# Supplementary material for: An innate granuloma eradicates an environmental pathogen using Gsdmd and Nos2
Source: Nat Commun. 2023 Oct 21;14:6686. doi: 10.1038/s41467-023-42218-1 (PMC10590453; doi:10.1038/s41467-023-42218-1)
Supplement: Supplementary file 4 — Supplementary Data 1 [file 41467_2023_42218_MOESM4_ESM.xlsx]

## Sheet: merge8_obj9N_top40genes_ALL
	p_val	avg_log2FC	pct.1	pct.2	p_val_adj	cluster	gene
1	2.61622e-228	2.55489	0.976	0.84	8.44647e-224	0	Cd74
6	1.071e-132	2.45513	0.799	0.452	3.45773e-128	0	Col1a1
489	5.32708e-61	2.33568	0.911	0.896	1.71985e-56	0	Clu
2	1.17808e-180	2.32333	0.976	0.916	3.80342e-176	0	Rpl4
2153	2.22159e-06	2.24051	0.459	0.509	0.0717241	0	Igkc
730	3.18959e-42	2.21515	0.454	0.27	1.02976e-37	0	Olfml3
16	2.81417e-122	2.21498	0.817	0.562	9.08555e-118	0	Col1a2
2549	0.00203884	2.17647	0.339	0.365	1	0	Igha
882	5.26934e-26	2.05731	0.376	0.239	1.70121e-21	0	Mmp2
8	7.38208e-128	2.02455	0.862	0.69	2.3833e-123	0	Col3a1
86	1.78464e-98	1.97134	0.815	0.751	5.7617e-94	0	Sparc
770	4.56083e-37	1.92157	0.498	0.347	1.47246e-32	0	Gpx3
2258	1.65518e-05	1.92069	0.162	0.287	0.534374	0	Ngp
669	5.48001e-49	1.91821	0.681	0.675	1.76922e-44	0	Bgn
438	2.37549e-64	1.90613	0.721	0.668	7.66926e-60	0	Ikbkb
331	4.83026e-72	1.88042	0.745	0.67	1.55945e-67	0	H2-Eb1
89	2.54365e-98	1.85637	0.819	0.748	8.21218e-94	0	H2-Ab1
205	7.3604e-83	1.84697	0.801	0.827	2.37631e-78	0	H2afz
783	1.13047e-33	1.82212	0.345	0.174	3.64972e-29	0	Aebp1
1052	3.68748e-20	1.78536	0.214	0.1	1.1905e-15	0	Ccl21a
1559	1.05454e-11	1.78117	0.33	0.267	3.40459e-07	0	Poglut1
1639	8.67422e-11	1.77905	0.408	0.395	2.80047e-06	0	F2r
822	1.67579e-29	1.72746	0.576	0.484	5.4103e-25	0	Ccl5
97	5.56237e-97	1.72059	0.803	0.735	1.79581e-92	0	Nisch
943	1.60098e-23	1.70701	0.548	0.543	5.16878e-19	0	Col4a2
773	7.2132e-36	1.63168	0.574	0.464	2.32878e-31	0	Cd63
361	1.0786e-69	1.61958	0.766	0.711	3.48227e-65	0	H2-Aa
473	9.40171e-62	1.59748	0.666	0.545	3.03534e-57	0	Cdk11b
539	1.33995e-58	1.59486	0.753	0.819	4.32604e-54	0	Igfbp7
793	6.19192e-32	1.57939	0.566	0.471	1.99906e-27	0	Serpinh1
807	9.38759e-31	1.53639	0.618	0.629	3.03078e-26	0	Col4a1
9	2.40713e-127	1.51436	0.863	0.744	7.77141e-123	0	Ewsr1
2253	1.51562e-05	1.5114	0.526	0.711	0.48932	0	Cxcl12
1333	7.90963e-15	1.50421	0.446	0.414	2.55362e-10	0	Lum
699	7.52828e-46	1.49794	0.542	0.375	2.43051e-41	0	Pacs2
942	1.53386e-23	1.45645	0.651	0.776	4.95206e-19	0	Rac1
1987	1.26646e-07	1.45473	0.172	0.324	0.00408877	0	Camp
2064	4.95197e-07	1.45144	0.454	0.518	0.0159874	0	Cdk4
1264	6.3686e-16	1.45043	0.308	0.206	2.0561e-11	0	Cpxm1
1588	2.26107e-11	1.44805	0.408	0.38	7.29988e-07	0	Dock8
1119	1.36106e-18	1.44589	0.561	0.608	4.39419e-14	0	Shisa5
917	1.48114e-24	1.44021	0.511	0.434	4.78184e-20	0	Ptprc
979	2.6566e-22	1.43941	0.338	0.198	8.57683e-18	0	Acta2
2543	0.00189834	1.43812	0.338	0.369	1	0	Ccdc80
999	1.11644e-21	1.42736	0.308	0.176	3.60442e-17	0	Col6a2
1282	1.33899e-15	1.42632	0.465	0.441	4.32293e-11	0	Wasf2
2645	0.00860986	1.41884	0.469	0.59	1	0	Spp1
2527	0.00164461	1.41172	0.426	0.536	1	0	Dek
1558	1.05301e-11	1.40617	0.207	0.124	3.39963e-07	0	Endod1
2306	3.97771e-05	1.39975	0.352	0.365	1	0	Csnk2a2
1234	2.67518e-16	1.39862	0.511	0.507	8.63681e-12	0	Flna
839	2.74351e-28	1.39805	0.19	0.066	8.85743e-24	0	Ace
1540	6.05195e-12	1.38375	0.518	0.6	1.95387e-07	0	Dync1h1
2334	6.89061e-05	1.37404	0.437	0.524	1	0	Sec23b
610	4.89183e-54	1.36559	0.764	0.813	1.57933e-49	0	C1qb
776	5.67726e-35	1.35221	0.708	0.782	1.8329e-30	0	C1qc
2095	9.24289e-07	1.33148	0.308	0.274	0.0298407	0	Prex1
2391	0.000171526	1.32121	0.185	0.148	1	0	Ptprcap
1176	1.84662e-17	1.31882	0.404	0.304	5.96181e-13	0	Col5a1
1811	3.51625e-09	1.30191	0.365	0.334	0.000113522	0	Lsp1
2063	4.9104e-07	1.28376	0.205	0.379	0.0158532	0	Metap1d
1134	3.11586e-18	1.27918	0.605	0.692	1.00596e-13	0	Clic1
335	8.00986e-72	1.27465	0.9	0.916	2.58598e-67	0	Actb
1044	2.07802e-20	1.27406	0.207	0.093	6.7089e-16	0	Mfap4
1239	3.25419e-16	1.25097	0.268	0.161	1.05061e-11	0	Loxl1
2537	0.00181203	1.24198	0.315	0.33	1	0	Arhgap45
1956	6.02721e-08	1.23799	0.362	0.33	0.00194589	0	Rcn3
2049	3.72513e-07	1.23247	0.387	0.382	0.0120266	0	Nupr1
867	1.2759e-26	1.20444	0.675	0.791	4.11925e-22	0	BC005537
2142	1.91773e-06	1.20442	0.258	0.211	0.061914	0	Adamts2
2341	7.94608e-05	1.19011	0.476	0.596	1	0	Aif1
1074	1.25559e-19	1.18273	0.28	0.159	4.05368e-15	0	Parp8
2354	9.48629e-05	1.18109	0.203	0.163	1	0	Adcy7
2008	1.67937e-07	1.18079	0.522	0.653	0.00542184	0	Tpm3
2560	0.00248678	1.1794	0.258	0.244	1	0	Mgp
1571	1.55741e-11	1.16016	0.319	0.238	5.02808e-07	0	Fstl1
896	2.61379e-25	1.15963	0.712	0.81	8.43861e-21	0	Ctsc
2058	4.4952e-07	1.15765	0.539	0.713	0.0145127	0	Tubb5
1924	3.47866e-08	1.15107	0.327	0.276	0.00112309	0	Col6a3
2466	0.000567932	1.1504	0.528	0.742	1	0	Tm9sf3
2147	2.10197e-06	1.14796	0.306	0.27	0.0678621	0	Postn
2276	2.07668e-05	1.14561	0.312	0.29	0.670457	0	Ppic
2314	4.86441e-05	1.14438	0.303	0.281	1	0	Efemp2
2562	0.00254115	1.14209	0.47	0.615	1	0	Unc93b1
2046	3.52331e-07	1.13303	0.376	0.375	0.011375	0	Gramd1a
2161	2.45586e-06	1.12764	0.456	0.509	0.0792874	0	Coro1a
167	1.01784e-88	1.11065	0.906	0.901	3.28609e-84	0	Psap
2500	0.00110122	1.10351	0.327	0.334	1	0	Anxa1
768	3.55354e-37	1.09969	0.736	0.769	1.14726e-32	0	Tmsb10
2653	0.00999405	1.09639	0.474	0.632	1	0	Stat1
2194	3.9721e-06	1.08638	0.563	0.759	0.128239	0	Atpif1
2066	5.06578e-07	1.08112	0.319	0.273	0.0163549	0	Ms4a7
2036	2.69457e-07	1.07736	0.59	0.791	0.00869943	0	Fkbp8
2518	0.00148069	1.04945	0.485	0.617	1	0	Ucp2
2221	8.60786e-06	1.0457	0.19	0.139	0.277905	0	Serpine2
2010	1.68873e-07	1.041	0.31	0.582	0.00545207	0	Tm7sf3
854	2.26778e-27	1.03914	0.686	0.787	7.32152e-23	0	Arpc1b
1651	1.21647e-10	1.03753	0.208	0.128	3.92736e-06	0	Ltbp2
2238	1.15598e-05	1.02618	0.352	0.626	0.373207	0	Txndc15
2513	0.00142091	1.02438	0.563	0.797	1	0	Ap2m1
2581	0.00325243	1.0162	0.502	0.656	1	0	Ly6a
1907	2.36046e-08	1.00961	0.358	0.305	0.000762073	0	Col5a2
2461	0.000502126	1.00809	0.485	0.618	1	0	Sirpa
740	1.81873e-41	1.00554	0.779	0.872	5.87177e-37	0	Myl6
2129	1.53823e-06	0.999675	0.242	0.188	0.0496617	0	Col6a1
2508	0.00131625	0.99617	0.196	0.166	1	0	Baz1a
1997	1.3926e-07	0.995824	0.144	0.085	0.00449601	0	Lgi2
780	1.92303e-34	0.993286	0.788	0.88	6.20851e-30	0	Rpl29
1719	4.32949e-10	0.991217	0.332	0.259	1.39778e-05	0	Cxcl5
1642	9.35011e-11	0.970751	0.244	0.16	3.01868e-06	0	Tnc
1846	7.09477e-09	0.967175	0.472	0.514	0.000229055	0	Spag9
1160	1.01004e-17	0.962787	0.135	0.049	3.26092e-13	0	Sfrp1
2538	0.00181643	0.95288	0.249	0.403	1	0	Rbck1
1818	4.171e-09	0.952512	0.218	0.14	0.000134661	0	Fbln2
2616	0.00527314	0.933982	0.17	0.26	1	0	Cd300a
2602	0.00448448	0.927376	0.183	0.285	1	0	Pank2
2624	0.00634783	0.926863	0.496	0.702	1	0	Ypel3
2092	8.98195e-07	0.921798	0.574	0.749	0.0289982	0	C1qa
2196	4.10807e-06	0.920855	0.375	0.335	0.132629	0	Timp1
1940	4.73341e-08	0.918449	0.197	0.378	0.00152818	0	Lrrc42
2212	6.9252e-06	0.899729	0.194	0.345	0.22358	0	Snrnp70
2392	0.000178712	0.898134	0.181	0.304	1	0	1110038F14Rik
2503	0.00116663	0.890555	0.089	0.152	1	0	Ltf
1765	1.11889e-09	0.881859	0.214	0.43	3.61235e-05	0	Ppp2r5c
2453	0.000426	0.873334	0.286	0.48	1	0	Abcf1
2365	0.000109261	0.872151	0.319	0.551	1	0	Csk
2396	0.000182751	0.866421	0.351	0.618	1	0	Syngr2
101	1.08648e-96	0.864116	0.934	0.863	3.50769e-92	0	Lyz2
2266	1.86105e-05	0.860461	0.153	0.104	0.60084	0	Mmp23
2599	0.00421809	0.856983	0.19	0.289	1	0	Slc13a3
1822	4.54233e-09	0.852155	0.31	0.58	0.000146649	0	Cfp
2210	6.14486e-06	0.845342	0.168	0.302	0.198387	0	Ddx46
2417	0.000253733	0.844636	0.347	0.604	1	0	AC149090.1
1534	4.53599e-12	0.838854	0.637	0.838	1.46444e-07	0	Hnrnpa2b1
2085	8.12519e-07	0.838622	0.135	0.08	0.0262322	0	Mfap2
2639	0.00772063	0.835787	0.249	0.238	1	0	Fbn1
1568	1.38344e-11	0.82854	0.644	0.749	4.46642e-07	0	Ctss
2612	0.00510005	0.827128	0.33	0.531	1	0	Syf2
2195	4.04005e-06	0.822033	0.201	0.354	0.130433	0	Cdc42se1
134	4.44211e-92	0.82089	0.945	0.913	1.43414e-87	0	Rpl37
1366	3.08231e-14	0.809701	0.661	0.83	9.95124e-10	0	Cfl1
2648	0.00912836	0.809258	0.38	0.619	1	0	Gnb1
2361	0.000104787	0.808352	0.183	0.139	1	0	Thbs2
2187	3.77856e-06	0.808146	0.151	0.099	0.121991	0	Mdk
2623	0.00631209	0.807711	0.157	0.132	1	0	Smoc2
1973	9.40398e-08	0.799402	0.603	0.796	0.00303608	0	Atp6v0b
2580	0.00324387	0.799227	0.284	0.451	1	0	Rhob
2380	0.000143033	0.796608	0.188	0.315	1	0	Csrp1
1141	4.67022e-18	0.794738	0.258	0.582	1.50778e-13	0	Mtus1
2545	0.0019408	0.79001	0.232	0.367	1	0	Plxnd1
2618	0.00562604	0.784961	0.293	0.467	1	0	Itgb5
1944	4.91477e-08	0.784699	0.157	0.311	0.00158673	0	Ubac2
1674	1.75306e-10	0.783626	0.113	0.05	5.65974e-06	0	Nbl1
2124	1.43687e-06	0.783377	0.605	0.806	0.0463893	0	Npc2
2364	0.000109164	0.780902	0.345	0.598	1	0	Nedd4
2584	0.00344242	0.779964	0.308	0.502	1	0	Limd2
2576	0.00310878	0.778848	0.144	0.227	1	0	Acin1
1543	6.44767e-12	0.775767	0.24	0.493	2.08163e-07	0	Dpp3
2179	3.47612e-06	0.775558	0.343	0.614	0.112227	0	Gm2a
1064	7.26743e-20	0.774898	0.738	0.859	2.34629e-15	0	Ctsd
2590	0.00381381	0.773701	0.159	0.247	1	0	Rbm28
2509	0.00132075	0.77015	0.284	0.458	1	0	Grk2
2621	0.00609624	0.767976	0.423	0.5	1	0	Alox5ap
2556	0.00238513	0.766528	0.293	0.474	1	0	Hnrnph1
1970	7.92621e-08	0.765836	0.644	0.833	0.00255898	0	Cst3
1922	3.44984e-08	0.765763	0.341	0.654	0.00111378	0	Ywhaq
1810	3.4963e-09	0.758182	0.581	0.683	0.000112878	0	Cyba
2534	0.00176694	0.75598	0.177	0.277	1	0	Esyt1
2490	0.000903103	0.755626	0.162	0.127	1	0	Col16a1
1532	4.31787e-12	0.749015	0.111	0.272	1.39402e-07	0	Znrd1as
1885	1.57456e-08	0.748328	0.515	0.557	0.000508345	0	Fxyd5
711	3.55175e-45	0.74665	0.814	0.866	1.14668e-40	0	Actg1
2475	0.00065296	0.745191	0.327	0.555	1	0	Egfl7
2106	1.05425e-06	0.743842	0.637	0.84	0.0340364	0	Ptma
2494	0.00104593	0.742672	0.218	0.352	1	0	Camk1
2429	0.000311672	0.742127	0.129	0.09	1	0	Icosl
1770	1.34075e-09	0.74056	0.192	0.384	4.32862e-05	0	Stx4a
2436	0.000340716	0.738562	0.404	0.68	1	0	Tuba1b
2344	8.22886e-05	0.738458	0.221	0.374	1	0	Ogt
2457	0.000465931	0.737717	0.142	0.235	1	0	Abcg1
1389	6.79892e-14	0.733651	0.716	0.87	2.19503e-09	0	Rpl5
2128	1.5259e-06	0.733247	0.299	0.538	0.0492635	0	Mtch1
2569	0.00280171	0.73281	0.127	0.202	1	0	Zfp592
2190	3.80129e-06	0.732205	0.22	0.394	0.122725	0	Gas6
2397	0.000183298	0.727136	0.378	0.657	1	0	Fkbp1a
2317	5.32094e-05	0.724474	0.125	0.225	1	0	Dync1li1
1553	7.77039e-12	0.723504	0.221	0.465	2.50867e-07	0	Mrc1
2582	0.00329204	0.723061	0.146	0.112	1	0	A2m
2605	0.00451611	0.722378	0.413	0.691	1	0	Ywhaz
2286	2.61397e-05	0.720265	0.137	0.09	0.843922	0	Adam12
2642	0.00813096	0.713106	0.474	0.597	1	0	Tagln2
2482	0.000812939	0.709712	0.153	0.117	1	0	Dkk3
2635	0.00743695	0.707962	0.417	0.704	1	0	Capns1
2169	3.17334e-06	0.706042	0.62	0.812	0.102451	0	Tmem176b
2135	1.67285e-06	0.705978	0.135	0.255	0.0540081	0	Ddhd1
2589	0.00374163	0.705967	0.236	0.367	1	0	Ckb
2632	0.00723035	0.703467	0.432	0.736	1	0	H2afj
763	9.60648e-38	0.702772	0.797	0.846	3.10145e-33	0	Tyrobp
1374	4.34443e-14	0.697602	0.103	0.28	1.4026e-09	0	Gpr180
2345	8.24963e-05	0.695266	0.293	0.503	1	0	Mcrip1
2561	0.00251981	0.695098	0.177	0.274	1	0	Ifitm6
2080	7.21593e-07	0.6923	0.402	0.731	0.0232966	0	Eef1d
1746	7.4076e-10	0.690835	0.103	0.045	2.39154e-05	0	H19
2626	0.00681078	0.688147	0.181	0.273	1	0	Pkn1
2646	0.0086696	0.684918	0.168	0.251	1	0	Map11
2360	0.00010361	0.68465	0.384	0.687	1	0	H2-Q7
2440	0.000358499	0.682985	0.162	0.266	1	0	Cd93
1337	8.44192e-15	0.682245	0.212	0.47	2.72548e-10	0	Copg1
1584	2.00612e-11	0.681036	0.194	0.411	6.47675e-07	0	Arl6ip5
1919	3.12729e-08	0.678682	0.231	0.434	0.00100965	0	Ccnd3
2054	4.0138e-07	0.678188	0.577	0.687	0.0129586	0	Sh3bgrl3
2460	0.000498016	0.677495	0.411	0.721	1	0	Hnrnpab
1475	8.60936e-13	0.67673	0.183	0.401	2.77953e-08	0	Smarca4
2109	1.11892e-06	0.675606	0.242	0.441	0.0361244	0	Col14a1
2505	0.00125576	0.674421	0.395	0.662	1	0	Psmb8
2585	0.00344613	0.673008	0.122	0.191	1	0	H2-M3
1878	1.39586e-08	0.669873	0.181	0.353	0.000450652	0	Srrm2
1618	5.16757e-11	0.669164	0.26	0.513	1.66835e-06	0	Rnf213
2130	1.54964e-06	0.667012	0.133	0.253	0.0500303	0	Camta2
2086	8.1281e-07	0.664409	0.116	0.232	0.0262416	0	Tomm40l
2640	0.00776443	0.663669	0.192	0.289	1	0	Fermt3
2399	0.000191272	0.662237	0.133	0.092	1	0	Ctsk
797	1.10751e-31	0.661785	0.775	0.885	3.57558e-27	0	Ubb
996	1.0423e-21	0.661708	0.762	0.856	3.36506e-17	0	Ly6e
1132	2.71911e-18	0.661272	0.161	0.407	8.77864e-14	0	Sirt2
2548	0.0020382	0.659305	0.544	0.723	1	0	Mpeg1
2328	6.51631e-05	0.658337	0.391	0.692	1	0	Lgals3bp
1393	8.04288e-14	0.658239	0.247	0.528	2.59664e-09	0	Tmem234
1338	9.23829e-15	0.657045	0.214	0.468	2.98258e-10	0	Mat2a
2120	1.31303e-06	0.65684	0.19	0.348	0.042391	0	B4galt1
1416	1.39649e-13	0.655759	0.288	0.6	4.50856e-09	0	Sar1a
1235	2.72613e-16	0.653914	0.33	0.702	8.80131e-12	0	Hnrnpu
2467	0.000583232	0.652478	0.194	0.154	1	0	Lox
1103	6.45156e-19	0.650598	0.714	0.851	2.08288e-14	0	Ctsz
2056	4.37404e-07	0.650431	0.148	0.28	0.0141216	0	Anapc1
1636	7.92383e-11	0.650344	0.212	0.433	2.55821e-06	0	Anxa4
1964	6.73975e-08	0.649819	0.271	0.508	0.00217593	0	Ddx39b
1488	1.3609e-12	0.649617	0.286	0.59	4.39367e-08	0	Srsf3
1684	2.28186e-10	0.64778	0.26	0.514	7.36698e-06	0	Hnrnpdl
2358	9.96885e-05	0.647671	0.203	0.344	1	0	Dennd5a
2428	0.000296733	0.647447	0.146	0.106	1	0	Cavin3
2378	0.000137191	0.647201	0.186	0.313	1	0	Tsc22d1
2567	0.00276772	0.64681	0.221	0.348	1	0	Ppp1r12c
2553	0.00232476	0.646734	0.14	0.22	1	0	Ccl19
1743	7.14993e-10	0.644571	0.635	0.754	2.30835e-05	0	Cd52
2265	1.84553e-05	0.637791	0.173	0.304	0.59583	0	Necap2
1692	2.58633e-10	0.637545	0.273	0.542	8.34998e-06	0	Jak1
1210	8.82632e-17	0.636162	0.146	0.372	2.84958e-12	0	Snap23
1583	2.0045e-11	0.635677	0.273	0.549	6.47153e-07	0	Ddx17
2629	0.00711161	0.632975	0.137	0.208	1	0	Gbp8
1336	8.3834e-15	0.631339	0.269	0.58	2.70658e-10	0	Eif3g
2375	0.00012639	0.631282	0.107	0.19	1	0	Epsti1
1681	2.21412e-10	0.63115	0.153	0.33	7.14828e-06	0	Rapgef1
865	8.41546e-27	0.630173	0.736	0.818	2.71693e-22	0	Fcer1g
2172	3.2343e-06	0.629324	0.1	0.2	0.104419	0	Cox11
2544	0.00190862	0.629007	0.125	0.199	1	0	Csf2rb2
2251	1.50047e-05	0.628264	0.297	0.511	0.484426	0	Reep5
1702	3.37776e-10	0.627553	0.162	0.338	1.09051e-05	0	Nxf1
2182	3.64444e-06	0.62645	0.149	0.277	0.117661	0	Akap8l
2516	0.00146627	0.62499	0.146	0.232	1	0	Dhx38
2270	1.92553e-05	0.624692	0.386	0.708	0.621658	0	Tmem50a
1753	8.352e-10	0.623412	0.161	0.336	2.69644e-05	0	Rgs5
1250	4.2857e-16	0.622935	0.33	0.668	1.38364e-11	0	Fmo1
1813	3.68343e-09	0.62291	0.221	0.426	0.00011892	0	Susd6
2159	2.43354e-06	0.622136	0.314	0.564	0.0785668	0	Maged1
2031	2.45247e-07	0.620156	0.197	0.37	0.0079178	0	Wac
2497	0.00106893	0.619829	0.234	0.376	1	0	Pld3
947	2.31389e-23	0.617856	0.804	0.894	7.47039e-19	0	Ctsb
2551	0.00208386	0.616551	0.408	0.681	1	0	Capzb
1624	5.78666e-11	0.615498	0.24	0.484	1.86822e-06	0	Rab24
1237	3.17945e-16	0.613844	0.26	0.553	1.02648e-11	0	Sdc3
2352	8.98839e-05	0.612653	0.092	0.172	1	0	Sh3tc1
1938	4.63979e-08	0.612406	0.256	0.477	0.00149796	0	Map7d1
2199	4.77548e-06	0.611115	0.304	0.539	0.154177	0	Wdr1
1967	7.56662e-08	0.610866	0.218	0.411	0.00244288	0	Pdrg1
1115	1.17114e-18	0.609315	0.203	0.49	3.78101e-14	0	H2afy
1718	4.13366e-10	0.609275	0.26	0.519	1.33455e-05	0	Ilk
1195	5.94834e-17	0.608708	0.288	0.63	1.92042e-12	0	Cct7
1664	1.41468e-10	0.607489	0.275	0.542	4.56731e-06	0	Sod3
2131	1.55339e-06	0.606578	0.179	0.328	0.0501513	0	Lta4h
1663	1.41253e-10	0.606483	0.227	0.458	4.56036e-06	0	Trafd1
1790	1.95171e-09	0.605933	0.229	0.448	6.30108e-05	0	Ncln
1542	6.41612e-12	0.6052	0.308	0.637	2.07145e-07	0	H1f0
1378	5.11124e-14	0.604961	0.308	0.643	1.65016e-09	0	Ergic3
2051	3.89606e-07	0.603913	0.179	0.338	0.0125784	0	Cttn
2319	5.48533e-05	0.60385	0.22	0.374	1	0	Pea15a
1445	3.25603e-13	0.603433	0.183	0.402	1.05121e-08	0	Igfbp3
2382	0.000148814	0.603405	0.208	0.343	1	0	H2-DMa
1112	9.1962e-19	0.602303	0.175	0.441	2.96899e-14	0	Eif1ax
1258	4.98813e-16	0.601493	0.216	0.493	1.61042e-11	0	Dcun1d5
2177	3.39213e-06	0.600985	0.162	0.3	0.109515	0	Cirbp
2055	4.29468e-07	0.599137	0.349	0.643	0.0138654	0	Tcf25
2477	0.00068662	0.598739	0.293	0.472	1	0	Cd300c2
1346	1.27515e-14	0.597137	0.168	0.393	4.11682e-10	0	Chd4
1582	2.00369e-11	0.59702	0.352	0.698	6.46892e-07	0	Ywhae
1094	3.30445e-19	0.596187	0.605	0.667	1.06684e-14	0	Vps4b
2407	0.000216651	0.595361	0.12	0.205	1	0	Naaa
1381	5.28211e-14	0.595075	0.232	0.507	1.70533e-09	0	Tprgl
1529	3.88774e-12	0.595011	0.336	0.665	1.25516e-07	0	Srsf5
1586	2.02987e-11	0.594679	0.288	0.585	6.55343e-07	0	Ptbp1
1925	3.55269e-08	0.594195	0.338	0.636	0.00114699	0	Ddb1
2293	3.15603e-05	0.592025	0.363	0.638	1	0	Arpc4
2183	3.69178e-06	0.59155	0.17	0.302	0.119189	0	Fam89b
2259	1.67509e-05	0.591027	0.212	0.371	0.540803	0	Irf5
2426	0.000286619	0.590334	0.168	0.275	1	0	Plekho1
2636	0.00765778	0.588899	0.138	0.209	1	0	Tie1
2037	2.82e-07	0.588632	0.216	0.399	0.00910438	0	Arap1
2546	0.00200273	0.588574	0.244	0.378	1	0	Ptpn1
2332	6.81446e-05	0.588391	0.14	0.243	1	0	Pla2g15
1754	8.48025e-10	0.587125	0.124	0.273	2.73785e-05	0	Nosip
1868	1.04168e-08	0.586431	0.192	0.37	0.000336308	0	Pofut2
1474	8.21605e-13	0.586414	0.253	0.531	2.65255e-08	0	Asah1
2528	0.00166162	0.58631	0.343	0.363	1	0	Iqgap1
2330	6.75145e-05	0.585542	0.131	0.23	1	0	Tep1
1823	4.54731e-09	0.584302	0.24	0.464	0.00014681	0	Itgal
974	1.67103e-22	0.584135	0.186	0.484	5.39493e-18	0	Setd3
2047	3.56807e-07	0.582209	0.399	0.731	0.0115195	0	Myl12a
2558	0.00243211	0.582107	0.135	0.214	1	0	P3h1
2103	1.03252e-06	0.581899	0.105	0.057	0.0333348	0	Meg3
2151	2.12257e-06	0.580746	0.172	0.312	0.0685271	0	Mndal
2604	0.00451032	0.580592	0.459	0.786	1	0	Psme1
2371	0.00012061	0.579768	0.417	0.748	1	0	Atp1a1
2316	5.0686e-05	0.577883	0.229	0.381	1	0	Il4ra
2438	0.000349041	0.577557	0.223	0.364	1	0	Tax1bp3
959	6.22354e-23	0.57751	0.175	0.467	2.00927e-18	0	Lypla2
1802	3.17975e-09	0.57748	0.21	0.414	0.000102658	0	Usp19
2102	1.02324e-06	0.576652	0.432	0.759	0.0330354	0	Iscu
2067	5.23388e-07	0.576579	0.212	0.385	0.0168976	0	Leprot
1399	9.24875e-14	0.57616	0.092	0.256	2.98596e-09	0	Efr3a
2596	0.00400491	0.576112	0.153	0.235	1	0	Mcam
2601	0.00436598	0.576035	0.144	0.223	1	0	Rcc2
1654	1.24448e-10	0.57536	0.19	0.394	4.0178e-06	0	Mapre1
1859	8.67579e-09	0.571154	0.118	0.253	0.000280098	0	Tmem51
2489	0.00089892	0.570817	0.256	0.406	1	0	Ctla2a
2097	9.45219e-07	0.570672	0.133	0.258	0.0305164	0	Dnajc21
1394	8.13551e-14	0.569972	0.192	0.426	2.62655e-09	0	Myh9
2609	0.00488162	0.569381	0.114	0.177	1	0	Pck2
2386	0.000162223	0.568091	0.137	0.232	1	0	2022-09-11
1931	4.03969e-08	0.567911	0.411	0.748	0.00130421	0	Atp6v1f
2570	0.00282579	0.567743	0.113	0.181	1	0	Foxp4
2255	1.61405e-05	0.567351	0.183	0.315	0.521095	0	Tgfbr2
1023	5.27711e-21	0.566405	0.166	0.442	1.70371e-16	0	Irgm2
2027	2.35352e-07	0.565656	0.114	0.236	0.00759834	0	Yrdc
2600	0.00428888	0.564874	0.148	0.227	1	0	Fgl2
1979	1.04252e-07	0.563749	0.268	0.49	0.00336576	0	Atp6v1b2
1391	7.2771e-14	0.563136	0.208	0.456	2.34941e-09	0	Anapc5
2197	4.30407e-06	0.562604	0.114	0.218	0.138957	0	Chil3
1634	7.36498e-11	0.560158	0.166	0.358	2.37778e-06	0	Cdh5
2347	8.54964e-05	0.559895	0.12	0.213	1	0	2410004B18Rik
2275	2.07176e-05	0.559204	0.124	0.226	0.668867	0	Extl3
2174	3.34212e-06	0.558579	0.149	0.273	0.1079	0	Ptp4a3
1058	4.77822e-20	0.558395	0.22	0.526	1.54265e-15	0	Eng
2280	2.27415e-05	0.557962	0.312	0.53	0.734208	0	Pgd
2006	1.61258e-07	0.55678	0.079	0.181	0.00520622	0	Zfp652
1872	1.19285e-08	0.554892	0.223	0.43	0.000385111	0	Dbnl
2337	7.24444e-05	0.554479	0.157	0.269	1	0	Mylk
2641	0.00797232	0.554057	0.135	0.204	1	0	Rasa3
2583	0.00333745	0.55405	0.587	0.841	1	0	Ddx5
1850	7.66152e-09	0.553807	0.258	0.492	0.000247352	0	Zfp36l2
2559	0.00246817	0.551282	0.159	0.248	1	0	Pxdn
2322	5.90982e-05	0.551064	0.275	0.464	1	0	Jpt1
1797	2.29317e-09	0.550209	0.151	0.318	7.40351e-05	0	Tbc1d9b
1521	3.05833e-12	0.549696	0.162	0.361	9.87381e-08	0	Tial1
2249	1.44726e-05	0.549664	0.166	0.292	0.467248	0	E2f4
2388	0.000167534	0.549369	0.101	0.181	1	0	Mark2
1874	1.26906e-08	0.548913	0.325	0.617	0.000409716	0	Snrpd1
1380	5.26883e-14	0.547483	0.179	0.412	1.70104e-09	0	Polr2c
1561	1.11936e-11	0.547069	0.297	0.593	3.61387e-07	0	Pitpna
2439	0.000353127	0.547015	0.26	0.42	1	0	Cotl1
2473	0.000644301	0.546718	0.14	0.23	1	0	Arhgap1
1851	7.73907e-09	0.546707	0.14	0.29	0.000249856	0	Nsd1
1490	1.37837e-12	0.546109	0.262	0.549	4.45008e-08	0	Srsf6
2441	0.000361013	0.546001	0.118	0.202	1	0	Plcb3
1711	3.6318e-10	0.545566	0.266	0.523	1.17253e-05	0	Pkig
1871	1.17512e-08	0.544736	0.186	0.363	0.000379387	0	Il1r1
1904	2.08843e-08	0.542228	0.166	0.327	0.000674251	0	Stxbp2
1199	6.60237e-17	0.542196	0.766	0.883	2.13157e-12	0	Itm2b
2502	0.00116104	0.542077	0.208	0.327	1	0	Sbno2
1403	1.01876e-13	0.541838	0.144	0.344	3.28908e-09	0	Lpl
1226	1.84856e-16	0.541762	0.345	0.683	5.96808e-12	0	Marco
2409	0.000234112	0.54131	0.1	0.177	1	0	Ktn1
2357	9.73002e-05	0.540313	0.253	0.425	1	0	AI413582
1615	4.96646e-11	0.540055	0.319	0.625	1.60342e-06	0	H2afv
1709	3.59662e-10	0.53917	0.162	0.342	1.16117e-05	0	Mapk1ip1l
1781	1.70757e-09	0.538841	0.131	0.283	5.5129e-05	0	Prnp
1516	2.86584e-12	0.537696	0.137	0.316	9.25236e-08	0	Pafah1b2
2002	1.46647e-07	0.537605	0.297	0.557	0.00473449	0	Raly
2115	1.22347e-06	0.537292	0.69	0.865	0.0394997	0	Eef2
1463	6.25149e-13	0.536988	0.212	0.455	2.01829e-08	0	Arl6ip4
1856	8.4668e-09	0.536352	0.214	0.41	0.00027335	0	Macf1
1415	1.39143e-13	0.53635	0.29	0.604	4.49225e-09	0	Gns
1325	5.91828e-15	0.535812	0.299	0.636	1.91072e-10	0	Ncl
2216	7.60285e-06	0.535691	0.173	0.308	0.245458	0	Gpsm3
1452	4.07664e-13	0.534859	0.192	0.425	1.31614e-08	0	Ssrp1
1135	3.3397e-18	0.534536	0.234	0.542	1.07822e-13	0	Puf60
871	1.59312e-26	0.533182	0.24	0.615	5.1434e-22	0	Emc10
1286	1.53397e-15	0.532859	0.264	0.573	4.95242e-11	0	Tspan4
2630	0.0071415	0.531511	0.185	0.278	1	0	Uap1l1
2514	0.00143735	0.530812	0.142	0.229	1	0	Numa1
1436	2.42497e-13	0.53077	0.129	0.316	7.82902e-09	0	Naglu
1524	3.26317e-12	0.530697	0.183	0.398	1.05352e-07	0	Ptov1
2235	1.03761e-05	0.530533	0.148	0.267	0.334993	0	Gtpbp2
1531	4.25988e-12	0.529298	0.24	0.496	1.3753e-07	0	Nap1l1
1447	3.51541e-13	0.529137	0.216	0.467	1.13495e-08	0	Hnrnpa1
1384	5.64855e-14	0.528477	0.221	0.482	1.82364e-09	0	Tbcb
1917	3.03002e-08	0.52837	0.177	0.342	0.000978241	0	Snhg20
1116	1.2183e-18	0.527815	0.268	0.612	3.93329e-14	0	Banf1
2001	1.456e-07	0.527299	0.144	0.282	0.00470068	0	Map4
2651	0.00979416	0.526978	0.135	0.204	1	0	Rnf25
2011	1.70549e-07	0.526299	0.179	0.34	0.00550618	0	Oser1
1299	2.18764e-15	0.526116	0.183	0.426	7.06279e-11	0	Hnrnpl
1593	2.4723e-11	0.525745	0.183	0.391	7.98181e-07	0	Flot1
1535	5.08542e-12	0.524578	0.301	0.609	1.64183e-07	0	Capza2
1428	1.90883e-13	0.52439	0.328	0.682	6.16266e-09	0	Hnrnpa3
2479	0.000726927	0.524319	0.223	0.36	1	0	Emilin1
2462	0.000530328	0.524269	0.297	0.277	1	0	Csf3r
1726	4.99157e-10	0.524032	0.343	0.682	1.61153e-05	0	Hmgn1
815	2.27235e-30	0.52272	0.186	0.537	7.33629e-26	0	Psmc5
1290	1.80967e-15	0.521118	0.21	0.472	5.84251e-11	0	Lrpap1
1897	1.81738e-08	0.519369	0.225	0.429	0.000586742	0	Gak
2309	4.23064e-05	0.518258	0.533	0.595	1	0	S100a6
1965	7.17109e-08	0.518174	0.157	0.308	0.00231519	0	Flnb
2077	6.67976e-07	0.518044	0.411	0.742	0.0215656	0	Tspo
1869	1.1514e-08	0.517785	0.135	0.28	0.000371729	0	Fbh1
1833	5.87244e-09	0.517358	0.332	0.625	0.000189592	0	Irf7
1780	1.57758e-09	0.517254	0.1	0.231	5.0932e-05	0	Anp32e
2000	1.45155e-07	0.517119	0.155	0.299	0.00468633	0	Tbc1d20
1473	8.20569e-13	0.516812	0.238	0.501	2.64921e-08	0	Sf3b2
2165	2.86497e-06	0.516303	0.131	0.249	0.0924956	0	Gmppb
2476	0.000677868	0.516224	0.146	0.239	1	0	Birc2
2591	0.00384098	0.516164	0.131	0.102	1	0	Ckap2l
2060	4.64332e-07	0.515738	0.376	0.69	0.014991	0	Tapbp
2463	0.00053542	0.515522	0.148	0.242	1	0	Traf7
2274	2.02966e-05	0.514215	0.14	0.248	0.655277	0	Coro1c
1611	4.17875e-11	0.514051	0.365	0.722	1.34911e-06	0	Ap2s1
2303	3.64552e-05	0.51371	0.138	0.246	1	0	Bin1
2652	0.0098416	0.513702	0.173	0.258	1	0	Cic
1154	6.5147e-18	0.513455	0.188	0.453	2.10327e-13	0	Ap1s1
2282	2.38797e-05	0.513409	0.192	0.329	0.770955	0	Irf8
2531	0.00172034	0.512934	0.107	0.175	1	0	Arrb1
1466	6.94901e-13	0.512383	0.314	0.637	2.24349e-08	0	Plxnb2
2121	1.35532e-06	0.511958	0.367	0.665	0.0437566	0	Itgb1
1740	6.40849e-10	0.511397	0.127	0.279	2.06898e-05	0	Lrrfip1
1307	2.99708e-15	0.509452	0.275	0.587	9.67608e-11	0	Ywhab
1826	4.96964e-09	0.509116	0.109	0.241	0.000160445	0	Armcx3
1323	5.57429e-15	0.509105	0.284	0.607	1.79966e-10	0	Ccdc12
1730	5.16162e-10	0.508816	0.212	0.43	1.66643e-05	0	Tmed3
2045	3.52176e-07	0.508512	0.273	0.506	0.01137	0	Prelp
2346	8.34507e-05	0.508501	0.308	0.517	1	0	Fcgr4
1578	1.91127e-11	0.50773	0.199	0.42	6.17054e-07	0	Mob1a
1887	1.62079e-08	0.507266	0.089	0.205	0.000523272	0	Ddx42
1177	1.86916e-17	0.507166	0.175	0.425	6.03457e-13	0	Ehmt2
2404	0.000214015	0.506927	0.124	0.083	1	0	Plod2
2200	4.9091e-06	0.506385	0.098	0.19	0.15849	0	Nab2
1057	4.73024e-20	0.505999	0.238	0.568	1.52716e-15	0	Thoc7
2329	6.55472e-05	0.505226	0.118	0.209	1	0	Neurl3
1721	4.42228e-10	0.504798	0.232	0.462	1.42773e-05	0	Mprip
1204	7.50157e-17	0.504323	0.244	0.544	2.42188e-12	0	Il6st
1081	1.75986e-19	0.50359	0.188	0.471	5.6817e-15	0	Chmp1a
1682	2.22949e-10	0.503074	0.181	0.375	7.19792e-06	0	Ncaph2
1492	1.41312e-12	0.502319	0.295	0.603	4.56226e-08	0	Nenf
1037	1.48289e-20	0.50179	0.192	0.478	4.7875e-16	0	Rbbp7
1992	1.33598e-07	0.501307	0.096	0.204	0.00431322	0	Supt20
2338	7.37169e-05	0.50084	0.087	0.165	1	0	Dock6
2239	1.15994e-05	0.4995	0.135	0.245	0.374488	0	Cenpa
1313	3.86926e-15	0.499432	0.244	0.527	1.24919e-10	0	Gsdmd
1778	1.46227e-09	0.498671	0.26	0.504	4.72095e-05	0	Cndp2
2271	1.93722e-05	0.498276	0.079	0.159	0.625432	0	Nucb2
1622	5.51718e-11	0.497206	0.162	0.35	1.78122e-06	0	Akr1b3
1688	2.4527e-10	0.496889	0.197	0.402	7.91855e-06	0	Csnk1d
1429	1.91648e-13	0.496784	0.308	0.643	6.18734e-09	0	Ddost
1287	1.55344e-15	0.495772	0.26	0.559	5.01527e-11	0	Ece1
1993	1.3559e-07	0.494925	0.419	0.768	0.00437751	0	Bri3
1901	2.02132e-08	0.494291	0.194	0.37	0.000652583	0	Ahnak
1890	1.72125e-08	0.494182	0.162	0.322	0.000555705	0	B4galt5
2445	0.000368775	0.494014	0.057	0.114	1	0	Spats2
2290	2.91389e-05	0.493704	0.286	0.481	0.940749	0	Vasp
2579	0.00317724	0.492652	0.083	0.136	1	0	Add3
1695	2.73799e-10	0.492362	0.161	0.336	8.8396e-06	0	Rgs3
2506	0.00128847	0.491856	0.098	0.164	1	0	Ehd4
1776	1.4176e-09	0.491309	0.199	0.393	4.57672e-05	0	Clec12a
1427	1.85265e-13	0.491289	0.332	0.677	5.98127e-09	0	Ube2v1
1070	1.06704e-19	0.490985	0.279	0.631	3.44494e-15	0	Rexo2
2370	0.000116154	0.490697	0.1	0.18	1	0	Gpr107
2335	6.93586e-05	0.49049	0.194	0.329	1	0	Uba7
1502	1.69952e-12	0.490313	0.144	0.33	5.4869e-08	0	Srrt
2593	0.00395024	0.489815	0.109	0.171	1	0	Rmi1
1935	4.52819e-08	0.488393	0.188	0.363	0.00146193	0	Rbbp6
1457	4.94898e-13	0.488222	0.236	0.498	1.59778e-08	0	Nptn
1432	2.00873e-13	0.487459	0.179	0.401	6.4852e-09	0	Fam234a
2454	0.000429598	0.487427	0.098	0.171	1	0	Fbrsl1
2057	4.46767e-07	0.486278	0.092	0.195	0.0144239	0	Napg
2353	9.08701e-05	0.485513	0.142	0.247	1	0	Htra2
2315	5.01328e-05	0.485015	0.146	0.255	1	0	Slc50a1
1957	6.16514e-08	0.484493	0.192	0.362	0.00199042	0	Pxn
2014	1.79219e-07	0.483832	0.157	0.301	0.00578609	0	Anxa3
2331	6.76757e-05	0.482291	0.413	0.712	1	0	Tgm2
884	8.00267e-26	0.480686	0.131	0.41	2.58366e-21	0	Desi1
1576	1.83631e-11	0.47953	0.164	0.354	5.92852e-07	0	Eri3
1591	2.39063e-11	0.479019	0.12	0.282	7.71815e-07	0	Fyttd1
2223	8.71046e-06	0.478887	0.1	0.196	0.281217	0	Clk2
2620	0.00608251	0.478575	0.107	0.079	1	0	Tbc1d10c
1673	1.71674e-10	0.478361	0.083	0.212	5.5425e-06	0	Csnk1g3
1697	2.82474e-10	0.478315	0.192	0.389	9.11968e-06	0	Rbm5
2217	7.71359e-06	0.478037	0.109	0.206	0.249033	0	Notch2
1637	7.99046e-11	0.477947	0.196	0.405	2.57972e-06	0	Ap3d1
1525	3.44241e-12	0.477835	0.133	0.31	1.11138e-07	0	Aen
2052	3.94586e-07	0.477446	0.144	0.277	0.0127392	0	Fkbp15
2122	1.35815e-06	0.476968	0.14	0.261	0.0438478	0	Slc9a3r2
2108	1.08636e-06	0.476166	0.103	0.209	0.0350731	0	Atp11b
1483	1.23162e-12	0.475267	0.164	0.365	3.97628e-08	0	Ltbp4
2163	2.5832e-06	0.475095	0.142	0.267	0.0833985	0	Parp3
1581	1.99839e-11	0.475055	0.181	0.379	6.45179e-07	0	Fam168b
1852	7.75362e-09	0.474766	0.098	0.224	0.000250326	0	Pi4ka
1301	2.53663e-15	0.474539	0.1	0.279	8.18951e-11	0	Ubr2
1690	2.49279e-10	0.474444	0.221	0.438	8.04797e-06	0	Skap2
922	4.14519e-24	0.474305	0.869	0.907	1.33827e-19	0	H2-K1
1861	9.06033e-09	0.473854	0.096	0.218	0.000292513	0	Sh2b3
1975	9.75143e-08	0.47352	0.135	0.27	0.00314825	0	Vamp3
1631	6.63413e-11	0.472987	0.116	0.273	2.14183e-06	0	Dnm1l
1265	6.42586e-16	0.472954	0.162	0.393	2.07459e-11	0	Csnk1g2
2237	1.14065e-05	0.471846	0.155	0.276	0.36826	0	Il17ra
1460	5.70748e-13	0.471522	0.756	0.887	1.84266e-08	0	Rpl8
2112	1.19104e-06	0.470892	0.179	0.327	0.0384526	0	Atp13a2
1206	7.84393e-17	0.470202	0.172	0.417	2.53241e-12	0	Slc8b1
1519	2.97484e-12	0.469321	0.203	0.432	9.60426e-08	0	Rnps1
2427	0.000292145	0.468463	0.12	0.204	1	0	Dpysl2
2141	1.88583e-06	0.467654	0.271	0.484	0.060884	0	Mvp
2377	0.000133493	0.4674	0.17	0.286	1	0	Grk6
2495	0.00104924	0.467356	0.092	0.157	1	0	Ikzf1
1735	5.48467e-10	0.466696	0.181	0.368	1.77073e-05	0	Dctn5
1359	2.21817e-14	0.466564	0.238	0.521	7.16136e-10	0	Ssna1
1657	1.27305e-10	0.466006	0.19	0.393	4.11005e-06	0	Akt1
1882	1.50689e-08	0.465497	0.153	0.307	0.000486499	0	Scamp2
1451	4.05533e-13	0.465487	0.223	0.474	1.30926e-08	0	Bag6
2520	0.00149575	0.465438	0.146	0.226	1	0	Tspan3
2166	2.92191e-06	0.46542	0.192	0.342	0.0943337	0	Add1
2185	3.74256e-06	0.465266	0.138	0.258	0.120829	0	Ets1
900	3.65014e-25	0.464587	0.138	0.416	1.17845e-20	0	Txndc12
1426	1.84159e-13	0.464206	0.164	0.377	5.94558e-09	0	Stk38
1774	1.40616e-09	0.462524	0.373	0.726	4.5398e-05	0	Mrfap1
1127	2.07919e-18	0.462449	0.201	0.481	6.71267e-14	0	Kpnb1
1495	1.57594e-12	0.462415	0.105	0.265	5.08791e-08	0	Ppil1
1421	1.51724e-13	0.461813	0.188	0.417	4.8984e-09	0	Tmem123
2535	0.00178503	0.461436	0.1	0.164	1	0	Hlx
2062	4.75672e-07	0.460089	0.109	0.222	0.0153571	0	Marf1
1933	4.37251e-08	0.459737	0.113	0.238	0.00141166	0	Dctn4
2075	6.56979e-07	0.459714	0.137	0.265	0.0212106	0	Rnf166
2272	1.96229e-05	0.459236	0.144	0.254	0.633525	0	Rcn1
2431	0.000315699	0.459162	0.133	0.22	1	0	Gbp4
2244	1.24762e-05	0.458592	0.122	0.225	0.402794	0	Ints1
987	4.15261e-22	0.458283	0.268	0.618	1.34067e-17	0	Bcap31
981	3.47989e-22	0.457629	0.795	0.893	1.12348e-17	0	H2-D1
952	2.69515e-23	0.45739	0.242	0.594	8.70129e-19	0	Prkcsh
1751	7.988e-10	0.457251	0.148	0.315	2.57893e-05	0	Snx17
1592	2.41492e-11	0.457067	0.135	0.308	7.79658e-07	0	Gimap6
1513	2.53171e-12	0.457032	0.194	0.414	8.17361e-08	0	Znrf1
1385	6.12045e-14	0.456399	0.192	0.425	1.97599e-09	0	Cdk9
1635	7.80641e-11	0.456259	0.384	0.741	2.5203e-06	0	Krtcap2
1566	1.32226e-11	0.455796	0.155	0.34	4.26892e-07	0	Slc6a6
2433	0.000331688	0.455779	0.137	0.228	1	0	2022-09-04
1339	1.04813e-14	0.455773	0.31	0.643	3.38387e-10	0	Lsm7
1497	1.59579e-12	0.455717	0.328	0.66	5.15201e-08	0	Scarb2
1152	6.34444e-18	0.455483	0.166	0.415	2.0483e-13	0	Dnpep
1580	1.96023e-11	0.455182	0.323	0.645	6.32861e-07	0	Erp29
2139	1.78954e-06	0.454884	0.076	0.165	0.0577755	0	Ccnt2
1410	1.21045e-13	0.454482	0.188	0.417	3.90793e-09	0	Sec22b
1321	5.25948e-15	0.453844	0.332	0.691	1.69802e-10	0	Trir
2205	5.57659e-06	0.453758	0.22	0.377	0.18004	0	Hcls1
1372	4.04426e-14	0.452975	0.168	0.385	1.30569e-09	0	Sirt7
1244	3.88665e-16	0.45288	0.166	0.401	1.25481e-11	0	2610507B11Rik
935	9.55674e-24	0.452129	0.221	0.558	3.08539e-19	0	Gaa
2041	3.26798e-07	0.451779	0.144	0.278	0.0105507	0	Abi3
1658	1.28e-10	0.451717	0.107	0.255	4.13249e-06	0	Tns1
1787	1.83162e-09	0.451603	0.387	0.723	5.91337e-05	0	Dhrs3
1589	2.28144e-11	0.451414	0.137	0.304	7.36562e-07	0	Ddx56
1913	2.8918e-08	0.451409	0.197	0.371	0.000933619	0	Gusb
2204	5.31844e-06	0.451381	0.149	0.269	0.171706	0	Inppl1
2040	3.18355e-07	0.450853	0.4	0.738	0.0102781	0	Eef1g
2003	1.46902e-07	0.450665	0.101	0.215	0.00474274	0	Dcakd
2119	1.28694e-06	0.45007	0.343	0.61	0.0415489	0	Ywhah
1425	1.83416e-13	0.449994	0.17	0.382	5.9216e-09	0	Trim28
2188	3.78631e-06	0.449722	0.109	0.212	0.122241	0	Ppan
2068	5.29328e-07	0.449549	0.172	0.32	0.0170894	0	Tgfb1
2415	0.000251854	0.44922	0.14	0.235	1	0	Lmo2
889	1.61331e-25	0.449004	0.107	0.366	5.20857e-21	0	Arfgef1
1612	4.41463e-11	0.448487	0.78	0.891	1.42526e-06	0	Hspa8
1841	6.49647e-09	0.44832	0.135	0.28	0.000209738	0	Unc119
1191	4.6519e-17	0.447241	0.161	0.401	1.50187e-12	0	Plaat3
2231	9.56494e-06	0.446952	0.166	0.296	0.308804	0	Mta2
869	1.58368e-26	0.446948	0.194	0.528	5.11291e-22	0	Ssr1
2367	0.000111536	0.446894	0.101	0.182	1	0	Rassf4
2098	9.62531e-07	0.446289	0.137	0.261	0.0310753	0	Elk3
2649	0.00935871	0.44624	0.467	0.787	1	0	Hnrnpk
1760	1.03611e-09	0.446013	0.317	0.604	3.34509e-05	0	Actr3
1285	1.37998e-15	0.445988	0.203	0.465	4.45528e-11	0	Slc38a10
2065	5.04396e-07	0.445909	0.43	0.782	0.0162844	0	Clta
879	4.82969e-26	0.445151	0.192	0.523	1.55926e-21	0	Irgm1
2578	0.00316224	0.444961	0.074	0.126	1	0	Zfp335
1945	4.92276e-08	0.444674	0.293	0.545	0.00158931	0	Calu
1499	1.65667e-12	0.444515	0.273	0.56	5.34857e-08	0	Grb2
1565	1.31342e-11	0.444147	0.151	0.334	4.24038e-07	0	Sf3b3
1926	3.64417e-08	0.443509	0.269	0.498	0.00117652	0	Ube2i
1036	1.38251e-20	0.443405	0.245	0.579	4.46345e-16	0	Ppp1cc
1640	9.10538e-11	0.443317	0.225	0.45	2.93967e-06	0	Gm49980
2313	4.76523e-05	0.442709	0.111	0.198	1	0	Igsf8
1772	1.3998e-09	0.442677	0.218	0.432	4.51927e-05	0	Axl
1686	2.30827e-10	0.442198	0.109	0.255	7.45225e-06	0	Spns1
1293	1.81892e-15	0.44211	0.277	0.597	5.8724e-11	0	Rab5c
2246	1.26871e-05	0.441799	0.092	0.18	0.409602	0	Hs2st1
1202	7.08402e-17	0.44098	0.255	0.565	2.28708e-12	0	Glmp
2257	1.65288e-05	0.440969	0.159	0.279	0.533633	0	Ankrd13a
1090	2.53879e-19	0.440766	0.279	0.626	8.19649e-15	0	Psmc3
1458	4.98239e-13	0.440752	0.347	0.695	1.60856e-08	0	Eif3k
1626	5.88873e-11	0.440587	0.081	0.214	1.90118e-06	0	Uvrag
1355	1.65311e-14	0.439375	0.22	0.472	5.33706e-10	0	Angptl4
2087	8.40777e-07	0.43927	0.129	0.249	0.0271445	0	Epb41l2
2201	4.97022e-06	0.43879	0.09	0.181	0.160464	0	Dock10
1153	6.41181e-18	0.438713	0.192	0.461	2.07005e-13	0	Tpst2
1575	1.78702e-11	0.438521	0.153	0.335	5.76941e-07	0	Plec
1587	2.24849e-11	0.43848	0.122	0.284	7.25927e-07	0	Bclaf1
2082	7.38751e-07	0.438259	0.066	0.154	0.0238506	0	Prrc2c
2342	8.10803e-05	0.438138	0.098	0.179	1	0	Tnfsf13
1309	3.52464e-15	0.438084	0.253	0.541	1.13793e-10	0	P2rx4
2446	0.000373713	0.437784	0.118	0.203	1	0	Sla
2099	9.80181e-07	0.437616	0.161	0.296	0.0316452	0	Dgkz
1696	2.81607e-10	0.437274	0.151	0.327	9.09169e-06	0	Anapc2
1960	6.23703e-08	0.437245	0.1	0.216	0.00201362	0	Ppfia1
2539	0.0018262	0.437196	0.116	0.187	1	0	1500011B03Rik
1343	1.17732e-14	0.436839	0.269	0.583	3.80097e-10	0	Atp6ap1
2379	0.000140375	0.436821	0.124	0.213	1	0	Timp3
1773	1.40261e-09	0.43674	0.149	0.312	4.52831e-05	0	Safb
1205	7.57605e-17	0.435498	0.253	0.563	2.44593e-12	0	Ccnl2
2101	1.02299e-06	0.435177	0.109	0.218	0.0330273	0	Gyg
1087	2.1762e-19	0.435136	0.247	0.569	7.02586e-15	0	Ppp2r1a
2093	8.98564e-07	0.435122	0.417	0.753	0.0290102	0	Spcs1
1459	5.47009e-13	0.434919	0.101	0.265	1.76602e-08	0	Elp2
2606	0.00457764	0.434809	0.089	0.143	1	0	Rhno1
1324	5.81832e-15	0.4348	0.266	0.569	1.87845e-10	0	Anxa6
2022	2.19886e-07	0.434558	0.101	0.215	0.00709901	0	Pth1r
1233	2.52937e-16	0.434532	0.186	0.44	8.16606e-12	0	Crk
1883	1.50981e-08	0.434177	0.135	0.277	0.000487442	0	Rbmxl1
2435	0.000338498	0.434029	0.437	0.744	1	0	Gpi1
2638	0.00770692	0.433897	0.096	0.149	1	0	Ssh2
2554	0.00232589	0.433291	0.173	0.273	1	0	Tmem268
1594	2.54085e-11	0.433283	0.179	0.38	8.20314e-07	0	Tceal9
1616	5.02578e-11	0.43303	0.168	0.358	1.62257e-06	0	Nagk
1574	1.68919e-11	0.432951	0.14	0.316	5.45356e-07	0	Oaz2
1494	1.49941e-12	0.43282	0.402	0.755	4.84085e-08	0	C1s1
1198	6.60094e-17	0.432416	0.258	0.572	2.13111e-12	0	Vps29
1666	1.48437e-10	0.432235	0.131	0.291	4.79229e-06	0	Baz1b
1342	1.08239e-14	0.431291	0.299	0.631	3.49449e-10	0	Vps28
1547	7.18319e-12	0.430286	0.194	0.409	2.31909e-07	0	Nap1l4
1755	8.4909e-10	0.430189	0.153	0.318	2.74129e-05	0	Irf2
2566	0.00276173	0.430119	0.081	0.135	1	0	Dnase1l1
1563	1.18504e-11	0.430093	0.105	0.261	3.82589e-07	0	Ctcf
1025	5.44113e-21	0.428587	0.232	0.561	1.75667e-16	0	Srsf2
2133	1.62406e-06	0.427576	0.089	0.183	0.0524328	0	Casp1
2138	1.74848e-06	0.427519	0.113	0.219	0.0564496	0	Tssc4
1392	7.80679e-14	0.427461	0.125	0.313	2.52042e-09	0	Prpf4b
1015	3.98718e-21	0.427223	0.137	0.389	1.28726e-16	0	Raf1
1054	4.01216e-20	0.427195	0.223	0.539	1.29533e-15	0	Rab11b
2507	0.00129049	0.427115	0.076	0.131	1	0	Celf2
1362	2.40318e-14	0.426771	0.247	0.529	7.75868e-10	0	Irf2bp2
2284	2.51388e-05	0.426611	0.649	0.866	0.811605	0	Gabarap
1824	4.56587e-09	0.426504	0.035	0.122	0.000147409	0	Setd1b
1585	2.01656e-11	0.425355	0.188	0.396	6.51047e-07	0	Ogfr
2615	0.00517132	0.425072	0.109	0.17	1	0	Prkch
1365	3.02391e-14	0.425037	0.293	0.615	9.7627e-10	0	Stat3
1179	2.15692e-17	0.424525	0.166	0.41	6.96362e-13	0	Mbd2
1471	8.12174e-13	0.424326	0.247	0.522	2.6221e-08	0	Commd4
2070	5.66205e-07	0.424237	0.144	0.274	0.0182799	0	Cybc1
1659	1.2855e-10	0.424085	0.133	0.293	4.15023e-06	0	Maf1
1221	1.50937e-16	0.4239	0.133	0.349	4.873e-12	0	Chkb
1623	5.72026e-11	0.42354	0.135	0.3	1.84679e-06	0	Ap1m1
1051	3.2966e-20	0.423428	0.149	0.408	1.06431e-15	0	Smpd1
2448	0.000381917	0.423427	0.275	0.454	1	0	Lyn
2020	2.04058e-07	0.423274	0.114	0.235	0.00658801	0	Vat1
1572	1.59629e-11	0.423097	0.753	0.889	5.15361e-07	0	Rps4x
2299	3.2731e-05	0.422429	0.1	0.187	1	0	Fyn
2592	0.00393332	0.422401	0.125	0.195	1	0	Kctd10
1209	8.72811e-17	0.421564	0.22	0.504	2.81787e-12	0	Ube2f
2215	7.33839e-06	0.421267	0.399	0.705	0.23692	0	Anxa5
1487	1.30129e-12	0.420945	0.131	0.31	4.2012e-08	0	Fibp
1020	4.32804e-21	0.420679	0.262	0.61	1.39731e-16	0	Sh3glb1
1055	4.05758e-20	0.420562	0.293	0.659	1.30999e-15	0	Vdac2
1630	6.30591e-11	0.419789	0.168	0.357	2.03586e-06	0	Nek9
1509	2.02706e-12	0.419642	0.118	0.291	6.54438e-08	0	Parp1
1379	5.16399e-14	0.419448	0.314	0.645	1.66719e-09	0	Scand1
2511	0.00133503	0.41888	0.107	0.175	1	0	Git1
2273	1.99168e-05	0.418792	0.262	0.442	0.643015	0	Serpina3g
2088	8.74646e-07	0.418702	0.138	0.265	0.028238	0	Prpf38b
1222	1.56393e-16	0.418632	0.173	0.417	5.04914e-12	0	Blmh
1550	7.50258e-12	0.418473	0.181	0.386	2.42221e-07	0	Arf3
2143	1.99523e-06	0.418394	0.164	0.299	0.0644162	0	AB124611
853	1.94907e-27	0.418004	0.264	0.66	6.29256e-23	0	Snrpd3
2650	0.00953891	0.417762	0.249	0.355	1	0	Gbp2
2410	0.000236721	0.417761	0.074	0.138	1	0	Map1s
2198	4.47343e-06	0.417288	0.113	0.065	0.144425	0	Itm2a
1522	3.11602e-12	0.416835	0.197	0.428	1.00601e-07	0	Mlec
2524	0.00157126	0.416819	0.334	0.524	1	0	Cd68
2356	9.68245e-05	0.416347	0.153	0.261	1	0	Slc43a2
1560	1.06075e-11	0.416274	0.161	0.357	3.42462e-07	0	Med10
1764	1.07466e-09	0.415619	0.17	0.346	3.46953e-05	0	Stmn1
1668	1.60265e-10	0.415515	0.12	0.275	5.17415e-06	0	Atp2b1
1174	1.66734e-17	0.415348	0.262	0.594	5.38302e-13	0	Sec11c
986	4.13452e-22	0.414848	0.247	0.586	1.33483e-17	0	Ogdh
2456	0.000456279	0.414514	0.105	0.18	1	0	Abl1
1511	2.30533e-12	0.41442	0.125	0.303	7.44277e-08	0	Ipo5
1782	1.71976e-09	0.414108	0.107	0.244	5.55224e-05	0	Mtrex
1259	5.08404e-16	0.41335	0.349	0.728	1.64138e-11	0	Hnrnpf
1819	4.27102e-09	0.41323	0.127	0.273	0.00013789	0	Tspan9
1738	5.90261e-10	0.412972	0.133	0.287	1.90566e-05	0	H2-Q6
1477	9.14607e-13	0.412895	0.151	0.346	2.95281e-08	0	Fam174a
2132	1.62114e-06	0.412551	0.079	0.169	0.0523385	0	Kcnj8
1903	2.05509e-08	0.411515	0.127	0.263	0.000663485	0	Ric8a
970	1.48377e-22	0.411375	0.269	0.631	4.79034e-18	0	Eif4b
1401	1.0003e-13	0.410976	0.31	0.65	3.22948e-09	0	Snrpb
1577	1.89134e-11	0.410246	0.094	0.242	6.1062e-07	0	Aftph
1481	1.10771e-12	0.410219	0.245	0.506	3.57623e-08	0	Anp32b
1570	1.53595e-11	0.409943	0.295	0.591	4.95881e-07	0	Man2b1
1364	2.81695e-14	0.40974	0.196	0.433	9.09451e-10	0	Zbp1
1068	9.73125e-20	0.409607	0.092	0.299	3.14174e-15	0	Slc25a46
1046	2.31142e-20	0.409232	0.12	0.352	7.46243e-16	0	Dync1i2
1527	3.69244e-12	0.409173	0.14	0.322	1.1921e-07	0	Dst
1840	6.41971e-09	0.409039	0.404	0.763	0.00020726	0	Ppp1ca
1671	1.71215e-10	0.408611	0.109	0.255	5.52767e-06	0	Sp100
2024	2.2564e-07	0.407776	0.149	0.287	0.0072848	0	Gga1
2474	0.000652759	0.40759	0.194	0.305	1	0	Clec4a1
2312	4.47783e-05	0.407486	0.138	0.241	1	0	Rgl2
2220	8.29716e-06	0.406678	0.094	0.186	0.267874	0	Stx2
2256	1.65012e-05	0.406522	0.085	0.167	0.532742	0	Zfp68
2413	0.000243874	0.406346	0.087	0.157	1	0	Ttc3
1171	1.55061e-17	0.406146	0.244	0.546	5.00615e-13	0	Slc39a7
1151	6.24799e-18	0.405883	0.14	0.367	2.01716e-13	0	Adam10
2442	0.000363046	0.405812	0.207	0.337	1	0	Pgs1
2478	0.000704526	0.405369	0.068	0.125	1	0	Inpp4a
990	6.32364e-22	0.405055	0.205	0.514	2.04159e-17	0	Nhp2
1284	1.37498e-15	0.40475	0.347	0.727	4.43911e-11	0	Mlf2
2152	2.12406e-06	0.404613	0.057	0.135	0.0685753	0	Smad7
1169	1.46365e-17	0.403951	0.172	0.427	4.72539e-13	0	Get4
1219	1.30714e-16	0.403784	0.157	0.391	4.22009e-12	0	Fbxw5
916	1.40945e-24	0.403573	0.205	0.537	4.55042e-20	0	Tkt
2021	2.05666e-07	0.403547	0.103	0.219	0.00663992	0	Sun2
1297	2.01692e-15	0.402995	0.129	0.329	6.51163e-11	0	Shc1
1517	2.89315e-12	0.40265	0.137	0.314	9.34055e-08	0	Lsm14a
1759	1.02541e-09	0.402473	0.072	0.188	3.31053e-05	0	Osbpl2
1703	3.46793e-10	0.402466	0.185	0.38	1.11962e-05	0	Dusp11
1166	1.35913e-17	0.402301	0.236	0.539	4.38794e-13	0	Ap2a2
2421	0.000258412	0.4023	0.135	0.224	1	0	B4galt3
2240	1.16365e-05	0.40222	0.118	0.218	0.375686	0	Cdkn2d
2267	1.86781e-05	0.401595	0.113	0.209	0.603021	0	Dync1li2
1955	5.8304e-08	0.401535	0.199	0.374	0.00188234	0	Myd88
856	2.92515e-27	0.401386	0.179	0.504	9.44386e-23	0	Ifi35
1515	2.80174e-12	0.401119	0.118	0.29	9.04543e-08	0	Mcmbp
1035	1.33372e-20	0.400842	0.201	0.502	4.30592e-16	0	Nek6
1969	7.85201e-08	0.400786	0.118	0.244	0.00253502	0	Zmiz2
2420	0.00025748	0.400726	0.127	0.217	1	0	Lhfp
2213	7.17061e-06	0.400488	0.122	0.227	0.231503	0	Tmem127
1341	1.07355e-14	0.400478	0.137	0.338	3.46596e-10	0	Rad21
2268	1.88471e-05	0.400273	0.098	0.186	0.608478	0	Birc5
2304	3.83751e-05	0.400013	0.124	0.22	1	0	Tnfaip8l2
2219	8.01306e-06	0.399645	0.137	0.249	0.258702	0	Lemd2
2278	2.18595e-05	0.399199	0.107	0.2	0.705733	0	Fnbp1
1493	1.48688e-12	0.399093	0.325	0.651	4.8004e-08	0	Rbm39
1073	1.21862e-19	0.398691	0.303	0.687	3.93433e-15	0	Trmt112
1756	9.29816e-10	0.398616	0.295	0.57	3.00191e-05	0	Sf3b1
2526	0.00163426	0.398023	0.076	0.131	1	0	Rrm2
2451	0.000399504	0.397104	0.103	0.179	1	0	Gls
2619	0.00563381	0.396928	0.109	0.169	1	0	Rab31
1142	4.72742e-18	0.396885	0.159	0.405	1.52625e-13	0	Leprotl1
1715	4.03555e-10	0.396722	0.164	0.341	1.30288e-05	0	Manbal
2529	0.00166559	0.396004	0.098	0.162	1	0	Mast2
915	1.22391e-24	0.395991	0.185	0.492	3.95139e-20	0	Arl8b
1316	4.17424e-15	0.395986	0.1	0.278	1.34765e-10	0	Pdcl3
862	6.71627e-27	0.395798	0.164	0.471	2.16835e-22	0	Nsmf
1108	7.64292e-19	0.395374	0.814	0.892	2.46752e-14	0	Rps3a1
1386	6.13171e-14	0.39485	0.321	0.654	1.97962e-09	0	Rab2a
1472	8.15781e-13	0.394833	0.164	0.367	2.63375e-08	0	Dusp6
976	2.10171e-22	0.394773	0.221	0.552	6.78537e-18	0	Dnajb6
2175	3.34835e-06	0.394218	0.127	0.241	0.108101	0	Srgap2
2186	3.75054e-06	0.394187	0.343	0.62	0.121086	0	Bax
894	2.4678e-25	0.393831	0.21	0.551	7.96729e-21	0	Elovl1
1075	1.30568e-19	0.393537	0.157	0.411	4.2154e-15	0	Srp68
1941	4.7446e-08	0.393524	0.251	0.459	0.0015318	0	Efhd2
1088	2.32688e-19	0.393416	0.113	0.333	7.51232e-15	0	Rcbtb1
1741	6.56577e-10	0.393352	0.113	0.256	2.11976e-05	0	Pde2a
1016	4.00074e-21	0.393195	0.188	0.487	1.29164e-16	0	Gtf2i
2333	6.88661e-05	0.39297	0.079	0.152	1	0	Eml4
1821	4.53354e-09	0.392296	0.146	0.301	0.000146365	0	Atf6b
1029	8.81986e-21	0.392268	0.192	0.484	2.84749e-16	0	G3bp1
1243	3.81193e-16	0.392009	0.166	0.403	1.23068e-11	0	Plscr1
928	5.69325e-24	0.391207	0.196	0.514	1.83806e-19	0	Mbd3
966	1.00167e-22	0.391188	0.164	0.449	3.23388e-18	0	Wbp1
1783	1.73918e-09	0.391077	0.146	0.305	5.61495e-05	0	Lpar6
1066	8.60016e-20	0.391038	0.264	0.61	2.77656e-15	0	Psmb10
1749	7.84189e-10	0.390954	0.089	0.215	2.53175e-05	0	Atp6v0a2
1182	3.29583e-17	0.390544	0.138	0.362	1.06406e-12	0	Smarcd2
1104	6.54993e-19	0.390386	0.236	0.546	2.11464e-14	0	Naxd
958	5.8368e-23	0.390126	0.137	0.401	1.88441e-18	0	Zmpste24
1275	1.03488e-15	0.389555	0.334	0.704	3.3411e-11	0	Ctnnb1
2083	7.65789e-07	0.389517	0.144	0.271	0.0247235	0	Fkbp9
2134	1.65201e-06	0.389036	0.101	0.203	0.053335	0	Nop56
1382	5.31695e-14	0.388863	0.212	0.463	1.71658e-09	0	Slc39a1
1799	2.57229e-09	0.38875	0.09	0.212	8.30462e-05	0	Rell1
2227	9.14636e-06	0.388438	0.137	0.248	0.29529	0	Nagpa
1482	1.12553e-12	0.387653	0.253	0.513	3.63377e-08	0	Pold4
1652	1.22079e-10	0.387578	0.111	0.257	3.94133e-06	0	Pigt
2277	2.17229e-05	0.387514	0.168	0.289	0.701323	0	Nckap1l
2203	5.28444e-06	0.387399	0.142	0.26	0.170608	0	Chpf2
1145	5.03218e-18	0.387281	0.118	0.332	1.62464e-13	0	Flot2
2340	7.91178e-05	0.387169	0.111	0.198	1	0	Zfp740
1300	2.43357e-15	0.387168	0.159	0.376	7.85678e-11	0	Pip4p1
1556	9.02089e-12	0.386724	0.185	0.394	2.91239e-07	0	Hnrnpul2
1789	1.93951e-09	0.386455	0.148	0.306	6.26169e-05	0	Tmem86a
1530	4.13936e-12	0.386205	0.26	0.53	1.33639e-07	0	Ier2
2071	5.6873e-07	0.386189	0.101	0.209	0.0183614	0	Cherp
2573	0.00300273	0.385419	0.068	0.116	1	0	Lix1l
2034	2.55365e-07	0.385028	0.114	0.232	0.00824447	0	Daglb
2387	0.000165799	0.385025	0.214	0.355	1	0	Myo9b
2468	0.00059191	0.384658	0.434	0.746	1	0	Sat1
2564	0.00272858	0.384326	0.101	0.164	1	0	Gimap1
2486	0.000847005	0.384155	0.148	0.239	1	0	Klc1
1118	1.33585e-18	0.384111	0.251	0.578	4.3128e-14	0	Nucb1
2236	1.10308e-05	0.383965	0.232	0.398	0.356129	0	Il10rb
2637	0.00768244	0.383931	0.079	0.127	1	0	Zfp217
2030	2.44412e-07	0.383416	0.107	0.22	0.00789083	0	Lrch4
1281	1.24155e-15	0.383104	0.131	0.333	4.00834e-11	0	Ppm1g
1779	1.52102e-09	0.382959	0.092	0.219	4.91062e-05	0	Coq8b
2023	2.23626e-07	0.382952	0.133	0.262	0.00721976	0	Tbc1d2b
1122	1.63057e-18	0.382925	0.256	0.584	5.26431e-14	0	Ptp4a2
1803	3.1919e-09	0.382751	0.14	0.293	0.000103051	0	Uba2
2233	9.9493e-06	0.382674	0.131	0.239	0.321213	0	Lair1
1983	1.1412e-07	0.382621	0.09	0.199	0.00368436	0	Tomm34
1288	1.75671e-15	0.38255	0.107	0.296	5.67155e-11	0	Ddx54
2351	8.75534e-05	0.382241	0.094	0.173	1	0	Gm13889
2412	0.000243831	0.382126	0.092	0.166	1	0	Gja4
1280	1.21928e-15	0.382	0.079	0.25	3.93646e-11	0	9130401M01Rik
1363	2.58514e-14	0.381916	0.386	0.764	8.34611e-10	0	Prdx2
2288	2.69855e-05	0.381266	0.059	0.126	0.871227	0	Neurl4
1858	8.597e-09	0.380798	0.41	0.764	0.000277554	0	Rbx1
1600	2.98668e-11	0.380622	0.21	0.427	9.6425e-07	0	Lrrc59
1322	5.42609e-15	0.380283	0.151	0.364	1.75181e-10	0	Dnajc5
1491	1.41221e-12	0.380201	0.19	0.411	4.55932e-08	0	Ppt1
1387	6.78805e-14	0.379338	0.124	0.308	2.19152e-09	0	Wbp11
2625	0.00659029	0.379259	0.087	0.137	1	0	Pear1
901	4.27216e-25	0.379109	0.207	0.539	1.37927e-20	0	Kdelr2
1042	1.89333e-20	0.378964	0.321	0.713	6.11261e-16	0	Laptm4a
2211	6.26854e-06	0.37887	0.07	0.149	0.20238	0	Adarb1
1345	1.27159e-14	0.378731	0.105	0.283	4.10532e-10	0	Psen1
1539	5.61089e-12	0.378651	0.162	0.358	1.81148e-07	0	Dnajc7
1266	6.5178e-16	0.378481	0.166	0.398	2.10427e-11	0	Supt5
1501	1.67312e-12	0.378339	0.268	0.553	5.40167e-08	0	Plbd1
1731	5.22049e-10	0.378329	0.122	0.268	1.68544e-05	0	Cpsf6
1932	4.33099e-08	0.378198	0.083	0.192	0.00139826	0	Ubap2
2072	5.71736e-07	0.378152	0.177	0.325	0.0184585	0	Amdhd2
1172	1.55374e-17	0.377974	0.216	0.504	5.01624e-13	0	Colgalt1
1988	1.27962e-07	0.376803	0.753	0.888	0.00413126	0	Serf2
2281	2.30081e-05	0.376777	0.301	0.504	0.742817	0	Msn
2136	1.69756e-06	0.376729	0.107	0.213	0.0548058	0	Icam2
1723	4.56282e-10	0.376667	0.116	0.264	1.47311e-05	0	Tra2a
2178	3.46928e-06	0.376367	0.089	0.181	0.112006	0	R3hdm1
2311	4.41447e-05	0.375847	0.087	0.164	1	0	Agps
2218	7.74985e-06	0.375844	0.432	0.777	0.250204	0	Fis1
2536	0.00180708	0.375807	0.138	0.22	1	0	Pkd1
1838	6.31109e-09	0.375653	0.089	0.208	0.000203753	0	Rc3h1
2336	7.16543e-05	0.375248	0.135	0.232	1	0	Wipf1
2496	0.00105537	0.375221	0.328	0.523	1	0	Btg1
2042	3.303e-07	0.375017	0.1	0.209	0.0106637	0	Brd8
2009	1.68343e-07	0.374809	0.159	0.303	0.00543496	0	Snx1
2089	8.77069e-07	0.374752	0.135	0.259	0.0283162	0	Crlf2
2557	0.00240175	0.374724	0.061	0.108	1	0	1600010M07Rik
1628	6.14143e-11	0.374407	0.063	0.185	1.98276e-06	0	Pik3r4
2449	0.000385268	0.374322	0.083	0.15	1	0	Mthfr
1332	7.78027e-15	0.374171	0.341	0.699	2.51186e-10	0	Timm10b
1131	2.6246e-18	0.373963	0.188	0.458	8.47351e-14	0	Tmem9b
2114	1.20557e-06	0.37392	0.731	0.879	0.0389219	0	Fn1
1261	5.80621e-16	0.373791	0.168	0.401	1.87454e-11	0	Parva
1039	1.85058e-20	0.37375	0.105	0.329	5.97458e-16	0	Hnrnpd
794	7.89332e-32	0.373546	0.192	0.558	2.54836e-27	0	Mvb12a
2471	0.000604729	0.373492	0.1	0.17	1	0	Slc7a7
993	9.20286e-22	0.37337	0.144	0.403	2.97114e-17	0	Ndst1
1078	1.54284e-19	0.373332	0.183	0.455	4.98107e-15	0	Emc3
1271	7.85907e-16	0.373312	0.166	0.394	2.5373e-11	0	Ppil2
1348	1.38037e-14	0.373202	0.17	0.394	4.45654e-10	0	Tmpo
1816	3.98827e-09	0.372772	0.155	0.312	0.000128761	0	Ski
1843	6.65812e-09	0.372579	0.096	0.219	0.000214957	0	Setd2
802	4.62598e-31	0.372373	0.214	0.592	1.4935e-26	0	Eif3l
1857	8.57156e-09	0.372333	0.111	0.243	0.000276733	0	Adpgk
1302	2.59801e-15	0.372062	0.192	0.44	8.38767e-11	0	Hjurp
2472	0.000631597	0.372	0.122	0.201	1	0	Slc39a13
1679	2.17307e-10	0.371605	0.166	0.349	7.01576e-06	0	Ip6k1
1295	1.92675e-15	0.371524	0.148	0.368	6.22052e-11	0	Gdi1
2395	0.00018239	0.371509	0.103	0.182	1	0	Stk4
2300	3.28782e-05	0.371387	0.066	0.137	1	0	Thap2
1830	5.27095e-09	0.371352	0.098	0.223	0.000170173	0	Asxl1
1277	1.11316e-15	0.37096	0.072	0.238	3.59383e-11	0	Dguok
1089	2.52764e-19	0.370544	0.127	0.353	8.16049e-15	0	Cab39
1272	8.50483e-16	0.370016	0.113	0.307	2.74579e-11	0	Mbd1
1520	3.00527e-12	0.369938	0.135	0.312	9.70253e-08	0	Prrc2a
1707	3.57471e-10	0.369902	0.103	0.244	1.1541e-05	0	Gimap4
2305	3.84882e-05	0.369894	0.094	0.176	1	0	Renbp
1784	1.74591e-09	0.369846	0.129	0.278	5.63668e-05	0	Orai1
1165	1.34756e-17	0.369823	0.098	0.294	4.35061e-13	0	Lima1
2568	0.00278795	0.369619	0.113	0.178	1	0	Pbxip1
1761	1.03693e-09	0.369464	0.076	0.193	3.34774e-05	0	1600002K03Rik
1430	1.93482e-13	0.369359	0.146	0.342	6.24658e-09	0	Dbndd2
1021	5.07064e-21	0.369349	0.256	0.597	1.63706e-16	0	Cnn3
1980	1.04814e-07	0.369328	0.155	0.296	0.00338391	0	Ly6c2
1030	9.86943e-21	0.369326	0.135	0.382	3.18635e-16	0	Cdc123
2285	2.59667e-05	0.369304	0.085	0.165	0.838334	0	Ttpal
1877	1.35366e-08	0.369246	0.129	0.267	0.000437029	0	Dab2
1646	1.01291e-10	0.369093	0.148	0.322	3.27017e-06	0	Plod3
1528	3.80837e-12	0.368854	0.137	0.315	1.22953e-07	0	Cnpy3
1555	8.87882e-12	0.368733	0.131	0.306	2.86653e-07	0	Mybbp1a
1126	2.01327e-18	0.36796	0.308	0.676	6.49984e-14	0	2410006H16Rik
1656	1.26955e-10	0.367915	0.089	0.223	4.09874e-06	0	Ifi203
2208	5.86765e-06	0.367663	0.066	0.145	0.189437	0	Cxcl14
1512	2.3847e-12	0.367338	0.101	0.259	7.699e-08	0	Otub1
902	4.41261e-25	0.367026	0.249	0.616	1.42461e-20	0	Epn1
2390	0.000170201	0.36701	0.114	0.199	1	0	Slc12a4
1203	7.31508e-17	0.366882	0.133	0.349	2.36167e-12	0	Inf2
1129	2.13609e-18	0.366774	0.304	0.665	6.89638e-14	0	Csnk2b
1847	7.11723e-09	0.366717	0.107	0.237	0.00022978	0	Leo1
1231	2.3265e-16	0.366535	0.122	0.327	7.51109e-12	0	Rnf126
1465	6.48007e-13	0.366379	0.151	0.346	2.09209e-08	0	Lamtor3
2035	2.6761e-07	0.366187	0.157	0.304	0.0086398	0	Myo10
1939	4.71332e-08	0.366105	0.089	0.199	0.0015217	0	Nbdy
1906	2.28751e-08	0.365699	0.404	0.746	0.000738522	0	Arf1
2575	0.0030945	0.365444	0.105	0.171	1	0	Map4k2
984	4.04846e-22	0.365316	0.118	0.359	1.30704e-17	0	Etnk1
1170	1.5087e-17	0.36529	0.155	0.391	4.87085e-13	0	Aopep
1602	3.07227e-11	0.365283	0.107	0.261	9.91883e-07	0	Herc1
1930	3.74801e-08	0.365229	0.662	0.855	0.00121004	0	Atp6v0c
2598	0.00414679	0.364685	0.063	0.108	1	0	Kif13a
1310	3.52668e-15	0.364242	0.107	0.29	1.13859e-10	0	Stxbp3
918	1.48655e-24	0.364194	0.21	0.545	4.79932e-20	0	Prpf8
1038	1.77701e-20	0.364131	0.181	0.46	5.73707e-16	0	Anapc16
926	4.52158e-24	0.364068	0.196	0.513	1.45979e-19	0	Eif3b
1866	1.01793e-08	0.364005	0.072	0.179	0.000328639	0	Rab40c
1320	4.7154e-15	0.363948	0.107	0.289	1.52237e-10	0	Nub1
2247	1.34994e-05	0.363862	0.076	0.154	0.435827	0	Washc4
1892	1.74566e-08	0.363807	0.105	0.231	0.000563586	0	Tor3a
2349	8.73066e-05	0.363688	0.098	0.18	1	0	Vps9d1
1361	2.32691e-14	0.363542	0.116	0.301	7.51244e-10	0	Gsk3a
1017	4.15747e-21	0.36349	0.194	0.488	1.34224e-16	0	Cdv3
1966	7.2996e-08	0.363476	0.308	0.559	0.00235668	0	Irf1
1549	7.4688e-12	0.363188	0.074	0.209	2.4113e-07	0	Stx17
1125	1.98189e-18	0.362981	0.177	0.439	6.39854e-14	0	Nfe2l1
1817	4.08787e-09	0.362542	0.081	0.199	0.000131977	0	Dhx30
781	2.09367e-34	0.362479	0.127	0.455	6.75941e-30	0	Pcca
1614	4.79216e-11	0.362391	0.089	0.228	1.54715e-06	0	Slfn5
2373	0.00012301	0.362286	0.074	0.142	1	0	Emcn
1717	4.11602e-10	0.362028	0.092	0.224	1.32886e-05	0	Atpsckmt
1777	1.42826e-09	0.362003	0.098	0.228	4.61115e-05	0	Rock1
1680	2.21374e-10	0.361902	0.076	0.198	7.14707e-06	0	Stat5a
1005	1.731e-21	0.361608	0.288	0.65	5.58853e-17	0	Rab1a
2405	0.000216056	0.361411	0.692	0.874	1	0	Rpl6
2339	7.51741e-05	0.36137	0.081	0.156	1	0	Ccdc28b
2184	3.70841e-06	0.361256	0.114	0.218	0.119726	0	Bckdk
830	5.75994e-29	0.361116	0.186	0.525	1.8596e-24	0	Tm2d2
1256	4.85167e-16	0.361088	0.149	0.369	1.56636e-11	0	Rnf44
1769	1.32677e-09	0.360832	0.105	0.243	4.28347e-05	0	Itsn2
1536	5.12148e-12	0.36079	0.227	0.47	1.65347e-07	0	Adgre5
980	2.74506e-22	0.360779	0.269	0.633	8.86243e-18	0	Brk1
1446	3.41566e-13	0.36072	0.391	0.771	1.10275e-08	0	Ran
891	1.83043e-25	0.36072	0.208	0.546	5.90955e-21	0	Rnf114
1705	3.52058e-10	0.360716	0.098	0.235	1.13662e-05	0	Galk2
2254	1.5512e-05	0.360629	0.054	0.122	0.500805	0	Paxip1
1187	3.98259e-17	0.360265	0.338	0.713	1.28578e-12	0	Coa3
848	9.42332e-28	0.360255	0.269	0.673	3.04232e-23	0	Eif3h
860	4.13996e-27	0.360025	0.129	0.413	1.33659e-22	0	Trappc5
1352	1.6024e-14	0.359773	0.192	0.429	5.17336e-10	0	Tmem214
2487	0.000850652	0.359459	0.07	0.126	1	0	Ebi3
988	4.18563e-22	0.35919	0.175	0.462	1.35133e-17	0	Snx2
1873	1.26088e-08	0.359065	0.181	0.353	0.000407077	0	Myadm
2297	3.20089e-05	0.358799	0.087	0.168	1	0	Gga2
2631	0.00719823	0.358484	0.116	0.179	1	0	Mapk8ip3
1002	1.57795e-21	0.358165	0.168	0.442	5.09443e-17	0	Mbnl1
1360	2.32315e-14	0.357935	0.203	0.446	7.50028e-10	0	Ctbp1
1541	6.19818e-12	0.357706	0.125	0.296	2.00108e-07	0	Twsg1
2074	6.1304e-07	0.357474	0.146	0.277	0.019792	0	Slc4a2
1936	4.54304e-08	0.357391	0.09	0.2	0.00146672	0	Eipr1
1335	8.20483e-15	0.357311	0.183	0.416	2.64893e-10	0	Tpd52l2
1215	9.6268e-17	0.35711	0.118	0.321	3.10801e-12	0	Cyth1
1480	1.03405e-12	0.356646	0.074	0.215	3.33842e-08	0	Aggf1
1662	1.38402e-10	0.356487	0.057	0.171	4.46832e-06	0	Nabp1
1689	2.48465e-10	0.356466	0.131	0.284	8.02169e-06	0	Tns3
1999	1.44332e-07	0.356165	0.131	0.261	0.00465974	0	Clec4a3
1308	3.26078e-15	0.355812	0.105	0.288	1.05274e-10	0	Zmynd11
2264	1.82987e-05	0.355699	0.461	0.792	0.590773	0	Swi5
2321	5.79854e-05	0.355307	0.087	0.164	1	0	Snx8
2643	0.0084217	0.355013	0.1	0.152	1	0	Hivep1
1934	4.43198e-08	0.354988	0.087	0.195	0.00143086	0	Spon2
2401	0.000200918	0.354941	0.057	0.115	1	0	Fbxw4
1916	3.02936e-08	0.354889	0.149	0.298	0.000978028	0	Prmt1
1839	6.39589e-09	0.35477	0.148	0.304	0.000206491	0	Clk3
1253	4.47632e-16	0.354562	0.113	0.306	1.44518e-11	0	Cbx3
1870	1.16445e-08	0.354482	0.114	0.247	0.000375941	0	Trim11
1110	8.9233e-19	0.354291	0.09	0.287	2.88089e-14	0	Txndc11
2145	2.07474e-06	0.354268	0.065	0.145	0.0669829	0	Ttc14
2028	2.43108e-07	0.353976	0.101	0.211	0.00784873	0	Rasip1
2402	0.000201268	0.353949	0.066	0.129	1	0	Cdc23
1605	3.31511e-11	0.353874	0.129	0.289	1.07028e-06	0	Zeb2
2262	1.76132e-05	0.35353	0.068	0.143	0.568642	0	Hpse
1314	3.98121e-15	0.353356	0.24	0.519	1.28533e-10	0	Serpinb6a
1736	5.50541e-10	0.353155	0.12	0.266	1.77742e-05	0	Slc9a8
1836	5.99574e-09	0.353118	0.081	0.196	0.000193572	0	Lats1
858	3.32421e-27	0.353114	0.225	0.589	1.07322e-22	0	Cdc37
1220	1.43401e-16	0.352979	0.083	0.262	4.6297e-12	0	Zfp467
2291	2.91487e-05	0.352793	0.12	0.216	0.941065	0	Itpripl2
1091	2.59623e-19	0.352779	0.277	0.627	8.38192e-15	0	Dctn2
2117	1.27496e-06	0.352392	0.417	0.757	0.0411622	0	Rpn2
1786	1.80672e-09	0.352373	0.087	0.207	5.833e-05	0	Atxn7l3
1752	8.31137e-10	0.352181	0.127	0.28	2.68333e-05	0	Nr2f2
1942	4.78545e-08	0.352127	0.092	0.208	0.00154498	0	Mrs2
1334	8.17645e-15	0.352062	0.186	0.426	2.63977e-10	0	2022-09-09
2105	1.0538e-06	0.35197	0.087	0.182	0.034022	0	Maco1
1083	1.83388e-19	0.35195	0.125	0.354	5.92067e-15	0	Clcn4
1644	9.97117e-11	0.351827	0.092	0.23	3.21919e-06	0	Tspyl1
2362	0.000105854	0.351423	0.087	0.159	1	0	Sema4d
2343	8.18676e-05	0.35139	0.118	0.208	1	0	Snhg18
1990	1.30566e-07	0.351299	0.111	0.231	0.00421533	0	Brd3
1420	1.45093e-13	0.350834	0.07	0.217	4.68433e-09	0	Fbxo7
1113	9.95197e-19	0.350631	0.208	0.501	3.21299e-14	0	Bnip2
1095	3.34632e-19	0.350406	0.262	0.591	1.08036e-14	0	Llph
2416	0.000251906	0.35022	0.072	0.135	1	0	Arhgap25
2577	0.00312334	0.350071	0.105	0.168	1	0	Plscr3
2485	0.000823856	0.350064	0.092	0.156	1	0	Arhgap30
1699	2.94867e-10	0.34996	0.118	0.271	9.51979e-06	0	Sae1
1470	7.90286e-13	0.349754	0.101	0.265	2.55144e-08	0	Nup50
2348	8.71685e-05	0.349726	0.124	0.215	1	0	Lpcat2
864	7.7209e-27	0.349618	0.284	0.679	2.49269e-22	0	Ssr3
1815	3.98197e-09	0.349502	0.131	0.276	0.000128558	0	Otud5
1733	5.42725e-10	0.34869	0.066	0.182	1.75219e-05	0	Usp22
1026	5.53168e-21	0.348481	0.214	0.523	1.7859e-16	0	Phf5a
1164	1.21831e-17	0.348337	0.349	0.728	3.93332e-13	0	Tmed10
2243	1.22921e-05	0.348158	0.085	0.169	0.396849	0	Batf3
2091	8.93052e-07	0.348108	0.077	0.169	0.0288322	0	Smc3
2617	0.00534447	0.348047	0.144	0.218	1	0	Arhgap9
1201	6.98612e-17	0.348014	0.137	0.355	2.25547e-12	0	Bcl7b
1613	4.48799e-11	0.347947	0.135	0.303	1.44895e-06	0	Fxr2
1418	1.42992e-13	0.347719	0.129	0.318	4.61649e-09	0	Dcaf12
1107	7.43104e-19	0.347685	0.199	0.481	2.39911e-14	0	Abca3
1167	1.44137e-17	0.34764	0.271	0.605	4.65346e-13	0	Epas1
1479	9.95057e-13	0.347372	0.14	0.327	3.21254e-08	0	Msl1
2614	0.00514275	0.347341	0.094	0.148	1	0	Sox18
2173	3.30145e-06	0.347307	0.129	0.243	0.106587	0	Agrn
2287	2.6895e-05	0.347195	0.066	0.139	0.868306	0	Gon4l
2437	0.000345129	0.347101	0.085	0.151	1	0	Ppp2r3d
2039	3.03964e-07	0.346863	0.087	0.187	0.00981349	0	Map3k1
1133	3.10894e-18	0.346763	0.146	0.383	1.00372e-13	0	Creb3
2572	0.00293646	0.346669	0.133	0.205	1	0	Fosl2
1358	2.17942e-14	0.346351	0.142	0.346	7.03624e-10	0	Ube3b
1246	4.08268e-16	0.346111	0.124	0.327	1.31809e-11	0	Flii
1461	5.87582e-13	0.345929	0.179	0.397	1.89701e-08	0	Il11ra1
1909	2.71906e-08	0.345738	0.113	0.239	0.00087785	0	Farp1
1228	2.18542e-16	0.345657	0.125	0.33	7.05563e-12	0	Ubr5
2100	9.86545e-07	0.345546	0.135	0.256	0.0318506	0	Ssbp4
1019	4.27657e-21	0.345418	0.12	0.36	1.38069e-16	0	Rab5b
1834	5.91025e-09	0.345395	0.124	0.262	0.000190813	0	Rai14
1448	3.77924e-13	0.34531	0.118	0.294	1.22013e-08	0	Prkab1
1604	3.15367e-11	0.345308	0.133	0.298	1.01816e-06	0	Safb2
1986	1.16823e-07	0.345269	0.094	0.201	0.00377164	0	Tm6sf1
1331	7.75225e-15	0.344392	0.087	0.255	2.50281e-10	0	CAAA01118383.1
1111	9.0288e-19	0.344285	0.149	0.394	2.91495e-14	0	Nectin2
2279	2.26678e-05	0.344208	0.131	0.235	0.731831	0	Fam193b
1994	1.36913e-07	0.344081	0.085	0.189	0.00442024	0	Rabgap1
2540	0.00183042	0.343644	0.076	0.13	1	0	Kri1
1677	2.11847e-10	0.343449	0.124	0.278	6.83948e-06	0	Tsc22d4
2595	0.00397566	0.342905	0.087	0.141	1	0	Slc1a5
1500	1.65679e-12	0.34285	0.068	0.205	5.34895e-08	0	Erlin2
833	1.02075e-28	0.342829	0.194	0.539	3.29549e-24	0	Mif4gd
2250	1.46016e-05	0.342775	0.068	0.143	0.471412	0	Cpsf7
1053	3.91138e-20	0.342457	0.288	0.643	1.26279e-15	0	Lamtor1
1971	7.96071e-08	0.342289	0.059	0.151	0.00257012	0	Papss1
1700	3.00284e-10	0.342175	0.116	0.265	9.69467e-06	0	Dctn1
1518	2.91088e-12	0.342054	0.137	0.318	9.39779e-08	0	Esam
2634	0.00733119	0.341948	0.081	0.13	1	0	Abca7
1377	4.67312e-14	0.34172	0.249	0.52	1.50872e-09	0	Rbm3
2294	3.15726e-05	0.341517	0.083	0.161	1	0	Mrtfa
852	1.88026e-27	0.340864	0.148	0.45	6.07043e-23	0	Med8
1579	1.92243e-11	0.339981	0.111	0.267	6.20656e-07	0	Rae1
2369	0.000115553	0.339928	0.065	0.129	1	0	Il6ra
1595	2.69665e-11	0.339848	0.113	0.271	8.70615e-07	0	Ubald1
1173	1.58153e-17	0.33968	0.264	0.594	5.10596e-13	0	Papola
1796	2.26221e-09	0.339571	0.277	0.521	7.30353e-05	0	Gmfg
1175	1.68196e-17	0.339535	0.092	0.283	5.43021e-13	0	Tmem250-ps
934	9.48963e-24	0.339506	0.273	0.659	3.06373e-19	0	Atf4
1729	5.12773e-10	0.33928	0.111	0.252	1.65549e-05	0	Klf13
1814	3.92719e-09	0.339102	0.107	0.239	0.000126789	0	Mms19
1523	3.21266e-12	0.339055	0.142	0.323	1.03721e-07	0	Cd300ld
2202	4.97318e-06	0.338741	0.122	0.23	0.160559	0	Ythdc1
2622	0.00622192	0.338642	0.116	0.179	1	0	Cabin1
1601	3.0053e-11	0.338485	0.129	0.293	9.70262e-07	0	Pigs
1862	9.48089e-09	0.338345	0.077	0.19	0.00030609	0	Xist
2512	0.00140053	0.338224	0.096	0.161	1	0	Arap3
1443	3.12118e-13	0.338146	0.164	0.373	1.00767e-08	0	Tm4sf1
2012	1.70815e-07	0.337913	0.048	0.131	0.00551477	0	Apbb3
1442	3.01786e-13	0.337774	0.216	0.462	9.74318e-09	0	Lrp10
2181	3.52234e-06	0.337628	0.068	0.149	0.113719	0	Phf1
1072	1.19173e-19	0.33733	0.157	0.405	3.84749e-15	0	Trappc4
1373	4.26924e-14	0.337289	0.266	0.565	1.37832e-09	0	Gng12
927	5.14765e-24	0.3371	0.231	0.578	1.66192e-19	0	Ganab
2222	8.62804e-06	0.337029	0.168	0.297	0.278556	0	Themis2
2519	0.00149081	0.336853	0.089	0.149	1	0	Sp110
1188	4.07099e-17	0.336662	0.157	0.389	1.31432e-12	0	Nmt1
1011	2.19901e-21	0.336635	0.29	0.666	7.0995e-17	0	Sub1
1390	6.96574e-14	0.336605	0.149	0.355	2.24889e-09	0	Rnf167
1236	2.97558e-16	0.336465	0.14	0.354	9.60665e-12	0	Mdp1
932	7.36084e-24	0.336342	0.111	0.363	2.37645e-19	0	Ppp5c
1638	8.63788e-11	0.336209	0.101	0.248	2.78874e-06	0	Vps11
899	3.16602e-25	0.336195	0.251	0.625	1.02215e-20	0	Lamtor5
2191	3.83412e-06	0.336133	0.159	0.291	0.123785	0	Nod1
2359	0.000102373	0.336102	0.068	0.135	1	0	Pofut1
1714	3.72697e-10	0.336067	0.223	0.439	1.20325e-05	0	Klf2
1350	1.53296e-14	0.335816	0.107	0.286	4.94916e-10	0	Exoc7
2019	2.03417e-07	0.335645	0.044	0.124	0.00656733	0	Patl1
2628	0.00687113	0.335562	0.089	0.14	1	0	Rhbdf1
2061	4.74311e-07	0.335394	0.103	0.212	0.0153131	0	Rin2
1067	9.7136e-20	0.334959	0.251	0.58	3.13603e-15	0	Supt4a
2180	3.52122e-06	0.33486	0.083	0.172	0.113683	0	Nt5c2
1283	1.35064e-15	0.334856	0.111	0.3	4.36053e-11	0	Znfx1
953	4.4943e-23	0.334686	0.118	0.372	1.45099e-18	0	Txnl4a
2406	0.000216097	0.334276	0.107	0.183	1	0	Glipr1
1006	1.87052e-21	0.334187	0.293	0.675	6.03896e-17	0	Arl6ip1
955	5.44019e-23	0.333843	0.177	0.475	1.75636e-18	0	Irf3
2533	0.00176436	0.333827	0.148	0.226	1	0	Emb
2123	1.41962e-06	0.333812	0.059	0.139	0.0458325	0	Cc2d1b
2118	1.28166e-06	0.333694	0.05	0.125	0.0413784	0	Ncoa5
2156	2.3444e-06	0.333675	0.111	0.215	0.0756889	0	Ep300
2355	9.51716e-05	0.333644	0.107	0.19	1	0	Rassf1
2073	5.90168e-07	0.333507	0.125	0.245	0.0190536	0	Arfgap1
1948	5.04322e-08	0.333461	0.445	0.787	0.0016282	0	Calm1
929	6.55519e-24	0.333003	0.216	0.546	2.11634e-19	0	Psmd3
946	1.9498e-23	0.332338	0.242	0.584	6.29494e-19	0	Hmgb1
2613	0.00512122	0.332269	0.161	0.24	1	0	Entpd1
1831	5.47391e-09	0.332118	0.092	0.214	0.000176725	0	Aebp2
1062	6.39303e-20	0.332116	0.356	0.746	2.06399e-15	0	Acaa1a
1371	3.52857e-14	0.33199	0.125	0.314	1.1392e-09	0	Upf1
968	1.4043e-22	0.331799	0.201	0.517	4.53378e-18	0	Usf2
1018	4.1895e-21	0.331753	0.22	0.537	1.35258e-16	0	Kxd1
1260	5.33441e-16	0.331211	0.081	0.254	1.72221e-11	0	Vav2
1156	8.4637e-18	0.331153	0.129	0.349	2.7325e-13	0	Ccdc50
1003	1.68898e-21	0.331124	0.166	0.442	5.45288e-17	0	Trpc4ap
2207	5.83024e-06	0.331056	0.12	0.224	0.188229	0	Ppp1r12a
1354	1.63382e-14	0.330826	0.065	0.213	5.27478e-10	0	Tulp4
2504	0.0011718	0.330503	0.138	0.218	1	0	Fgr
2470	0.000599392	0.330502	0.061	0.115	1	0	Smad3
1891	1.73804e-08	0.329935	0.131	0.271	0.000561126	0	Prrc2b
1438	2.55062e-13	0.329828	0.17	0.378	8.23469e-09	0	Hmgb2
2263	1.76173e-05	0.329755	0.111	0.207	0.568774	0	Strip1
1369	3.25971e-14	0.329519	0.089	0.253	1.0524e-09	0	Arl3
1292	1.81841e-15	0.328931	0.09	0.266	5.87073e-11	0	2010320M18Rik
1989	1.30042e-07	0.328685	0.118	0.241	0.0041984	0	Npdc1
1464	6.47633e-13	0.327727	0.12	0.296	2.09088e-08	0	Snx9
1667	1.58025e-10	0.327595	0.371	0.708	5.10183e-06	0	Dazap2
951	2.65359e-23	0.327496	0.197	0.512	8.56711e-19	0	Csrp2
1771	1.34833e-09	0.327461	0.105	0.243	4.35308e-05	0	Slk
2443	0.00036438	0.327302	0.109	0.187	1	0	Rps6ka1
1444	3.13821e-13	0.326953	0.232	0.484	1.01317e-08	0	Sri
1809	3.49546e-09	0.326937	0.103	0.23	0.000112851	0	Snx12
2127	1.50683e-06	0.326917	0.094	0.193	0.0486479	0	Nup85
2126	1.47126e-06	0.326917	0.046	0.12	0.0474995	0	Polr1b
2424	0.000272259	0.326849	0.059	0.117	1	0	Golt1b
1405	1.09844e-13	0.326827	0.072	0.219	3.5463e-09	0	Cldn5
2248	1.36596e-05	0.326789	0.076	0.155	0.441002	0	Arfgap3
2078	6.84725e-07	0.326567	0.055	0.137	0.0221063	0	Pced1a
1867	1.04164e-08	0.326513	0.107	0.235	0.000336293	0	Tmem184b
1085	2.07583e-19	0.326482	0.319	0.699	6.7018e-15	0	Chmp2a
2302	3.53748e-05	0.326426	0.081	0.158	1	0	Fhod1
1353	1.62761e-14	0.326402	0.225	0.482	5.25472e-10	0	Abracl
1747	7.50029e-10	0.326195	0.101	0.236	2.42147e-05	0	Man2a2
1716	4.07332e-10	0.325779	0.044	0.146	1.31507e-05	0	Bcl9l
1914	2.95722e-08	0.325765	0.028	0.105	0.00095474	0	Ints12
1725	4.81111e-10	0.325697	0.1	0.235	1.55327e-05	0	Madd
1242	3.72066e-16	0.325574	0.21	0.475	1.20122e-11	0	Nt5c
2298	3.20478e-05	0.32507	0.262	0.438	1	0	Ier5
1212	9.3565e-17	0.324937	0.1	0.293	3.02075e-12	0	Zbtb7b
2081	7.28917e-07	0.324804	0.092	0.192	0.0235331	0	Golga2
1510	2.08397e-12	0.324713	0.12	0.288	6.72808e-08	0	Casp8
1827	4.97047e-09	0.324635	0.107	0.236	0.000160472	0	Mcm6
1225	1.84483e-16	0.324179	0.188	0.443	5.95602e-12	0	Gng11
1889	1.70201e-08	0.324063	0.113	0.243	0.000549494	0	Stk19
2422	0.000265695	0.324048	0.063	0.121	1	0	Unk
2029	2.44061e-07	0.323945	0.077	0.177	0.0078795	0	Plcg1
1794	2.11511e-09	0.323919	0.074	0.188	6.82863e-05	0	Mapre2
1106	7.12554e-19	0.323837	0.142	0.377	2.30048e-14	0	Fam91a1
2633	0.00729481	0.323794	0.066	0.11	1	0	Pan3
1469	7.6298e-13	0.323737	0.14	0.329	2.46328e-08	0	Smap2
2450	0.000393353	0.323706	0.072	0.133	1	0	Mfsd10
1739	6.36301e-10	0.3237	0.122	0.271	2.0543e-05	0	Usp12
2158	2.41352e-06	0.323012	0.092	0.188	0.0779204	0	Ephb4
1084	1.90457e-19	0.323008	0.314	0.692	6.14889e-15	0	Cltc
1895	1.81515e-08	0.322956	0.081	0.191	0.00058602	0	D1Ertd622e
1396	8.51786e-14	0.322871	0.125	0.308	2.74999e-09	0	Anapc15
1278	1.14649e-15	0.322842	0.085	0.257	3.70146e-11	0	Dohh
1685	2.28645e-10	0.322569	0.074	0.197	7.3818e-06	0	Sltm
2016	1.98657e-07	0.32252	0.129	0.256	0.00641363	0	Ccm2
1138	3.63635e-18	0.322216	0.153	0.396	1.174e-13	0	Hp1bp3
945	1.91325e-23	0.321892	0.127	0.385	6.17692e-19	0	Eif4e
1223	1.69828e-16	0.321435	0.173	0.419	5.48289e-12	0	Selenoh
914	1.19802e-24	0.320938	0.205	0.529	3.86782e-20	0	Srp19
1911	2.83869e-08	0.320894	0.148	0.293	0.00091647	0	Adprh
2323	5.96811e-05	0.320891	0.101	0.185	1	0	Mest
2209	6.02875e-06	0.320851	0.054	0.126	0.194638	0	Myrf
1609	3.83702e-11	0.320807	0.101	0.249	1.23878e-06	0	Noc2l
1478	9.54597e-13	0.320804	0.144	0.334	3.08192e-08	0	Myo1c
1597	2.87938e-11	0.320658	0.072	0.2	9.29608e-07	0	Serinc5
1200	6.78191e-17	0.32056	0.07	0.244	2.18954e-12	0	Ipo8
1775	1.40976e-09	0.320364	0.096	0.227	4.55142e-05	0	Smg5
1763	1.06744e-09	0.32032	0.129	0.28	3.44623e-05	0	Hdgfl2
1860	8.98813e-09	0.320085	0.113	0.245	0.000290182	0	Lbr
2455	0.000455513	0.319989	0.127	0.21	1	0	Elmo2
1621	5.40628e-11	0.319681	0.118	0.271	1.74542e-06	0	Nras
1232	2.39647e-16	0.319564	0.114	0.313	7.73701e-12	0	Ebna1bp2
2383	0.000152801	0.319525	0.087	0.16	1	0	Dock7
2150	2.12123e-06	0.319491	0.149	0.279	0.0684838	0	Akap13
1683	2.27851e-10	0.319202	0.109	0.253	7.35617e-06	0	Rnf145
1229	2.24915e-16	0.319073	0.131	0.344	7.26139e-12	0	Pdlim5
904	5.10201e-25	0.318896	0.214	0.553	1.64718e-20	0	Slc38a2
1503	1.71025e-12	0.318889	0.161	0.36	5.52154e-08	0	Ubtf
1633	7.22348e-11	0.318768	0.223	0.448	2.3321e-06	0	Parp14
2515	0.00146306	0.31868	0.076	0.131	1	0	Phf21a
963	8.49897e-23	0.318624	0.201	0.517	2.74389e-18	0	Sec13
1507	1.88781e-12	0.318508	0.118	0.288	6.09481e-08	0	Dnajc14
880	5.06373e-26	0.318446	0.111	0.377	1.63482e-21	0	Npepl1
2164	2.73489e-06	0.318356	0.094	0.188	0.0882961	0	Ncor2
1248	4.1531e-16	0.318178	0.188	0.434	1.34083e-11	0	Bcl3
2327	6.43984e-05	0.318094	0.113	0.202	1	0	P2ry6
2368	0.000114844	0.317973	0.07	0.137	1	0	Pycr2
1648	1.08549e-10	0.317845	0.138	0.303	3.50451e-06	0	Ttc7
837	2.01184e-28	0.317687	0.238	0.614	6.49523e-24	0	Psenen
1641	9.20713e-11	0.317249	0.179	0.37	2.97252e-06	0	Tmem106a
1670	1.64619e-10	0.317248	0.133	0.291	5.31473e-06	0	Ccnl1
2385	0.000159832	0.317125	0.07	0.135	1	0	Cactin
2320	5.51906e-05	0.31701	0.089	0.168	1	0	Meaf6
1329	7.30743e-15	0.316833	0.151	0.365	2.3592e-10	0	Ube2q1
1120	1.4257e-18	0.316612	0.114	0.328	4.60286e-14	0	Srm
1879	1.44384e-08	0.316482	0.173	0.332	0.000466145	0	Igsf6
2498	0.00107749	0.316299	0.065	0.117	1	0	Lrrc45
1898	1.87306e-08	0.315951	0.061	0.159	0.000604716	0	Vps72
1147	5.05337e-18	0.315946	0.177	0.434	1.63148e-13	0	Neu1
2550	0.00208021	0.315936	0.074	0.127	1	0	Trio
2296	3.19861e-05	0.315778	0.096	0.18	1	0	Trip6
1981	1.088e-07	0.315773	0.166	0.315	0.0035126	0	Rgs10
975	2.08978e-22	0.315575	0.327	0.721	6.74685e-18	0	Zfp706
2007	1.6768e-07	0.315545	0.109	0.224	0.00541353	0	Zswim8
2242	1.22875e-05	0.315452	0.083	0.166	0.396702	0	Dgkd
1375	4.36423e-14	0.314831	0.161	0.372	1.40899e-09	0	Sft2d1
2044	3.48476e-07	0.314659	0.068	0.16	0.0112506	0	Hectd4
1894	1.75948e-08	0.314449	0.059	0.158	0.000568048	0	Rab13
1660	1.34866e-10	0.314365	0.1	0.242	4.35414e-06	0	Anapc7
1424	1.59844e-13	0.314291	0.21	0.457	5.16056e-09	0	Rela
1155	7.16627e-18	0.314283	0.336	0.716	2.31363e-13	0	Surf4
1306	2.86026e-15	0.314081	0.138	0.347	9.23433e-11	0	Ptpra
1825	4.89269e-09	0.313964	0.101	0.229	0.000157961	0	Spryd3
1808	3.43627e-09	0.313935	0.033	0.122	0.00011094	0	Ppp1r8
2025	2.27286e-07	0.31389	0.065	0.154	0.00733794	0	Epc1
2627	0.0068388	0.313783	0.061	0.102	1	0	Kctd5
2048	3.70027e-07	0.313714	0.109	0.222	0.0119463	0	Gm5150
1829	5.2281e-09	0.31367	0.07	0.178	0.000168789	0	Chd8
1647	1.05568e-10	0.313457	0.116	0.268	3.40826e-06	0	Brd7
930	6.60728e-24	0.313157	0.203	0.526	2.13316e-19	0	Fam173a
1832	5.70302e-09	0.313084	0.096	0.22	0.000184122	0	Glb1
961	7.32561e-23	0.312979	0.218	0.542	2.36507e-18	0	Bcas2
814	2.16799e-30	0.312887	0.231	0.614	6.99936e-26	0	Vdac3
1077	1.52605e-19	0.312883	0.085	0.288	4.92686e-15	0	Mapk9
1034	1.16579e-20	0.312663	0.223	0.541	3.76375e-16	0	Sarnp
1370	3.47575e-14	0.312068	0.164	0.376	1.12214e-09	0	Ncstn
1140	4.63841e-18	0.312044	0.057	0.23	1.49751e-13	0	Aox1
1186	3.70852e-17	0.312039	0.129	0.346	1.1973e-12	0	Kidins220
2224	8.73631e-06	0.311983	0.092	0.179	0.282052	0	Ifi211
2521	0.00151612	0.311653	0.066	0.119	1	0	Ddah2
2261	1.72397e-05	0.311547	0.083	0.162	0.556583	0	Pkd2
2308	4.09296e-05	0.311517	0.057	0.122	1	0	Dennd4b
1972	8.71847e-08	0.311288	0.094	0.205	0.00281476	0	Faim
1643	9.69942e-11	0.311205	0.111	0.26	3.13146e-06	0	Lztr1
787	2.48941e-33	0.311131	0.12	0.441	8.03706e-29	0	Fgfr1op2
1573	1.64766e-11	0.311068	0.137	0.307	5.31947e-07	0	Actr1a
1241	3.61722e-16	0.310639	0.179	0.422	1.16782e-11	0	Srsf1
1050	2.81885e-20	0.310577	0.173	0.449	9.10066e-16	0	Edem2
1263	6.32941e-16	0.310349	0.162	0.394	2.04345e-11	0	Dnajc8
2571	0.0029019	0.310125	0.177	0.275	1	0	Plekho2
911	9.46659e-25	0.309581	0.236	0.593	3.05629e-20	0	Rnf187
2610	0.00489524	0.309505	0.087	0.139	1	0	Arhgap4
2532	0.00173486	0.30942	0.074	0.125	1	0	Arid5a
1724	4.60478e-10	0.309314	0.085	0.214	1.48665e-05	0	Man2c1
2160	2.44928e-06	0.309075	0.089	0.183	0.0790749	0	Lrrc32
2026	2.31164e-07	0.308847	0.072	0.167	0.00746313	0	Morc3
2301	3.45082e-05	0.308777	0.14	0.246	1	0	Adar
1181	2.83316e-17	0.308238	0.148	0.376	9.14687e-13	0	Tor1aip1
1267	6.83358e-16	0.308233	0.142	0.36	2.20622e-11	0	Rab4b
2176	3.35042e-06	0.308227	0.101	0.2	0.108168	0	Smim1
1820	4.39868e-09	0.308105	0.052	0.15	0.000142011	0	Cc2d1a
1977	9.79393e-08	0.307604	0.063	0.153	0.00316197	0	Dido1
2059	4.61733e-07	0.307599	0.144	0.275	0.014907	0	Akap8
936	1.0592e-23	0.307541	0.245	0.598	3.41964e-19	0	Mfsd1
887	1.32152e-25	0.30745	0.225	0.575	4.26653e-21	0	B4galnt1
950	2.62697e-23	0.307435	0.125	0.384	8.48116e-19	0	Ctnnd1
1974	9.70337e-08	0.307111	0.103	0.218	0.00313273	0	Stx16
1404	1.02383e-13	0.307072	0.148	0.346	3.30544e-09	0	Rfc2
2611	0.00506464	0.307066	0.072	0.117	1	0	Runx1
1732	5.41533e-10	0.307042	0.079	0.205	1.74834e-05	0	Ppfibp2
863	7.23398e-27	0.306992	0.231	0.597	2.33549e-22	0	Sec11a
1748	7.78313e-10	0.306828	0.258	0.497	2.51278e-05	0	Tap1
1214	9.4967e-17	0.306508	0.096	0.28	3.06601e-12	0	Egr1
1315	4.12804e-15	0.306479	0.063	0.214	1.33274e-10	0	Klhl2
2644	0.0085759	0.306271	0.079	0.125	1	0	Far1
1650	1.15744e-10	0.306222	0.114	0.262	3.73678e-06	0	Bin3
2079	7.21118e-07	0.306014	0.096	0.198	0.0232813	0	Rrm1
1551	7.62429e-12	0.305853	0.144	0.325	2.4615e-07	0	Luc7l2
1745	7.33949e-10	0.305659	0.131	0.284	2.36955e-05	0	Actn1
1949	5.14679e-08	0.305485	0.09	0.2	0.00166164	0	Tbxas1
1193	5.0849e-17	0.305361	0.332	0.704	1.64166e-12	0	Rnh1
2525	0.00161262	0.305351	0.081	0.138	1	0	Tpm2
989	5.95831e-22	0.305306	0.151	0.417	1.92364e-17	0	S100a16
1737	5.80384e-10	0.30508	0.101	0.237	1.87377e-05	0	Dnajc13
1546	6.85209e-12	0.304739	0.808	0.891	2.2122e-07	0	Rpl11
921	3.77619e-24	0.304717	0.192	0.502	1.21914e-19	0	Cd82
835	1.73414e-28	0.304636	0.159	0.469	5.59866e-24	0	Rbm8a
1148	5.70177e-18	0.304587	0.149	0.387	1.84082e-13	0	Mgrn1
2523	0.00154429	0.304457	0.094	0.157	1	0	Rin3
2547	0.00201896	0.304296	0.137	0.214	1	0	Twf2
1876	1.31003e-08	0.304144	0.111	0.239	0.000422944	0	Frmd8
2053	4.00751e-07	0.30397	0.089	0.188	0.0129382	0	Agtrap
2493	0.00103818	0.303888	0.096	0.161	1	0	Gm46224
1411	1.21941e-13	0.30356	0.083	0.24	3.93685e-09	0	Wdr74
2241	1.16941e-05	0.3035	0.127	0.23	0.377544	0	Gng2
1028	7.5648e-21	0.30336	0.21	0.515	2.4423e-16	0	Anapc11
1619	5.30809e-11	0.303354	0.098	0.241	1.71372e-06	0	Coro7
1408	1.14539e-13	0.303133	0.079	0.232	3.6979e-09	0	Cdk16
1441	2.95836e-13	0.303046	0.124	0.3	9.55105e-09	0	Hgs
1254	4.54235e-16	0.302989	0.142	0.362	1.4665e-11	0	Ube2h
1273	8.63371e-16	0.302985	0.1	0.283	2.78739e-11	0	Pop7
1805	3.3772e-09	0.302837	0.105	0.238	0.000109033	0	Max
906	5.90977e-25	0.302751	0.264	0.645	1.90797e-20	0	Cald1
1951	5.38218e-08	0.302618	0.048	0.135	0.00173764	0	Med17
1767	1.20893e-09	0.302504	0.127	0.275	3.90304e-05	0	Ptpa
1422	1.51743e-13	0.302252	0.09	0.25	4.89902e-09	0	Trim26
1608	3.6425e-11	0.30209	0.201	0.405	1.17598e-06	0	Hif1a
1599	2.93069e-11	0.301933	0.077	0.211	9.46172e-07	0	Map3k7
1537	5.13036e-12	0.301743	0.076	0.214	1.65634e-07	0	Vac14
1252	4.30646e-16	0.301504	0.111	0.305	1.39034e-11	0	Vamp4
1043	1.98363e-20	0.301454	0.181	0.456	6.40415e-16	0	Huwe1
808	1.00817e-30	0.301448	0.161	0.49	3.25487e-26	0	Etf1
2384	0.000157205	0.301418	0.137	0.227	1	0	Scd2
2307	4.03676e-05	0.301255	0.066	0.136	1	0	Ptcd1
2464	0.000544323	0.301208	0.089	0.154	1	0	Fam111a
2310	4.31283e-05	0.301102	0.094	0.175	1	0	Arfip2
1128	2.10669e-18	0.300691	0.161	0.402	6.80144e-14	0	Fkbp3
1291	1.8183e-15	0.300614	0.146	0.355	5.87037e-11	0	Aip
1467	7.16965e-13	0.300569	0.114	0.283	2.31472e-08	0	Clk4
1569	1.44395e-11	0.300551	0.094	0.238	4.66178e-07	0	Nceh1
2214	7.18572e-06	0.300538	0.172	0.303	0.231991	0	Evl
1712	3.632e-10	0.300507	0.111	0.253	1.17259e-05	0	Srsf4
1886	1.61963e-08	0.300132	0.072	0.178	0.000522898	0	Paf1
1694	2.72765e-10	0.300041	0.129	0.283	8.80623e-06	0	Stx12
1676	2.10037e-10	0.300009	0.07	0.191	6.78105e-06	0	Smyd2
2458	0.000475682	0.299799	0.098	0.169	1	0	Arl2
1398	9.01106e-14	0.299725	0.098	0.264	2.90922e-09	0	Atrx
2005	1.59085e-07	0.299691	0.089	0.195	0.00513605	0	Tyk2
1061	5.54161e-20	0.29951	0.244	0.572	1.78911e-15	0	Stub1
2389	0.000167831	0.299013	0.07	0.134	1	0	Cemip2
1807	3.40424e-09	0.298812	0.083	0.202	0.000109906	0	Mfsd11
1788	1.92238e-09	0.298806	0.127	0.273	6.2064e-05	0	Cxxc1
2647	0.00874547	0.298796	0.096	0.148	1	0	Brd9
2069	5.58672e-07	0.298633	0.061	0.145	0.0180367	0	Phf11d
892	1.91118e-25	0.298546	0.319	0.738	6.17025e-21	0	Tmed2
1462	6.09821e-13	0.298472	0.142	0.33	1.96881e-08	0	Tmub2
1217	1.16647e-16	0.298458	0.072	0.244	3.76595e-12	0	Spg20
1143	4.8143e-18	0.298309	0.349	0.743	1.5543e-13	0	Hdlbp
1991	1.33176e-07	0.298296	0.09	0.195	0.00429959	0	Fuca2
1698	2.843e-10	0.298118	0.122	0.273	9.17864e-06	0	Rnf220
1905	2.22183e-08	0.298008	0.065	0.164	0.000717317	0	Git2
2459	0.000491789	0.297764	0.096	0.166	1	0	Ppp1r9b
1713	3.69795e-10	0.297477	0.146	0.315	1.19388e-05	0	Bok
1056	4.21898e-20	0.297251	0.17	0.433	1.3621e-15	0	Aph1a
2423	0.000266294	0.297161	0.063	0.122	1	0	Capn15
2469	0.000599271	0.297041	0.079	0.14	1	0	Hip1
967	1.10954e-22	0.29699	0.107	0.343	3.58214e-18	0	Znrf2
1298	2.10533e-15	0.296809	0.113	0.301	6.79705e-11	0	Tmem222
1407	1.13603e-13	0.296589	0.118	0.3	3.66766e-09	0	Tnfsf12
1675	2.05993e-10	0.296412	0.063	0.179	6.65049e-06	0	Rexo1
1954	5.73154e-08	0.29641	0.081	0.187	0.00185043	0	Fbxo38
2094	9.20882e-07	0.296335	0.155	0.287	0.0297307	0	Ccdc85b
1157	8.71109e-18	0.296247	0.098	0.295	2.81238e-13	0	Zfp622
977	2.10219e-22	0.295966	0.129	0.379	6.78692e-18	0	Ube2j2
2398	0.000186869	0.295852	0.09	0.165	1	0	Jak3
2555	0.00236447	0.295797	0.096	0.156	1	0	Myo1g
1194	5.28651e-17	0.29557	0.079	0.26	1.70675e-12	0	Commd2
1610	3.99056e-11	0.295552	0.081	0.215	1.28835e-06	0	Sesn1
1163	1.16264e-17	0.295123	0.1	0.299	3.75359e-13	0	Dhx16
920	3.73548e-24	0.29511	0.268	0.653	1.206e-19	0	Sdf4
888	1.45881e-25	0.295051	0.232	0.585	4.70978e-21	0	Ociad1
1047	2.51051e-20	0.294997	0.133	0.376	8.10518e-16	0	Dag1
2096	9.35436e-07	0.294527	0.109	0.218	0.0302005	0	AI506816
1400	9.4328e-14	0.294347	0.148	0.346	3.04538e-09	0	Copz2
847	9.00277e-28	0.294184	0.127	0.416	2.90654e-23	0	Becn1
1800	2.76421e-09	0.294087	0.1	0.226	8.92426e-05	0	Ralb
1514	2.56979e-12	0.293903	0.114	0.281	8.29658e-08	0	Bag3
1984	1.16624e-07	0.293712	0.148	0.285	0.00376519	0	Ntpcr
913	1.15003e-24	0.293677	0.164	0.466	3.71286e-20	0	B3gat3
2206	5.79815e-06	0.293658	0.092	0.182	0.187193	0	Tbc1d1
2418	0.000254534	0.293579	0.057	0.113	1	0	Fam219b
1274	1.02562e-15	0.293259	0.122	0.323	3.31121e-11	0	Mgat4b
1178	1.99269e-17	0.293092	0.094	0.29	6.4334e-13	0	Pdxk
1059	4.91205e-20	0.292828	0.286	0.651	1.58586e-15	0	Paip2
2155	2.27409e-06	0.292784	0.113	0.216	0.0734189	0	Mtmr6
2189	3.78793e-06	0.292742	0.05	0.122	0.122293	0	Sppl2b
2232	9.66415e-06	0.292727	0.103	0.195	0.312007	0	Sike1
1961	6.39325e-08	0.292584	0.168	0.328	0.00206406	0	Slc43a3
2363	0.000106391	0.291888	0.055	0.114	1	0	Arl14ep
2587	0.0034658	0.291879	0.118	0.183	1	0	Sell
1902	2.04944e-08	0.291826	0.111	0.237	0.000661661	0	Ss18
1727	5.02319e-10	0.291662	0.105	0.245	1.62174e-05	0	Cd48
2326	6.35503e-05	0.291405	0.066	0.134	1	0	Xrcc1
2157	2.37118e-06	0.29139	0.048	0.12	0.0765535	0	Etv3
2563	0.00254413	0.29119	0.087	0.143	1	0	2900093K20Rik
1304	2.67437e-15	0.291109	0.214	0.478	8.63421e-11	0	Rrp1
983	3.71526e-22	0.290656	0.172	0.456	1.19947e-17	0	Sgpl1
971	1.59441e-22	0.290645	0.149	0.419	5.14754e-18	0	Ppp6r1
2447	0.000377888	0.290493	0.122	0.202	1	0	Relb
831	5.78794e-29	0.290244	0.142	0.447	1.86864e-24	0	Psmg4
1598	2.8906e-11	0.289901	0.12	0.282	9.3323e-07	0	Top2b
2408	0.000228329	0.289757	0.05	0.104	1	0	Dgka
1130	2.26393e-18	0.289371	0.319	0.685	7.30909e-14	0	Arpc5
1978	1.00148e-07	0.28932	0.077	0.177	0.00323328	0	Dmap1
2033	2.52835e-07	0.289195	0.098	0.206	0.00816279	0	Capn1
2594	0.00396793	0.288857	0.083	0.134	1	0	Stk10
1920	3.28581e-08	0.28884	0.061	0.157	0.00106082	0	Rfng
1305	2.82388e-15	0.288693	0.389	0.78	9.11688e-11	0	Gdi2
1687	2.32261e-10	0.288677	0.164	0.343	7.49855e-06	0	Zc3h7a
2283	2.47477e-05	0.288633	0.055	0.122	0.798979	0	Armc5
786	1.38194e-33	0.288418	0.196	0.57	4.46159e-29	0	Cct6a
1045	2.17491e-20	0.288366	0.183	0.463	7.02171e-16	0	Stx5a
2491	0.000918302	0.288365	0.101	0.168	1	0	Tifab
2170	3.17659e-06	0.288269	0.109	0.213	0.102556	0	Ldb1
2245	1.26473e-05	0.287994	0.087	0.171	0.408319	0	Lyst
2425	0.000279073	0.287876	0.066	0.127	1	0	Kank2
1728	5.12147e-10	0.287807	0.105	0.243	1.65347e-05	0	Gtf2f1
2017	1.99209e-07	0.287758	0.072	0.167	0.00643146	0	Mpzl1
1625	5.88226e-11	0.287464	0.092	0.232	1.89909e-06	0	Mink1
1440	2.93875e-13	0.287352	0.098	0.26	9.48775e-09	0	Ppp3cb
829	4.88419e-29	0.287239	0.279	0.691	1.57686e-24	0	Serbp1
1468	7.56592e-13	0.287195	0.074	0.218	2.44266e-08	0	Rab12
2289	2.86065e-05	0.287147	0.079	0.157	0.923561	0	Pmp22
2492	0.00101942	0.286869	0.101	0.167	1	0	Lpxn
1842	6.6527e-09	0.286853	0.087	0.205	0.000214782	0	Spsb3
1785	1.77021e-09	0.286837	0.083	0.205	5.71512e-05	0	Mmrn2
1801	2.90481e-09	0.286561	0.098	0.225	9.37817e-05	0	N4bp2l2
948	2.48579e-23	0.28634	0.124	0.377	8.02539e-19	0	Surf1
1004	1.70646e-21	0.285941	0.127	0.374	5.5093e-17	0	Tmem11
1455	4.81352e-13	0.28565	0.127	0.311	1.55405e-08	0	Irf9
2226	8.79423e-06	0.28558	0.042	0.107	0.283922	0	Rgp1
964	8.62281e-23	0.28548	0.096	0.327	2.78387e-18	0	Dnase2a
1486	1.29324e-12	0.285379	0.1	0.258	4.17522e-08	0	Tsnax
841	4.60373e-28	0.285226	0.205	0.545	1.48632e-23	0	Lonp1
1768	1.28815e-09	0.285124	0.077	0.196	4.1588e-05	0	Vps4a
923	4.15944e-24	0.285121	0.168	0.46	1.34288e-19	0	Nudc
1402	1.001e-13	0.285079	0.124	0.307	3.23172e-09	0	Cant1
2522	0.00152883	0.28501	0.077	0.132	1	0	Jarid2
1828	5.0016e-09	0.284928	0.083	0.2	0.000161477	0	Hpf1
1368	3.13157e-14	0.284898	0.12	0.305	1.01103e-09	0	Bet1l
1450	3.90475e-13	0.284768	0.092	0.251	1.26065e-08	0	Hnrnpr
1435	2.11912e-13	0.284215	0.14	0.333	6.84158e-09	0	Smarce1
1943	4.86853e-08	0.28402	0.111	0.234	0.0015718	0	Lancl1
985	4.11779e-22	0.28398	0.114	0.355	1.32943e-17	0	Snrk
1102	5.79978e-19	0.283968	0.122	0.342	1.87246e-14	0	Dalrd3
1419	1.43083e-13	0.283788	0.061	0.203	4.61944e-09	0	Paqr7
2168	3.03105e-06	0.283586	0.09	0.181	0.0978574	0	Pip4k2a
2318	5.33228e-05	0.283287	0.076	0.149	1	0	Slc45a4
1720	4.41547e-10	0.283054	0.054	0.161	1.42554e-05	0	Tom1l2
1218	1.27212e-16	0.282997	0.105	0.302	4.10703e-12	0	Osgep
2140	1.86612e-06	0.282993	0.111	0.216	0.0602477	0	Nudt3
1010	2.14676e-21	0.282959	0.137	0.388	6.93082e-17	0	Slc35f5
1795	2.20856e-09	0.282802	0.077	0.194	7.13033e-05	0	Zfp384
2260	1.70919e-05	0.282544	0.109	0.204	0.551813	0	Dnmt1
1224	1.7989e-16	0.282461	0.094	0.282	5.80775e-12	0	Arih2
1958	6.18606e-08	0.282318	0.098	0.211	0.00199717	0	Fzr1
1294	1.82039e-15	0.282272	0.118	0.314	5.87713e-11	0	Pigx
1538	5.5659e-12	0.282122	0.066	0.198	1.79695e-07	0	Ell
933	8.96026e-24	0.282095	0.262	0.63	2.89282e-19	0	Vapa
804	6.51211e-31	0.282042	0.236	0.622	2.10244e-26	0	Ube2l3
874	2.52994e-26	0.281982	0.138	0.426	8.16793e-22	0	Slc25a17
1319	4.69035e-15	0.281711	0.1	0.276	1.51428e-10	0	Smap1
1875	1.29261e-08	0.281667	0.09	0.209	0.00041732	0	Sfswap
315	3.37973e-73	0.281496	0.994	0.984	1.09114e-68	0	Fth1
1146	5.04859e-18	0.281385	0.087	0.277	1.62994e-13	0	Nek7
1915	2.97497e-08	0.281302	0.085	0.195	0.000960469	0	Gskip
2603	0.00450969	0.281132	0.079	0.13	1	0	Arrdc1
1207	8.09683e-17	0.28106	0.181	0.435	2.61406e-12	0	Brd2
2171	3.18149e-06	0.281049	0.072	0.155	0.102714	0	Tlnrd1
1606	3.41661e-11	0.280925	0.12	0.28	1.10305e-06	0	Slc35c2
1296	1.95609e-15	0.280673	0.142	0.352	6.31525e-11	0	Tbc1d17
1908	2.37466e-08	0.280647	0.081	0.192	0.000766659	0	Cnot10
1888	1.6362e-08	0.280581	0.039	0.125	0.000528247	0	Rpf2
898	2.68606e-25	0.280048	0.157	0.451	8.67194e-21	0	Mrpl48
998	1.11051e-21	0.279933	0.17	0.448	3.58528e-17	0	Rnpep
2480	0.000778212	0.279932	0.087	0.15	1	0	Prpf31
2381	0.000144183	0.27988	0.085	0.155	1	0	Exoc3l4
832	6.80305e-29	0.279863	0.133	0.432	2.19636e-24	0	Drg1
1184	3.57917e-17	0.279819	0.105	0.304	1.15554e-12	0	Ngdn
2228	9.30752e-06	0.279778	0.098	0.188	0.300493	0	Brd1
2588	0.00366292	0.279777	0.483	0.776	1	0	Id3
1881	1.50564e-08	0.279731	0.077	0.186	0.000486096	0	Sart1
2444	0.00036534	0.27971	0.109	0.185	1	0	S1pr2
1835	5.9611e-09	0.279695	0.081	0.196	0.000192454	0	Slc25a19
850	1.50926e-27	0.279463	0.177	0.503	4.87265e-23	0	Polr2m
2162	2.46059e-06	0.279431	0.114	0.219	0.0794403	0	Evi2a
1552	7.68341e-12	0.279375	0.103	0.257	2.48059e-07	0	Rap1gds1
997	1.04253e-21	0.279364	0.135	0.386	3.36581e-17	0	Nubp2
908	7.70882e-25	0.279184	0.135	0.413	2.48879e-20	0	Araf
1071	1.18686e-19	0.279087	0.19	0.471	3.83177e-15	0	Actn4
1918	3.08961e-08	0.278989	0.12	0.246	0.00099748	0	Lmo4
1417	1.40328e-13	0.27889	0.133	0.319	4.53049e-09	0	Rit1
2125	1.43947e-06	0.278772	0.092	0.191	0.0464732	0	Rexo4
1649	1.09314e-10	0.278494	0.116	0.268	3.5292e-06	0	Atxn2l
2038	2.98194e-07	0.278383	0.063	0.152	0.0096272	0	Sfi1
1196	6.10437e-17	0.278169	0.146	0.374	1.9708e-12	0	Abhd12
1504	1.73478e-12	0.278072	0.832	0.897	5.60075e-08	0	Rpl21
1013	2.78123e-21	0.278012	0.172	0.456	8.9792e-17	0	Mrps26
1014	3.75819e-21	0.277926	0.142	0.397	1.21333e-16	0	Ubr3
2137	1.7401e-06	0.277646	0.05	0.125	0.0561792	0	Tada3
1208	8.63397e-17	0.277347	0.114	0.319	2.78748e-12	0	Zfp771
1097	4.15308e-19	0.277167	0.138	0.374	1.34082e-14	0	Phpt1
2252	1.50275e-05	0.277103	0.063	0.135	0.485163	0	Klhl6
1627	5.96179e-11	0.277071	0.116	0.269	1.92476e-06	0	Nelfb
2481	0.000791485	0.277052	0.068	0.123	1	0	Nedd9
1995	1.37198e-07	0.277003	0.085	0.189	0.00442945	0	Erh
1557	9.11625e-12	0.276575	0.389	0.761	2.94318e-07	0	Snrpg
2167	2.98282e-06	0.276517	0.474	0.813	0.0963005	0	Lrp1
1031	1.07208e-20	0.27632	0.142	0.396	3.4612e-16	0	Stat5b
2552	0.00214816	0.276252	0.089	0.148	1	0	Trim3
1506	1.77672e-12	0.276139	0.096	0.249	5.73614e-08	0	Ttyh2
1508	1.91562e-12	0.275959	0.079	0.224	6.18459e-08	0	Poldip3
2366	0.000111104	0.275942	0.057	0.117	1	0	Ggps1
1548	7.22107e-12	0.275785	0.052	0.175	2.33132e-07	0	Zfyve26
2013	1.73163e-07	0.275776	0.076	0.174	0.00559055	0	Fam98c
1431	1.98625e-13	0.275689	0.1	0.264	6.41259e-09	0	Srrm1
1180	2.66214e-17	0.275494	0.332	0.715	8.59471e-13	0	Aplp2
969	1.45654e-22	0.275489	0.253	0.609	4.70243e-18	0	Gtf2h5
1279	1.18918e-15	0.275447	0.129	0.336	3.83927e-11	0	Prxl2b
1367	3.12582e-14	0.275342	0.022	0.141	1.00917e-09	0	Mief2
1192	4.74038e-17	0.275273	0.107	0.31	1.53043e-12	0	Trak1
1701	3.20181e-10	0.275268	0.092	0.226	1.0337e-05	0	Cdc42ep1
1489	1.36323e-12	0.275181	0.089	0.242	4.40119e-08	0	Odr4
2234	1.03751e-05	0.275093	0.103	0.197	0.334959	0	Nid1
1734	5.44609e-10	0.274925	0.083	0.21	1.75827e-05	0	Gpr137
846	7.68546e-28	0.274918	0.203	0.548	2.48125e-23	0	Eif3d
1806	3.38878e-09	0.2749	0.428	0.792	0.000109407	0	D8Ertd738e
2432	0.000317316	0.274795	0.054	0.107	1	0	Tspan13
873	2.11876e-26	0.27469	0.185	0.508	6.84041e-22	0	Eif3a
2434	0.000333138	0.274619	0.059	0.115	1	0	Zfp414
1484	1.24906e-12	0.274594	0.114	0.285	4.0326e-08	0	Pnkp
1766	1.1534e-09	0.274537	0.083	0.204	3.72375e-05	0	Dcp2
1012	2.25022e-21	0.274519	0.188	0.48	7.26484e-17	0	Sec24c
1853	7.77258e-09	0.274418	0.103	0.228	0.000250938	0	Tradd
1413	1.31155e-13	0.274356	0.122	0.302	4.23433e-09	0	Entr1
1289	1.80108e-15	0.27421	0.092	0.27	5.81479e-11	0	Ccnq
1947	4.97241e-08	0.274202	0.129	0.265	0.00160534	0	Mtmr3
859	3.63851e-27	0.274153	0.223	0.581	1.17469e-22	0	Dctn3
1137	3.59663e-18	0.274075	0.077	0.26	1.16117e-13	0	Mtor
2076	6.67835e-07	0.27403	0.461	0.798	0.021561	0	Pdia3
1750	7.97676e-10	0.273894	0.077	0.197	2.5753e-05	0	Dhps
944	1.84394e-23	0.273745	0.172	0.46	5.95316e-19	0	Tmbim1
1710	3.60281e-10	0.273629	0.105	0.243	1.16317e-05	0	Brox
1744	7.26376e-10	0.273385	0.068	0.184	2.3451e-05	0	Mknk1
2517	0.00147552	0.273242	0.498	0.82	1	0	Ctsh
1669	1.61186e-10	0.273233	0.137	0.3	5.20391e-06	0	Strn4
1406	1.10779e-13	0.273122	0.186	0.413	3.5765e-09	0	Clk1
2043	3.43322e-07	0.273086	0.076	0.171	0.0110842	0	Borcs6
1213	9.46551e-17	0.273045	0.144	0.362	3.05594e-12	0	Ist1
1998	1.39469e-07	0.272884	0.467	0.803	0.00450274	0	Selenok
1008	2.10895e-21	0.272826	0.201	0.501	6.80873e-17	0	Gm16286
1505	1.7459e-12	0.272816	0.137	0.318	5.63663e-08	0	Pak2
1985	1.16699e-07	0.272781	0.151	0.283	0.00376762	0	S100a4
1383	5.59718e-14	0.272759	0.042	0.174	1.80705e-09	0	Polr3h
2018	1.99457e-07	0.272743	0.057	0.145	0.00643946	0	Deaf1
1896	1.81571e-08	0.272692	0.114	0.242	0.000586202	0	Stard3
2372	0.000121974	0.272035	0.081	0.153	1	0	Fnbp4
851	1.76027e-27	0.271972	0.116	0.389	5.68303e-23	0	Anpep
1691	2.56315e-10	0.271823	0.096	0.233	8.27513e-06	0	Slc15a4
1328	7.25484e-15	0.271535	0.109	0.291	2.34222e-10	0	Ppp3r1
1159	9.7554e-18	0.271485	0.135	0.357	3.14953e-13	0	Gars
2325	6.22287e-05	0.271333	0.103	0.188	1	0	Pygb
1276	1.09167e-15	0.271236	0.077	0.246	3.52447e-11	0	Eif2b2
2192	3.95114e-06	0.27122	0.079	0.167	0.127563	0	Tmc6
2419	0.000257166	0.27121	0.065	0.125	1	0	Myh10
1603	3.08318e-11	0.271102	0.031	0.135	9.95404e-07	0	Sfmbt1
1027	6.2774e-21	0.271074	0.172	0.449	2.02666e-16	0	Wdr26
834	1.22821e-28	0.270826	0.124	0.417	3.96526e-24	0	Lrrc58
1397	8.63322e-14	0.270635	0.199	0.437	2.78723e-09	0	Lmna
2229	9.30932e-06	0.27045	0.066	0.143	0.300551	0	Kmt5c
2394	0.000180864	0.27019	0.046	0.1	1	0	Zfp266
1496	1.58963e-12	0.270164	0.061	0.192	5.13214e-08	0	Ces2c
1545	6.60918e-12	0.26999	0.1	0.253	2.13377e-07	0	Itsn1
1270	7.61157e-16	0.26995	0.148	0.363	2.45739e-11	0	Ilkap
1722	4.44851e-10	0.269931	0.389	0.75	1.4362e-05	0	Taldo1
1912	2.85461e-08	0.269896	0.124	0.255	0.000921611	0	Ptk2b
1423	1.5493e-13	0.269735	0.146	0.344	5.00192e-09	0	Id1
924	4.23119e-24	0.269423	0.279	0.647	1.36604e-19	0	Ifi27
1344	1.24786e-14	0.269364	0.181	0.414	4.02872e-10	0	Siva1
1240	3.43955e-16	0.26921	0.103	0.296	1.11046e-11	0	Tent2
1526	3.53183e-12	0.269025	0.077	0.221	1.14025e-07	0	Nasp
2574	0.00305699	0.268986	0.727	0.882	1	0	Rpsa
1357	1.91801e-14	0.2689	0.105	0.282	6.19229e-10	0	Pisd
905	5.52364e-25	0.268703	0.173	0.477	1.78331e-20	0	Ccdc124
792	5.77655e-32	0.268677	0.133	0.448	1.86496e-27	0	Pdcd4
893	2.1695e-25	0.268649	0.17	0.47	7.00424e-21	0	1110004F10Rik
2090	8.87005e-07	0.268648	0.039	0.11	0.028637	0	Tbck
875	3.47891e-26	0.268479	0.138	0.423	1.12317e-21	0	Cebpg
810	1.19433e-30	0.268478	0.157	0.482	3.8559e-26	0	Cdc26
1262	6.29273e-16	0.267969	0.149	0.367	2.03161e-11	0	Maea
1340	1.05041e-14	0.267768	0.135	0.338	3.39126e-10	0	Hpcal1
994	1.00754e-21	0.267367	0.271	0.625	3.25284e-17	0	Arpc3
1921	3.34931e-08	0.267238	0.072	0.175	0.00108132	0	Nudcd3
2004	1.47874e-07	0.266982	0.066	0.16	0.00477412	0	Med1
2484	0.000813856	0.266871	0.065	0.119	1	0	Prkd2
991	6.89785e-22	0.266862	0.077	0.291	2.22697e-17	0	Osbp
1032	1.10784e-20	0.266836	0.131	0.375	3.57667e-16	0	Apex1
2499	0.00108763	0.266814	0.074	0.13	1	0	Thra
1929	3.7183e-08	0.266767	0.6	0.665	0.00120045	0	Pkm
1117	1.32588e-18	0.266685	0.081	0.271	4.28059e-14	0	Uba3
978	2.33415e-22	0.266682	0.172	0.461	7.53579e-18	0	Pin1
1865	1.01524e-08	0.26661	0.089	0.207	0.000327769	0	Mbd6
1388	6.79452e-14	0.266485	0.131	0.322	2.19361e-09	0	Fam107b
1485	1.28499e-12	0.266471	0.096	0.254	4.14859e-08	0	Ep400
965	9.35907e-23	0.266465	0.14	0.403	3.02158e-18	0	Dhx15
1227	2.02861e-16	0.266352	0.321	0.679	6.54935e-12	0	1810037I17Rik
1409	1.20342e-13	0.266203	0.076	0.226	3.88525e-09	0	Herc2
1454	4.6884e-13	0.266121	0.105	0.271	1.51365e-08	0	Ccdc59
1162	1.0806e-17	0.266055	0.098	0.295	3.48871e-13	0	Pigq
2032	2.45964e-07	0.266042	0.094	0.2	0.00794094	0	Plekhm1
1121	1.44511e-18	0.266012	0.142	0.378	4.66553e-14	0	Ppt2
1959	6.22309e-08	0.26596	0.068	0.167	0.00200912	0	Dnajc9
2403	0.000208492	0.265934	0.168	0.276	1	0	Gltp
1079	1.62937e-19	0.26569	0.14	0.381	5.26043e-15	0	Glrx2
820	1.49751e-29	0.26566	0.127	0.425	4.83472e-25	0	Ahcyl1
2116	1.23064e-06	0.265567	0.083	0.176	0.0397314	0	Ubn1
973	1.63394e-22	0.265485	0.14	0.41	5.27517e-18	0	Keap1
1653	1.2396e-10	0.265463	0.061	0.18	4.00206e-06	0	Ppm1m
1678	2.17278e-10	0.265402	0.096	0.234	7.01481e-06	0	Nfyc
2452	0.000413838	0.265321	0.059	0.115	1	0	Bambi
1099	5.08215e-19	0.265316	0.236	0.552	1.64077e-14	0	Rras
1923	3.45176e-08	0.265279	0.142	0.277	0.0011144	0	Pycard
1476	9.06012e-13	0.26504	0.107	0.273	2.92506e-08	0	Med25
1864	9.92668e-09	0.265037	0.085	0.201	0.000320483	0	Mcrs1
1704	3.49779e-10	0.264952	0.044	0.146	1.12926e-05	0	Usp38
1564	1.19821e-11	0.264814	0.066	0.197	3.86841e-07	0	Gnl1
2269	1.92538e-05	0.264718	0.083	0.163	0.62161	0	Wls
1927	3.68669e-08	0.264474	0.059	0.154	0.00119025	0	Rfc3
1000	1.19234e-21	0.264459	0.227	0.554	3.84948e-17	0	Ctnna1
1742	6.99377e-10	0.264401	0.05	0.154	2.25794e-05	0	Adck1
2376	0.000130737	0.264316	0.068	0.134	1	0	Gimap5
1185	3.6184e-17	0.264193	0.157	0.391	1.1682e-12	0	Ctdnep1
1804	3.27619e-09	0.26399	0.094	0.22	0.000105772	0	Srpk1
886	1.12997e-25	0.263931	0.149	0.444	3.64812e-21	0	Bad
1453	4.47147e-13	0.263868	0.089	0.243	1.44361e-08	0	Med15
912	9.95003e-25	0.263372	0.216	0.56	3.21237e-20	0	Hnrnpc
1139	4.52095e-18	0.263258	0.118	0.332	1.45959e-13	0	Fnta
1247	4.11058e-16	0.26313	0.155	0.382	1.3271e-11	0	Cnppd1
2230	9.46543e-06	0.263127	0.079	0.161	0.305592	0	Anks3
992	8.43062e-22	0.263088	0.19	0.486	2.72183e-17	0	Ik
1439	2.61273e-13	0.263039	0.085	0.237	8.43519e-09	0	Gatd1
1996	1.37403e-07	0.262999	0.065	0.158	0.00443605	0	Xpo5
1414	1.33364e-13	0.262937	0.107	0.277	4.30564e-09	0	Pxk
1024	5.32977e-21	0.26282	0.159	0.428	1.72072e-16	0	Plekhj1
845	7.34115e-28	0.262691	0.122	0.408	2.37009e-23	0	Dgcr2
1060	5.33147e-20	0.26259	0.188	0.466	1.72126e-15	0	Usp9x
1105	6.85799e-19	0.262511	0.081	0.276	2.2141e-14	0	Bub3
925	4.25706e-24	0.262451	0.279	0.664	1.37439e-19	0	Prkar1a
1672	1.71607e-10	0.262418	0.107	0.25	5.54032e-06	0	Ddit4
2414	0.000251507	0.262252	0.083	0.151	1	0	Carm1
1844	6.71421e-09	0.262076	0.077	0.191	0.000216768	0	Tmem185a
2542	0.00187603	0.262023	0.077	0.131	1	0	Osmr
2324	6.12392e-05	0.262008	0.068	0.136	1	0	Rnf38
761	6.17755e-38	0.261924	0.19	0.585	1.99442e-33	0	Bzw1
1082	1.82996e-19	0.26189	0.14	0.382	5.90804e-15	0	0610010K14Rik
1086	2.07939e-19	0.261842	0.225	0.527	6.7133e-15	0	Son
1351	1.53579e-14	0.261789	0.135	0.331	4.95831e-10	0	Polr2a
1854	7.93047e-09	0.261716	0.089	0.205	0.000256035	0	Stimate
960	6.99982e-23	0.261693	0.135	0.393	2.25989e-18	0	Ccpg1
1793	2.09109e-09	0.26169	0.089	0.212	6.75109e-05	0	Miip
1123	1.67789e-18	0.261664	0.092	0.294	5.41708e-14	0	Gatm
2350	8.73565e-05	0.261337	0.113	0.198	1	0	Cyb5r1
1093	3.246e-19	0.261307	0.09	0.292	1.04797e-14	0	Sik3
995	1.04124e-21	0.261047	0.151	0.413	3.36163e-17	0	Kcmf1
1900	2.01994e-08	0.261013	0.063	0.162	0.000652137	0	Elp3
1706	3.5604e-10	0.260477	0.111	0.252	1.14948e-05	0	Ybx3
1848	7.13344e-09	0.260476	0.092	0.213	0.000230303	0	Myo7a
2510	0.0013216	0.26046	0.076	0.132	1	0	Tnks
1326	6.35605e-15	0.260222	0.072	0.231	2.05205e-10	0	Pja2
1449	3.89299e-13	0.260211	0.142	0.331	1.25685e-08	0	Cuedc2
1937	4.56185e-08	0.260121	0.101	0.218	0.00147279	0	Med9
1798	2.39671e-09	0.260094	0.068	0.177	7.73777e-05	0	Sgk3
1968	7.84986e-08	0.260037	0.072	0.172	0.00253433	0	Wdr6
1101	5.48009e-19	0.259975	0.292	0.653	1.76925e-14	0	Tnfrsf1a
1899	1.8856e-08	0.259963	0.079	0.188	0.000608765	0	Ppp2r5d
1845	6.90912e-09	0.259945	0.063	0.166	0.000223061	0	Nmral1
2154	2.24906e-06	0.25984	0.146	0.271	0.0726108	0	Zmiz1
1498	1.626e-12	0.259448	0.101	0.264	5.24955e-08	0	Chd3
1063	7.187e-20	0.259202	0.127	0.362	2.32032e-15	0	Skiv2l
2541	0.001832	0.25918	0.096	0.159	1	0	Plcg2
1596	2.79111e-11	0.259116	0.358	0.706	9.01109e-07	0	Rhoa
1312	3.66215e-15	0.259102	0.092	0.268	1.18233e-10	0	BC029722
972	1.62462e-22	0.259033	0.168	0.454	5.2451e-18	0	Pdlim1
811	1.25674e-30	0.258887	0.175	0.52	4.05739e-26	0	2022-03-02
890	1.71208e-25	0.258853	0.114	0.379	5.52744e-21	0	Mars
2465	0.000553099	0.258725	0.087	0.152	1	0	Ube2d1
2295	3.16002e-05	0.25868	0.074	0.145	1	0	Kdm7a
1009	2.13308e-21	0.258667	0.183	0.467	6.88664e-17	0	Stip1
795	8.97823e-32	0.258656	0.149	0.48	2.89862e-27	0	Cmtm6
1812	3.53838e-09	0.258159	0.072	0.181	0.000114237	0	Fem1a
895	2.49389e-25	0.258054	0.125	0.392	8.05154e-21	0	Mpv17
2530	0.0016802	0.257965	0.114	0.186	1	0	Cpne2
803	5.01807e-31	0.257917	0.177	0.516	1.62008e-26	0	Il18bp
1317	4.18776e-15	0.257799	0.09	0.263	1.35202e-10	0	Srprb
812	1.26222e-30	0.257761	0.138	0.449	4.07509e-26	0	Szrd1
1100	5.42035e-19	0.257724	0.111	0.327	1.74996e-14	0	Pgp
1033	1.12521e-20	0.257715	0.151	0.411	3.63275e-16	0	Eif4a3
1590	2.33955e-11	0.257439	0.101	0.25	7.55324e-07	0	Usp7
2501	0.00111223	0.257388	0.063	0.115	1	0	Ap1g2
1114	1.04173e-18	0.257281	0.109	0.319	3.36323e-14	0	Gbf1
2111	1.1512e-06	0.257225	0.068	0.154	0.0371665	0	Lsm14b
1910	2.72259e-08	0.257057	0.085	0.194	0.000878987	0	Bptf
1395	8.38325e-14	0.256962	0.07	0.219	2.70653e-09	0	Aagab
1456	4.85028e-13	0.25696	0.07	0.213	1.56591e-08	0	AW549877
1757	9.9525e-10	0.256912	0.077	0.196	3.21316e-05	0	Clip1
919	1.90099e-24	0.256831	0.109	0.359	6.13735e-20	0	Eif1ad
1645	1.00901e-10	0.256634	0.089	0.225	3.25757e-06	0	Pml
1950	5.37725e-08	0.256607	0.033	0.111	0.00173604	0	Esco1
2148	2.10364e-06	0.256368	0.343	0.615	0.0679159	0	Osbpl9
2050	3.73013e-07	0.256364	0.046	0.125	0.0120427	0	Fam53c
2374	0.000123954	0.256323	0.068	0.134	1	0	Lfng
2084	7.99897e-07	0.256027	0.09	0.188	0.0258247	0	Synj1
2144	2.0385e-06	0.256024	0.083	0.174	0.0658128	0	Pbx2
1098	5.02429e-19	0.255789	0.125	0.353	1.62209e-14	0	Chtop
1007	2.0969e-21	0.255717	0.146	0.406	6.76984e-17	0	Stat2
1562	1.16016e-11	0.255396	0.1	0.252	3.74556e-07	0	Tmem9
1255	4.62515e-16	0.255383	0.063	0.221	1.49323e-11	0	Casd1
1791	2.00633e-09	0.255327	0.083	0.203	6.47744e-05	0	Triobp
1849	7.5206e-09	0.255232	0.107	0.235	0.000242803	0	Tnfrsf21
2597	0.00401583	0.255103	0.065	0.11	1	0	Traf3
2393	0.000178717	0.255069	0.05	0.105	1	0	Tjap1
798	1.64057e-31	0.255033	0.138	0.451	5.29659e-27	0	Psmd7
1544	6.5448e-12	0.254866	0.054	0.175	2.11299e-07	0	Bms1
1952	5.39326e-08	0.254828	0.113	0.236	0.00174122	0	Bcl10
1076	1.48825e-19	0.25466	0.262	0.591	4.80482e-15	0	Rab1b
2586	0.00345777	0.254559	0.066	0.114	1	0	Rarg
2107	1.0572e-06	0.254331	0.114	0.224	0.0341316	0	Lamc1
2015	1.92282e-07	0.25422	0.077	0.177	0.00620783	0	Med24
2146	2.07652e-06	0.254014	0.096	0.195	0.0670405	0	Pip5k1c
1962	6.53627e-08	0.253956	0.242	0.44	0.00211024	0	Hck
2400	0.000191628	0.253665	0.083	0.151	1	0	Elp1
1245	3.9507e-16	0.253598	0.081	0.253	1.27548e-11	0	Hnrnpll
1230	2.27448e-16	0.253413	0.172	0.408	7.34317e-12	0	Ppp1r14b
1330	7.69216e-15	0.253046	0.28	0.591	2.48341e-10	0	Snx5
937	1.09978e-23	0.2529	0.186	0.498	3.55063e-19	0	Sf1
910	9.20679e-25	0.252867	0.255	0.617	2.97241e-20	0	Ddx3x
878	4.80183e-26	0.252715	0.166	0.471	1.55027e-21	0	Tmem259
1022	5.1418e-21	0.252336	0.114	0.346	1.66003e-16	0	Rbfa
1311	3.62249e-15	0.252255	0.107	0.291	1.16952e-10	0	Fam3c
1376	4.45906e-14	0.252178	0.371	0.73	1.43961e-09	0	Arpc2
2608	0.00472174	0.252157	0.07	0.118	1	0	Mfsd12
2430	0.000313339	0.251796	0.076	0.139	1	0	Atn1
2104	1.03662e-06	0.251763	0.081	0.176	0.0334672	0	Acox3
1946	4.92978e-08	0.251481	0.035	0.114	0.00159158	0	Nufip1
2292	2.92866e-05	0.251465	0.077	0.153	0.945519	0	Hps5
1158	9.40638e-18	0.251458	0.125	0.348	3.03685e-13	0	Gatad2a
1251	4.30484e-16	0.251377	0.127	0.333	1.38982e-11	0	Luc7l3
1655	1.25154e-10	0.251116	0.096	0.235	4.04061e-06	0	Gtf3a
2149	2.11908e-06	0.250888	0.089	0.182	0.0684144	0	Cbx5
1665	1.47489e-10	0.250707	0.07	0.193	4.76168e-06	0	Cyld
2565	0.00273776	0.250672	0.063	0.109	1	0	Slc37a2
2225	8.77644e-06	0.250653	0.072	0.152	0.283347	0	Leng8
2113	1.19693e-06	0.250624	0.077	0.167	0.0386429	0	Zzz3
1347	1.36996e-14	0.250607	0.083	0.246	4.42291e-10	0	Ext2
1533	4.48648e-12	0.25059	0.101	0.254	1.44846e-07	0	Ranbp3
1437	2.45053e-13	0.250238	0.079	0.231	7.91153e-09	0	Atf6
1928	3.68874e-08	0.250128	0.09	0.202	0.00119091	0	Tmem63a
1976	9.78868e-08	0.250005	0.094	0.204	0.00316028	0	Pilrb2
688	6.09778e-47	-0.250104	0.129	0.519	1.96867e-42	0	Sppl2a
941	1.49344e-23	-0.25086	0.47	0.853	4.82156e-19	0	Gng5
565	3.53565e-57	-0.251357	0.164	0.614	1.14149e-52	0	Slc31a1
677	2.11085e-48	-0.251412	0.081	0.442	6.81489e-44	0	Pex16
1197	6.27333e-17	-0.25174	0.552	0.847	2.02534e-12	0	AW112010
506	1.7011e-60	-0.252016	0.199	0.676	5.49202e-56	0	Gclm
1001	1.27457e-21	-0.252255	0.411	0.808	4.11495e-17	0	Mif
826	3.99363e-29	-0.252413	0.175	0.5	1.28934e-24	0	Eno1
612	6.11048e-54	-0.252633	0.201	0.643	1.97277e-49	0	Gpt2
726	6.1051e-43	-0.254223	0.035	0.333	1.97103e-38	0	Mgll
624	8.15112e-53	-0.25463	0.083	0.461	2.63159e-48	0	Mlycd
686	1.82988e-47	-0.255893	0.057	0.396	5.90777e-43	0	Pdia5
1150	6.00052e-18	-0.256145	0.068	0.242	1.93727e-13	0	Pde4b
683	7.81264e-48	-0.256474	0.026	0.34	2.52231e-43	0	Gys2
1109	8.38177e-19	-0.257365	0.541	0.819	2.70606e-14	0	C4b
819	9.2181e-30	-0.25836	0.47	0.855	2.97606e-25	0	Gpx4
664	7.9875e-50	-0.25862	0.061	0.414	2.57877e-45	0	Fahd1
1758	1.02062e-09	-0.25939	0.286	0.504	3.29507e-05	0	Cd14
583	2.18968e-56	-0.259497	0.238	0.734	7.06939e-52	0	Sdha
605	1.41633e-54	-0.259599	0.116	0.521	4.57263e-50	0	Gckr
566	3.88626e-57	-0.259674	0.066	0.454	1.25468e-52	0	Perp
670	6.52185e-49	-0.259849	0.077	0.433	2.10558e-44	0	Rnf103
806	7.1597e-31	-0.260531	0.111	0.395	2.31151e-26	0	Rdh9
392	1.48767e-67	-0.26075	0.159	0.647	4.80293e-63	0	Skp1a
876	4.00639e-26	-0.260797	0.446	0.825	1.29346e-21	0	Cp
755	3.60701e-39	-0.261416	0.002	0.254	1.16452e-34	0	Acnat2
586	2.47306e-56	-0.261757	0.037	0.403	7.98426e-52	0	Slco2b1
1880	1.46377e-08	-0.262067	0.531	0.866	0.000472577	0	Prdx5
508	2.22793e-60	-0.262105	0.111	0.541	7.19288e-56	0	Trap1
769	3.67409e-37	-0.262468	0.011	0.26	1.18618e-32	0	Slco1a4
289	4.91141e-75	-0.262964	0.157	0.665	1.58565e-70	0	Ndufv2
520	1.88649e-59	-0.263249	0.111	0.537	6.09054e-55	0	Pmpcb
866	8.58657e-27	-0.26362	0.022	0.22	2.77217e-22	0	Rarres1
633	1.98277e-52	-0.264454	0.1	0.495	6.40139e-48	0	Tmem38b
757	2.59778e-38	-0.26488	0.107	0.435	8.38692e-34	0	Brap
532	8.66947e-59	-0.264993	0.116	0.539	2.79894e-54	0	Stra6l
2488	0.000876133	-0.265081	0.137	0.216	1	0	Pfkp
1161	1.04554e-17	-0.265554	0.845	0.902	3.37553e-13	0	Eef1a1
538	1.23054e-58	-0.266696	0.168	0.626	3.97279e-54	0	Ndufv1
909	8.69326e-25	-0.267737	0.059	0.273	2.80662e-20	0	Blcap
940	1.44581e-23	-0.26818	0.013	0.184	4.6678e-19	0	Notum
648	4.50729e-51	-0.26833	0.087	0.459	1.45518e-46	0	Ttc39c
828	4.53966e-29	-0.26926	0.059	0.293	1.46563e-24	0	Serpina7
844	5.78426e-28	-0.270727	0.461	0.846	1.86745e-23	0	Cox5a
742	5.42482e-41	-0.271058	0.103	0.437	1.7514e-36	0	Reep3
1434	2.07007e-13	-0.271423	0.079	0.227	6.68324e-09	0	Tnfaip3
724	1.24437e-43	-0.271735	0.087	0.424	4.01746e-39	0	Tcea3
857	2.93078e-27	-0.27178	0.397	0.816	9.46201e-23	0	Ninj1
723	1.20753e-43	-0.271871	0.02	0.309	3.89851e-39	0	Ido2
644	2.84761e-51	-0.2719	0.096	0.472	9.19352e-47	0	Sqle
405	8.41539e-67	-0.272009	0.055	0.481	2.71691e-62	0	Il1rap
650	6.87957e-51	-0.272011	0.197	0.653	2.22107e-46	0	Eif5
600	7.43549e-55	-0.272203	0.057	0.427	2.40055e-50	0	Nadk2
706	2.1112e-45	-0.272757	0.319	0.783	6.81602e-41	0	Atp5c1
678	2.28127e-48	-0.272948	0.085	0.445	7.36508e-44	0	Acat2
638	1.71738e-51	-0.273019	0.09	0.464	5.54456e-47	0	Snhg6
592	1.40594e-55	-0.274114	0.096	0.495	4.53907e-51	0	Abcb4
603	1.15298e-54	-0.274628	0.142	0.562	3.72238e-50	0	Fuom
510	2.43427e-60	-0.275045	0.092	0.505	7.85904e-56	0	Gstm6
718	1.63997e-44	-0.275693	0.317	0.787	5.29463e-40	0	Ndufa1
695	1.74721e-46	-0.275969	0.098	0.458	5.64086e-42	0	Stard7
470	4.57541e-62	-0.27623	0.135	0.581	1.47717e-57	0	Ivd
1412	1.30365e-13	-0.276791	0.686	0.89	4.20882e-09	0	Rps2
785	1.28634e-33	-0.276986	0.013	0.244	4.15294e-29	0	Ggact
434	1.41156e-64	-0.27729	0.098	0.53	4.55723e-60	0	Pank1
291	7.63977e-75	-0.277926	0.111	0.599	2.4665e-70	0	Ak3
727	8.98248e-43	-0.278765	0.028	0.317	2.89999e-38	0	Acsm5
2411	0.000237798	-0.278806	0.917	0.931	1	0	Hp
521	2.0631e-59	-0.279244	0.12	0.542	6.66072e-55	0	Mrap
493	6.66977e-61	-0.279372	0.113	0.551	2.15334e-56	0	Cldn3
764	9.9941e-38	-0.279635	0.054	0.34	3.22659e-33	0	Cyp2j6
698	5.03005e-46	-0.28027	0.077	0.425	1.62395e-41	0	Akr1c13
712	4.11236e-45	-0.280738	0.039	0.349	1.32768e-40	0	Ehd3
1048	2.54778e-20	-0.280909	0.496	0.847	8.22551e-16	0	Rps5
515	7.81834e-60	-0.281113	0.105	0.538	2.52415e-55	0	Mrpl15
767	3.12184e-37	-0.281167	0.314	0.756	1.00789e-32	0	Tma7
732	3.58768e-42	-0.281668	0.035	0.332	1.15828e-37	0	Oit3
685	1.56675e-47	-0.282276	0.094	0.456	5.05824e-43	0	Hhex
954	5.01481e-23	-0.28264	0.494	0.847	1.61903e-18	0	Atp5a1
756	1.47728e-38	-0.283215	0.363	0.809	4.76941e-34	0	Tle5
840	4.55517e-28	-0.283233	0.076	0.324	1.47064e-23	0	Abhd11
398	3.33917e-67	-0.283702	0.133	0.603	1.07805e-62	0	Lifr
855	2.54963e-27	-0.284591	0.017	0.211	8.23149e-23	0	Cyp2a4
681	5.83589e-48	-0.285562	0.057	0.403	1.88412e-43	0	AU022252
455	2.67612e-63	-0.285839	0.172	0.636	8.63984e-59	0	Tuba4a
596	4.04228e-55	-0.286506	0.101	0.501	1.30505e-50	0	Acbd5
1792	2.04186e-09	-0.286862	0.144	0.284	6.59215e-05	0	Plek
957	5.59877e-23	-0.28721	0.006	0.165	1.80756e-18	0	Mup12
626	9.8372e-53	-0.287246	0.092	0.472	3.17594e-48	0	Tspan12
454	2.33224e-63	-0.287623	0.122	0.565	7.52965e-59	0	Cpt2
1567	1.33948e-11	-0.288891	0.897	0.921	4.32452e-07	0	C3
525	4.26128e-59	-0.289076	0.14	0.58	1.37575e-54	0	Adtrp
537	1.07265e-58	-0.289746	0.196	0.674	3.46307e-54	0	Sdhd
567	5.68269e-57	-0.290741	0.074	0.462	1.83466e-52	0	Gm4952
1762	1.03802e-09	-0.2916	0.046	0.144	3.35124e-05	0	Tnf
588	7.34219e-56	-0.29173	0.089	0.488	2.37043e-51	0	Avpi1
738	1.14141e-41	-0.291798	0.055	0.363	3.68505e-37	0	Etfbkmt
639	1.88148e-51	-0.292367	0.074	0.442	6.07435e-47	0	Grb7
836	1.83282e-28	-0.292417	0.533	0.864	5.91726e-24	0	Atp5b
663	4.76869e-50	-0.29265	0.253	0.715	1.53957e-45	0	Got2
643	2.6786e-51	-0.293046	0.271	0.754	8.64786e-47	0	Txn2
625	9.80574e-53	-0.294241	0.087	0.467	3.16578e-48	0	Gstm7
729	2.83647e-42	-0.29431	0.041	0.337	9.15753e-38	0	Chdh
590	1.10276e-55	-0.294726	0.238	0.72	3.56027e-51	0	Ndufc2
1124	1.82828e-18	-0.294851	0.076	0.26	5.9026e-14	0	Ciapin1
1144	4.88346e-18	-0.294897	0.561	0.868	1.57663e-13	0	Rpl19
1249	4.28022e-16	-0.295124	0.782	0.908	1.38187e-11	0	Prdx1
575	1.08856e-56	-0.2952	0.094	0.5	3.51441e-52	0	St3gal5
720	2.83897e-44	-0.295384	0.125	0.496	9.1656e-40	0	A2ml1
606	1.62632e-54	-0.29577	0.24	0.713	5.25057e-50	0	Por
861	4.84009e-27	-0.296176	0.423	0.85	1.56262e-22	0	Plin2
544	1.60289e-58	-0.297038	0.111	0.533	5.17494e-54	0	Ss18l2
684	1.25682e-47	-0.297257	0.089	0.448	4.05766e-43	0	Ddah1
931	7.35421e-24	-0.297381	0.022	0.202	2.37431e-19	0	Cyp7a1
938	1.24427e-23	-0.297494	0.561	0.873	4.01713e-19	0	Cox8a
725	2.51753e-43	-0.297772	0.033	0.332	8.12785e-39	0	Acot12
620	2.31018e-53	-0.298298	0.292	0.782	7.45841e-49	0	Cycs
708	2.19028e-45	-0.298422	0.041	0.35	7.07131e-41	0	Car8
464	1.09363e-62	-0.299048	0.131	0.587	3.53078e-58	0	Mcee
621	2.31467e-53	-0.299427	0.113	0.515	7.47291e-49	0	Abcc2
715	7.74158e-45	-0.299767	0.046	0.361	2.49937e-40	0	Pm20d1
526	5.08496e-59	-0.299788	0.063	0.455	1.64168e-54	0	Uroc1
568	5.73281e-57	-0.299831	0.111	0.53	1.85084e-52	0	Naprt
564	3.2597e-57	-0.301969	0.214	0.696	1.05239e-52	0	Cd164
594	2.46243e-55	-0.302356	0.05	0.416	7.94994e-51	0	Slc6a12
482	3.40663e-61	-0.303508	0.089	0.503	1.09983e-56	0	Mttp
907	6.17863e-25	-0.303616	0.437	0.833	1.99477e-20	0	Rpl27
777	6.42399e-35	-0.303914	0.041	0.3	2.07398e-30	0	Lhpp
474	1.11746e-61	-0.304795	0.166	0.642	3.60772e-57	0	Edem1
824	2.93995e-29	-0.305364	0.137	0.434	9.49164e-25	0	Ets2
672	9.49554e-49	-0.305374	0.044	0.379	3.06563e-44	0	Gck
1092	3.12328e-19	-0.305719	0.063	0.244	1.00835e-14	0	Cebpz
666	1.69051e-49	-0.306066	0.048	0.385	5.4578e-45	0	Afmid
295	2.58839e-74	-0.306071	0.077	0.539	8.35661e-70	0	Tmem86b
463	1.01277e-62	-0.306449	0.199	0.655	3.26972e-58	0	Gcgr
585	2.29462e-56	-0.307293	0.02	0.37	7.40819e-52	0	Ces1b
523	3.95773e-59	-0.30732	0.076	0.482	1.27775e-54	0	Decr2
1096	3.48312e-19	-0.307702	0.028	0.182	1.12453e-14	0	Ggnbp1
696	2.70239e-46	-0.308137	0.035	0.347	8.72466e-42	0	Ugt3a1
375	1.18858e-68	-0.308349	0.085	0.536	3.83733e-64	0	Cox16
689	9.03884e-47	-0.308496	0.352	0.798	2.91819e-42	0	Slc25a39
579	1.54695e-56	-0.308653	0.065	0.444	4.99433e-52	0	Rnf128
717	1.26555e-44	-0.3087	0.081	0.42	4.08583e-40	0	Btd
542	1.52232e-58	-0.309405	0.101	0.521	4.9148e-54	0	Slc37a4
1433	2.04195e-13	-0.309599	0.707	0.893	6.59244e-09	0	Ifitm3
1661	1.37177e-10	-0.3104	0.646	0.875	4.42876e-06	0	Rps12
743	1.03367e-40	-0.311743	0.022	0.296	3.3372e-36	0	Cyp17a1
1327	6.94918e-15	-0.312446	0.055	0.199	2.24354e-10	0	Fpr2
771	4.91494e-37	-0.31252	0.341	0.783	1.58679e-32	0	Gas5
1349	1.43297e-14	-0.312646	0.018	0.136	4.62635e-10	0	Usf3
645	3.13808e-51	-0.313014	0.177	0.626	1.01313e-46	0	Serinc1
560	1.71575e-57	-0.313127	0.079	0.473	5.53931e-53	0	Hopx
609	3.18739e-54	-0.313216	0.113	0.524	1.02905e-49	0	Cd36
627	1.03969e-52	-0.313363	0.225	0.688	3.35666e-48	0	Pnpla7
690	1.14755e-46	-0.313753	0.255	0.723	3.70486e-42	0	Fam162a
733	4.42059e-42	-0.314174	0.378	0.825	1.42719e-37	0	Atp5f1
1693	2.59955e-10	-0.314513	0.666	0.881	8.39263e-06	0	Rps16
687	2.23749e-47	-0.314698	0.166	0.579	7.22372e-43	0	Tm4sf4
817	4.93875e-30	-0.315037	0.013	0.223	1.59447e-25	0	Albfm1
569	5.96085e-57	-0.315108	0.284	0.767	1.92446e-52	0	Hspa9
735	5.79224e-42	-0.315214	0.315	0.766	1.87002e-37	0	C4bp
662	4.23547e-50	-0.315843	0.068	0.425	1.36742e-45	0	Abhd17c
636	8.34342e-52	-0.315954	0.048	0.399	2.69367e-47	0	Tfpi2
561	1.82279e-57	-0.315964	0.079	0.467	5.88489e-53	0	Serpina11
2483	0.000813358	-0.316554	0.12	0.19	1	0	Hdc
562	2.52368e-57	-0.317118	0.055	0.433	8.14769e-53	0	5033403H07Rik
479	1.82948e-61	-0.318005	0.055	0.451	5.90647e-57	0	Gltpd2
615	9.45822e-54	-0.318338	0.077	0.452	3.05359e-49	0	Ndufs1
962	8.41833e-23	-0.318473	0.144	0.41	2.71786e-18	0	Nfkbib
868	1.56907e-26	-0.318646	0.007	0.191	5.06574e-22	0	Cyp2c69
422	1.86433e-65	-0.319716	0.155	0.639	6.01898e-61	0	Mrpl30
458	6.61681e-63	-0.322195	0.166	0.638	2.13624e-58	0	Pgm1
445	6.26028e-64	-0.322656	0.149	0.617	2.02113e-59	0	Rxra
721	4.03436e-44	-0.323315	0.116	0.476	1.30249e-39	0	Depp1
782	3.97458e-34	-0.323535	0.015	0.251	1.28319e-29	0	Slco1a1
665	1.03776e-49	-0.323721	0.03	0.358	3.35039e-45	0	Srd5a1
476	1.34188e-61	-0.323979	0.066	0.467	4.33225e-57	0	Chpt1
471	6.29464e-62	-0.324302	0.072	0.481	2.03223e-57	0	Kmo
752	8.68478e-40	-0.325491	0.183	0.568	2.80388e-35	0	Cebpb
749	5.05588e-40	-0.325567	0.262	0.7	1.63229e-35	0	Ccl9
304	1.03129e-73	-0.326553	0.1	0.567	3.32951e-69	0	Hspb8
693	1.44255e-46	-0.326966	0.059	0.393	4.65726e-42	0	Lims2
722	9.95244e-44	-0.326989	0.031	0.33	3.21314e-39	0	Gstt3
754	1.51999e-39	-0.327022	0.042	0.325	4.90727e-35	0	Akr1c19
581	1.84646e-56	-0.327139	0.271	0.753	5.96131e-52	0	Ndufb4
1216	9.93955e-17	-0.328952	0.574	0.867	3.20898e-12	0	Rps13
642	2.46631e-51	-0.330552	0.1	0.482	7.96247e-47	0	Nr1h4
758	2.97685e-38	-0.333181	0.039	0.316	9.61077e-34	0	Rbpms2
701	7.8742e-46	-0.333845	0.037	0.347	2.54219e-41	0	Slc3a1
611	5.09986e-54	-0.335037	0.066	0.434	1.64649e-49	0	Tmem238
423	3.54985e-65	-0.335247	0.129	0.59	1.14607e-60	0	Dcxr
631	1.80592e-52	-0.336936	0.164	0.599	5.83043e-48	0	Mrps18c
676	2.06058e-48	-0.337533	0.085	0.439	6.65257e-44	0	Gsta4
584	2.20082e-56	-0.338559	0.054	0.43	7.10536e-52	0	Cmtm8
1149	5.98528e-18	-0.338577	0.603	0.869	1.93235e-13	0	Rps26
675	1.6843e-48	-0.338938	0.026	0.341	5.43778e-44	0	Mup10
651	6.95431e-51	-0.339531	0.028	0.357	2.2452e-46	0	Aadat
513	5.18851e-60	-0.339623	0.232	0.715	1.67511e-55	0	Mrpl12
541	1.40194e-58	-0.340956	0.151	0.598	4.52615e-54	0	Tmem150a
530	8.29457e-59	-0.341349	0.079	0.484	2.6779e-54	0	4732465J04Rik
547	1.99921e-58	-0.341567	0.109	0.53	6.45445e-54	0	Gnpnat1
790	2.43587e-32	-0.341976	0.018	0.247	7.86419e-28	0	Crb3
903	4.5932e-25	-0.342023	0.007	0.183	1.48291e-20	0	Sult2a2
439	2.98132e-64	-0.342144	0.148	0.612	9.62518e-60	0	Lpgat1
656	1.16517e-50	-0.342249	0.201	0.646	3.76176e-46	0	Msmo1
659	2.32605e-50	-0.342321	0.046	0.385	7.50965e-46	0	Gm29966
791	2.49796e-32	-0.34269	0.504	0.868	8.06466e-28	0	Atp5l
450	1.42084e-63	-0.342809	0.238	0.737	4.58717e-59	0	Ndufb2
1080	1.71128e-19	-0.346079	0.068	0.251	5.52487e-15	0	Rnd1
528	6.64181e-59	-0.346371	0.138	0.585	2.14431e-54	0	Tgoln1
414	7.14854e-66	-0.346817	0.242	0.748	2.30791e-61	0	Bola3
1303	2.66303e-15	-0.3487	0.513	0.832	8.59759e-11	0	Wfdc17
517	1.03479e-59	-0.349837	0.212	0.697	3.34081e-55	0	Tmem147
1356	1.69235e-14	-0.350449	0.923	0.93	5.46375e-10	0	Trf
549	2.95851e-58	-0.350952	0.039	0.412	9.55154e-54	0	Apol7a
556	8.76086e-58	-0.351319	0.074	0.472	2.82844e-53	0	Tm7sf2
956	5.59799e-23	-0.351387	0.052	0.241	1.80731e-18	0	Cib3
[truncated: 24,382 more rows]

## Sheet: Cluster 0
1	2.61622e-228	2.55489	0.976	0.84	8.44647e-224	0	Cd74	1
6	1.071e-132	2.45513	0.799	0.452	3.45773e-128	0	Col1a1	2
489	5.32708e-61	2.33568	0.911	0.896	1.71985e-56	0	Clu	3
2	1.17808e-180	2.32333	0.976	0.916	3.80342e-176	0	Rpl4	4
2153	2.22159e-06	2.24051	0.459	0.509	0.0717241	0	Igkc	5
730	3.18959e-42	2.21515	0.454	0.27	1.02976e-37	0	Olfml3	6
16	2.81417e-122	2.21498	0.817	0.562	9.08555e-118	0	Col1a2	7
2549	0.00203884	2.17647	0.339	0.365	1	0	Igha	8
882	5.26934e-26	2.05731	0.376	0.239	1.70121e-21	0	Mmp2	9
8	7.38208e-128	2.02455	0.862	0.69	2.3833e-123	0	Col3a1	10
86	1.78464e-98	1.97134	0.815	0.751	5.7617e-94	0	Sparc	11
770	4.56083e-37	1.92157	0.498	0.347	1.47246e-32	0	Gpx3	12
2258	1.65518e-05	1.92069	0.162	0.287	0.534374	0	Ngp	13
669	5.48001e-49	1.91821	0.681	0.675	1.76922e-44	0	Bgn	14
438	2.37549e-64	1.90613	0.721	0.668	7.66926e-60	0	Ikbkb	15
331	4.83026e-72	1.88042	0.745	0.67	1.55945e-67	0	H2-Eb1	16
89	2.54365e-98	1.85637	0.819	0.748	8.21218e-94	0	H2-Ab1	17
205	7.3604e-83	1.84697	0.801	0.827	2.37631e-78	0	H2afz	18
783	1.13047e-33	1.82212	0.345	0.174	3.64972e-29	0	Aebp1	19
1052	3.68748e-20	1.78536	0.214	0.1	1.1905e-15	0	Ccl21a	20
1559	1.05454e-11	1.78117	0.33	0.267	3.40459e-07	0	Poglut1	21
1639	8.67422e-11	1.77905	0.408	0.395	2.80047e-06	0	F2r	22
822	1.67579e-29	1.72746	0.576	0.484	5.4103e-25	0	Ccl5	23
97	5.56237e-97	1.72059	0.803	0.735	1.79581e-92	0	Nisch	24
943	1.60098e-23	1.70701	0.548	0.543	5.16878e-19	0	Col4a2	25
773	7.2132e-36	1.63168	0.574	0.464	2.32878e-31	0	Cd63	26
361	1.0786e-69	1.61958	0.766	0.711	3.48227e-65	0	H2-Aa	27
473	9.40171e-62	1.59748	0.666	0.545	3.03534e-57	0	Cdk11b	28
539	1.33995e-58	1.59486	0.753	0.819	4.32604e-54	0	Igfbp7	29
793	6.19192e-32	1.57939	0.566	0.471	1.99906e-27	0	Serpinh1	30
807	9.38759e-31	1.53639	0.618	0.629	3.03078e-26	0	Col4a1	31
9	2.40713e-127	1.51436	0.863	0.744	7.77141e-123	0	Ewsr1	32
2253	1.51562e-05	1.5114	0.526	0.711	0.48932	0	Cxcl12	33
1333	7.90963e-15	1.50421	0.446	0.414	2.55362e-10	0	Lum	34
699	7.52828e-46	1.49794	0.542	0.375	2.43051e-41	0	Pacs2	35
942	1.53386e-23	1.45645	0.651	0.776	4.95206e-19	0	Rac1	36
1987	1.26646e-07	1.45473	0.172	0.324	0.00408877	0	Camp	37
2064	4.95197e-07	1.45144	0.454	0.518	0.0159874	0	Cdk4	38
1264	6.3686e-16	1.45043	0.308	0.206	2.0561e-11	0	Cpxm1	39
1588	2.26107e-11	1.44805	0.408	0.38	7.29988e-07	0	Dock8	40
1119	1.36106e-18	1.44589	0.561	0.608	4.39419e-14	0	Shisa5	41
917	1.48114e-24	1.44021	0.511	0.434	4.78184e-20	0	Ptprc	42
979	2.6566e-22	1.43941	0.338	0.198	8.57683e-18	0	Acta2	43
2543	0.00189834	1.43812	0.338	0.369	1	0	Ccdc80	44
999	1.11644e-21	1.42736	0.308	0.176	3.60442e-17	0	Col6a2	45
1282	1.33899e-15	1.42632	0.465	0.441	4.32293e-11	0	Wasf2	46
2645	0.00860986	1.41884	0.469	0.59	1	0	Spp1	47
2527	0.00164461	1.41172	0.426	0.536	1	0	Dek	48
1558	1.05301e-11	1.40617	0.207	0.124	3.39963e-07	0	Endod1	49
2306	3.97771e-05	1.39975	0.352	0.365	1	0	Csnk2a2	50
1234	2.67518e-16	1.39862	0.511	0.507	8.63681e-12	0	Flna
839	2.74351e-28	1.39805	0.19	0.066	8.85743e-24	0	Ace
1540	6.05195e-12	1.38375	0.518	0.6	1.95387e-07	0	Dync1h1
2334	6.89061e-05	1.37404	0.437	0.524	1	0	Sec23b
610	4.89183e-54	1.36559	0.764	0.813	1.57933e-49	0	C1qb
776	5.67726e-35	1.35221	0.708	0.782	1.8329e-30	0	C1qc
2095	9.24289e-07	1.33148	0.308	0.274	0.0298407	0	Prex1
2391	0.000171526	1.32121	0.185	0.148	1	0	Ptprcap
1176	1.84662e-17	1.31882	0.404	0.304	5.96181e-13	0	Col5a1
1811	3.51625e-09	1.30191	0.365	0.334	0.000113522	0	Lsp1
2063	4.9104e-07	1.28376	0.205	0.379	0.0158532	0	Metap1d
1134	3.11586e-18	1.27918	0.605	0.692	1.00596e-13	0	Clic1
335	8.00986e-72	1.27465	0.9	0.916	2.58598e-67	0	Actb
1044	2.07802e-20	1.27406	0.207	0.093	6.7089e-16	0	Mfap4
1239	3.25419e-16	1.25097	0.268	0.161	1.05061e-11	0	Loxl1
2537	0.00181203	1.24198	0.315	0.33	1	0	Arhgap45
1956	6.02721e-08	1.23799	0.362	0.33	0.00194589	0	Rcn3
2049	3.72513e-07	1.23247	0.387	0.382	0.0120266	0	Nupr1
867	1.2759e-26	1.20444	0.675	0.791	4.11925e-22	0	BC005537
2142	1.91773e-06	1.20442	0.258	0.211	0.061914	0	Adamts2
2341	7.94608e-05	1.19011	0.476	0.596	1	0	Aif1
1074	1.25559e-19	1.18273	0.28	0.159	4.05368e-15	0	Parp8
2354	9.48629e-05	1.18109	0.203	0.163	1	0	Adcy7
2008	1.67937e-07	1.18079	0.522	0.653	0.00542184	0	Tpm3
2560	0.00248678	1.1794	0.258	0.244	1	0	Mgp
1571	1.55741e-11	1.16016	0.319	0.238	5.02808e-07	0	Fstl1
896	2.61379e-25	1.15963	0.712	0.81	8.43861e-21	0	Ctsc
2058	4.4952e-07	1.15765	0.539	0.713	0.0145127	0	Tubb5
1924	3.47866e-08	1.15107	0.327	0.276	0.00112309	0	Col6a3
2466	0.000567932	1.1504	0.528	0.742	1	0	Tm9sf3
2147	2.10197e-06	1.14796	0.306	0.27	0.0678621	0	Postn
2276	2.07668e-05	1.14561	0.312	0.29	0.670457	0	Ppic
2314	4.86441e-05	1.14438	0.303	0.281	1	0	Efemp2
2562	0.00254115	1.14209	0.47	0.615	1	0	Unc93b1
2046	3.52331e-07	1.13303	0.376	0.375	0.011375	0	Gramd1a
2161	2.45586e-06	1.12764	0.456	0.509	0.0792874	0	Coro1a
167	1.01784e-88	1.11065	0.906	0.901	3.28609e-84	0	Psap
2500	0.00110122	1.10351	0.327	0.334	1	0	Anxa1
768	3.55354e-37	1.09969	0.736	0.769	1.14726e-32	0	Tmsb10
2653	0.00999405	1.09639	0.474	0.632	1	0	Stat1
2194	3.9721e-06	1.08638	0.563	0.759	0.128239	0	Atpif1
2066	5.06578e-07	1.08112	0.319	0.273	0.0163549	0	Ms4a7
2036	2.69457e-07	1.07736	0.59	0.791	0.00869943	0	Fkbp8
2518	0.00148069	1.04945	0.485	0.617	1	0	Ucp2
2221	8.60786e-06	1.0457	0.19	0.139	0.277905	0	Serpine2
2010	1.68873e-07	1.041	0.31	0.582	0.00545207	0	Tm7sf3
854	2.26778e-27	1.03914	0.686	0.787	7.32152e-23	0	Arpc1b
1651	1.21647e-10	1.03753	0.208	0.128	3.92736e-06	0	Ltbp2
2238	1.15598e-05	1.02618	0.352	0.626	0.373207	0	Txndc15
2513	0.00142091	1.02438	0.563	0.797	1	0	Ap2m1
2581	0.00325243	1.0162	0.502	0.656	1	0	Ly6a
1907	2.36046e-08	1.00961	0.358	0.305	0.000762073	0	Col5a2
2461	0.000502126	1.00809	0.485	0.618	1	0	Sirpa
740	1.81873e-41	1.00554	0.779	0.872	5.87177e-37	0	Myl6
2129	1.53823e-06	0.999675	0.242	0.188	0.0496617	0	Col6a1
2508	0.00131625	0.99617	0.196	0.166	1	0	Baz1a
1997	1.3926e-07	0.995824	0.144	0.085	0.00449601	0	Lgi2
780	1.92303e-34	0.993286	0.788	0.88	6.20851e-30	0	Rpl29
1719	4.32949e-10	0.991217	0.332	0.259	1.39778e-05	0	Cxcl5
1642	9.35011e-11	0.970751	0.244	0.16	3.01868e-06	0	Tnc
1846	7.09477e-09	0.967175	0.472	0.514	0.000229055	0	Spag9
1160	1.01004e-17	0.962787	0.135	0.049	3.26092e-13	0	Sfrp1
2538	0.00181643	0.95288	0.249	0.403	1	0	Rbck1
1818	4.171e-09	0.952512	0.218	0.14	0.000134661	0	Fbln2
2616	0.00527314	0.933982	0.17	0.26	1	0	Cd300a
2602	0.00448448	0.927376	0.183	0.285	1	0	Pank2
2624	0.00634783	0.926863	0.496	0.702	1	0	Ypel3
2092	8.98195e-07	0.921798	0.574	0.749	0.0289982	0	C1qa
2196	4.10807e-06	0.920855	0.375	0.335	0.132629	0	Timp1
1940	4.73341e-08	0.918449	0.197	0.378	0.00152818	0	Lrrc42
2212	6.9252e-06	0.899729	0.194	0.345	0.22358	0	Snrnp70
2392	0.000178712	0.898134	0.181	0.304	1	0	1110038F14Rik
2503	0.00116663	0.890555	0.089	0.152	1	0	Ltf
1765	1.11889e-09	0.881859	0.214	0.43	3.61235e-05	0	Ppp2r5c
2453	0.000426	0.873334	0.286	0.48	1	0	Abcf1
2365	0.000109261	0.872151	0.319	0.551	1	0	Csk
2396	0.000182751	0.866421	0.351	0.618	1	0	Syngr2
101	1.08648e-96	0.864116	0.934	0.863	3.50769e-92	0	Lyz2
2266	1.86105e-05	0.860461	0.153	0.104	0.60084	0	Mmp23
2599	0.00421809	0.856983	0.19	0.289	1	0	Slc13a3
1822	4.54233e-09	0.852155	0.31	0.58	0.000146649	0	Cfp
2210	6.14486e-06	0.845342	0.168	0.302	0.198387	0	Ddx46
2417	0.000253733	0.844636	0.347	0.604	1	0	AC149090.1
1534	4.53599e-12	0.838854	0.637	0.838	1.46444e-07	0	Hnrnpa2b1
2085	8.12519e-07	0.838622	0.135	0.08	0.0262322	0	Mfap2
2639	0.00772063	0.835787	0.249	0.238	1	0	Fbn1
1568	1.38344e-11	0.82854	0.644	0.749	4.46642e-07	0	Ctss
2612	0.00510005	0.827128	0.33	0.531	1	0	Syf2
2195	4.04005e-06	0.822033	0.201	0.354	0.130433	0	Cdc42se1
134	4.44211e-92	0.82089	0.945	0.913	1.43414e-87	0	Rpl37
1366	3.08231e-14	0.809701	0.661	0.83	9.95124e-10	0	Cfl1
2648	0.00912836	0.809258	0.38	0.619	1	0	Gnb1
2361	0.000104787	0.808352	0.183	0.139	1	0	Thbs2
2187	3.77856e-06	0.808146	0.151	0.099	0.121991	0	Mdk
2623	0.00631209	0.807711	0.157	0.132	1	0	Smoc2
1973	9.40398e-08	0.799402	0.603	0.796	0.00303608	0	Atp6v0b
2580	0.00324387	0.799227	0.284	0.451	1	0	Rhob
2380	0.000143033	0.796608	0.188	0.315	1	0	Csrp1
1141	4.67022e-18	0.794738	0.258	0.582	1.50778e-13	0	Mtus1
2545	0.0019408	0.79001	0.232	0.367	1	0	Plxnd1
2618	0.00562604	0.784961	0.293	0.467	1	0	Itgb5
1944	4.91477e-08	0.784699	0.157	0.311	0.00158673	0	Ubac2
1674	1.75306e-10	0.783626	0.113	0.05	5.65974e-06	0	Nbl1
2124	1.43687e-06	0.783377	0.605	0.806	0.0463893	0	Npc2
2364	0.000109164	0.780902	0.345	0.598	1	0	Nedd4
2584	0.00344242	0.779964	0.308	0.502	1	0	Limd2
2576	0.00310878	0.778848	0.144	0.227	1	0	Acin1
1543	6.44767e-12	0.775767	0.24	0.493	2.08163e-07	0	Dpp3
2179	3.47612e-06	0.775558	0.343	0.614	0.112227	0	Gm2a
1064	7.26743e-20	0.774898	0.738	0.859	2.34629e-15	0	Ctsd
2590	0.00381381	0.773701	0.159	0.247	1	0	Rbm28
2509	0.00132075	0.77015	0.284	0.458	1	0	Grk2
2621	0.00609624	0.767976	0.423	0.5	1	0	Alox5ap
2556	0.00238513	0.766528	0.293	0.474	1	0	Hnrnph1
1970	7.92621e-08	0.765836	0.644	0.833	0.00255898	0	Cst3
1922	3.44984e-08	0.765763	0.341	0.654	0.00111378	0	Ywhaq
1810	3.4963e-09	0.758182	0.581	0.683	0.000112878	0	Cyba
2534	0.00176694	0.75598	0.177	0.277	1	0	Esyt1
2490	0.000903103	0.755626	0.162	0.127	1	0	Col16a1
1532	4.31787e-12	0.749015	0.111	0.272	1.39402e-07	0	Znrd1as
1885	1.57456e-08	0.748328	0.515	0.557	0.000508345	0	Fxyd5
711	3.55175e-45	0.74665	0.814	0.866	1.14668e-40	0	Actg1
2475	0.00065296	0.745191	0.327	0.555	1	0	Egfl7
2106	1.05425e-06	0.743842	0.637	0.84	0.0340364	0	Ptma
2494	0.00104593	0.742672	0.218	0.352	1	0	Camk1
2429	0.000311672	0.742127	0.129	0.09	1	0	Icosl
1770	1.34075e-09	0.74056	0.192	0.384	4.32862e-05	0	Stx4a
2436	0.000340716	0.738562	0.404	0.68	1	0	Tuba1b
2344	8.22886e-05	0.738458	0.221	0.374	1	0	Ogt
2457	0.000465931	0.737717	0.142	0.235	1	0	Abcg1
1389	6.79892e-14	0.733651	0.716	0.87	2.19503e-09	0	Rpl5
2128	1.5259e-06	0.733247	0.299	0.538	0.0492635	0	Mtch1
2569	0.00280171	0.73281	0.127	0.202	1	0	Zfp592
2190	3.80129e-06	0.732205	0.22	0.394	0.122725	0	Gas6
2397	0.000183298	0.727136	0.378	0.657	1	0	Fkbp1a
2317	5.32094e-05	0.724474	0.125	0.225	1	0	Dync1li1
1553	7.77039e-12	0.723504	0.221	0.465	2.50867e-07	0	Mrc1
2582	0.00329204	0.723061	0.146	0.112	1	0	A2m
2605	0.00451611	0.722378	0.413	0.691	1	0	Ywhaz
2286	2.61397e-05	0.720265	0.137	0.09	0.843922	0	Adam12
2642	0.00813096	0.713106	0.474	0.597	1	0	Tagln2
2482	0.000812939	0.709712	0.153	0.117	1	0	Dkk3
2635	0.00743695	0.707962	0.417	0.704	1	0	Capns1
2169	3.17334e-06	0.706042	0.62	0.812	0.102451	0	Tmem176b
2135	1.67285e-06	0.705978	0.135	0.255	0.0540081	0	Ddhd1
2589	0.00374163	0.705967	0.236	0.367	1	0	Ckb
2632	0.00723035	0.703467	0.432	0.736	1	0	H2afj
763	9.60648e-38	0.702772	0.797	0.846	3.10145e-33	0	Tyrobp
1374	4.34443e-14	0.697602	0.103	0.28	1.4026e-09	0	Gpr180
2345	8.24963e-05	0.695266	0.293	0.503	1	0	Mcrip1
2561	0.00251981	0.695098	0.177	0.274	1	0	Ifitm6
2080	7.21593e-07	0.6923	0.402	0.731	0.0232966	0	Eef1d
1746	7.4076e-10	0.690835	0.103	0.045	2.39154e-05	0	H19
2626	0.00681078	0.688147	0.181	0.273	1	0	Pkn1
2646	0.0086696	0.684918	0.168	0.251	1	0	Map11
2360	0.00010361	0.68465	0.384	0.687	1	0	H2-Q7
2440	0.000358499	0.682985	0.162	0.266	1	0	Cd93
1337	8.44192e-15	0.682245	0.212	0.47	2.72548e-10	0	Copg1
1584	2.00612e-11	0.681036	0.194	0.411	6.47675e-07	0	Arl6ip5
1919	3.12729e-08	0.678682	0.231	0.434	0.00100965	0	Ccnd3
2054	4.0138e-07	0.678188	0.577	0.687	0.0129586	0	Sh3bgrl3
2460	0.000498016	0.677495	0.411	0.721	1	0	Hnrnpab
1475	8.60936e-13	0.67673	0.183	0.401	2.77953e-08	0	Smarca4
2109	1.11892e-06	0.675606	0.242	0.441	0.0361244	0	Col14a1
2505	0.00125576	0.674421	0.395	0.662	1	0	Psmb8
2585	0.00344613	0.673008	0.122	0.191	1	0	H2-M3
1878	1.39586e-08	0.669873	0.181	0.353	0.000450652	0	Srrm2
1618	5.16757e-11	0.669164	0.26	0.513	1.66835e-06	0	Rnf213
2130	1.54964e-06	0.667012	0.133	0.253	0.0500303	0	Camta2
2086	8.1281e-07	0.664409	0.116	0.232	0.0262416	0	Tomm40l
2640	0.00776443	0.663669	0.192	0.289	1	0	Fermt3
2399	0.000191272	0.662237	0.133	0.092	1	0	Ctsk
797	1.10751e-31	0.661785	0.775	0.885	3.57558e-27	0	Ubb
996	1.0423e-21	0.661708	0.762	0.856	3.36506e-17	0	Ly6e
1132	2.71911e-18	0.661272	0.161	0.407	8.77864e-14	0	Sirt2
2548	0.0020382	0.659305	0.544	0.723	1	0	Mpeg1
2328	6.51631e-05	0.658337	0.391	0.692	1	0	Lgals3bp
1393	8.04288e-14	0.658239	0.247	0.528	2.59664e-09	0	Tmem234
1338	9.23829e-15	0.657045	0.214	0.468	2.98258e-10	0	Mat2a
2120	1.31303e-06	0.65684	0.19	0.348	0.042391	0	B4galt1
1416	1.39649e-13	0.655759	0.288	0.6	4.50856e-09	0	Sar1a
1235	2.72613e-16	0.653914	0.33	0.702	8.80131e-12	0	Hnrnpu
2467	0.000583232	0.652478	0.194	0.154	1	0	Lox
1103	6.45156e-19	0.650598	0.714	0.851	2.08288e-14	0	Ctsz
2056	4.37404e-07	0.650431	0.148	0.28	0.0141216	0	Anapc1
1636	7.92383e-11	0.650344	0.212	0.433	2.55821e-06	0	Anxa4
1964	6.73975e-08	0.649819	0.271	0.508	0.00217593	0	Ddx39b
1488	1.3609e-12	0.649617	0.286	0.59	4.39367e-08	0	Srsf3
1684	2.28186e-10	0.64778	0.26	0.514	7.36698e-06	0	Hnrnpdl
2358	9.96885e-05	0.647671	0.203	0.344	1	0	Dennd5a
2428	0.000296733	0.647447	0.146	0.106	1	0	Cavin3
2378	0.000137191	0.647201	0.186	0.313	1	0	Tsc22d1
2567	0.00276772	0.64681	0.221	0.348	1	0	Ppp1r12c
2553	0.00232476	0.646734	0.14	0.22	1	0	Ccl19
1743	7.14993e-10	0.644571	0.635	0.754	2.30835e-05	0	Cd52
2265	1.84553e-05	0.637791	0.173	0.304	0.59583	0	Necap2
1692	2.58633e-10	0.637545	0.273	0.542	8.34998e-06	0	Jak1
1210	8.82632e-17	0.636162	0.146	0.372	2.84958e-12	0	Snap23
1583	2.0045e-11	0.635677	0.273	0.549	6.47153e-07	0	Ddx17
2629	0.00711161	0.632975	0.137	0.208	1	0	Gbp8
1336	8.3834e-15	0.631339	0.269	0.58	2.70658e-10	0	Eif3g
2375	0.00012639	0.631282	0.107	0.19	1	0	Epsti1
1681	2.21412e-10	0.63115	0.153	0.33	7.14828e-06	0	Rapgef1
865	8.41546e-27	0.630173	0.736	0.818	2.71693e-22	0	Fcer1g
2172	3.2343e-06	0.629324	0.1	0.2	0.104419	0	Cox11
2544	0.00190862	0.629007	0.125	0.199	1	0	Csf2rb2
2251	1.50047e-05	0.628264	0.297	0.511	0.484426	0	Reep5
1702	3.37776e-10	0.627553	0.162	0.338	1.09051e-05	0	Nxf1
2182	3.64444e-06	0.62645	0.149	0.277	0.117661	0	Akap8l
2516	0.00146627	0.62499	0.146	0.232	1	0	Dhx38
2270	1.92553e-05	0.624692	0.386	0.708	0.621658	0	Tmem50a
1753	8.352e-10	0.623412	0.161	0.336	2.69644e-05	0	Rgs5
1250	4.2857e-16	0.622935	0.33	0.668	1.38364e-11	0	Fmo1
1813	3.68343e-09	0.62291	0.221	0.426	0.00011892	0	Susd6
2159	2.43354e-06	0.622136	0.314	0.564	0.0785668	0	Maged1
2031	2.45247e-07	0.620156	0.197	0.37	0.0079178	0	Wac
2497	0.00106893	0.619829	0.234	0.376	1	0	Pld3
947	2.31389e-23	0.617856	0.804	0.894	7.47039e-19	0	Ctsb
2551	0.00208386	0.616551	0.408	0.681	1	0	Capzb
1624	5.78666e-11	0.615498	0.24	0.484	1.86822e-06	0	Rab24
1237	3.17945e-16	0.613844	0.26	0.553	1.02648e-11	0	Sdc3
2352	8.98839e-05	0.612653	0.092	0.172	1	0	Sh3tc1
1938	4.63979e-08	0.612406	0.256	0.477	0.00149796	0	Map7d1
2199	4.77548e-06	0.611115	0.304	0.539	0.154177	0	Wdr1
1967	7.56662e-08	0.610866	0.218	0.411	0.00244288	0	Pdrg1
1115	1.17114e-18	0.609315	0.203	0.49	3.78101e-14	0	H2afy
1718	4.13366e-10	0.609275	0.26	0.519	1.33455e-05	0	Ilk
1195	5.94834e-17	0.608708	0.288	0.63	1.92042e-12	0	Cct7
1664	1.41468e-10	0.607489	0.275	0.542	4.56731e-06	0	Sod3
2131	1.55339e-06	0.606578	0.179	0.328	0.0501513	0	Lta4h
1663	1.41253e-10	0.606483	0.227	0.458	4.56036e-06	0	Trafd1
1790	1.95171e-09	0.605933	0.229	0.448	6.30108e-05	0	Ncln
1542	6.41612e-12	0.6052	0.308	0.637	2.07145e-07	0	H1f0
1378	5.11124e-14	0.604961	0.308	0.643	1.65016e-09	0	Ergic3
2051	3.89606e-07	0.603913	0.179	0.338	0.0125784	0	Cttn
2319	5.48533e-05	0.60385	0.22	0.374	1	0	Pea15a
1445	3.25603e-13	0.603433	0.183	0.402	1.05121e-08	0	Igfbp3
2382	0.000148814	0.603405	0.208	0.343	1	0	H2-DMa
1112	9.1962e-19	0.602303	0.175	0.441	2.96899e-14	0	Eif1ax
1258	4.98813e-16	0.601493	0.216	0.493	1.61042e-11	0	Dcun1d5
2177	3.39213e-06	0.600985	0.162	0.3	0.109515	0	Cirbp
2055	4.29468e-07	0.599137	0.349	0.643	0.0138654	0	Tcf25
2477	0.00068662	0.598739	0.293	0.472	1	0	Cd300c2
1346	1.27515e-14	0.597137	0.168	0.393	4.11682e-10	0	Chd4
1582	2.00369e-11	0.59702	0.352	0.698	6.46892e-07	0	Ywhae
1094	3.30445e-19	0.596187	0.605	0.667	1.06684e-14	0	Vps4b
2407	0.000216651	0.595361	0.12	0.205	1	0	Naaa
1381	5.28211e-14	0.595075	0.232	0.507	1.70533e-09	0	Tprgl
1529	3.88774e-12	0.595011	0.336	0.665	1.25516e-07	0	Srsf5
1586	2.02987e-11	0.594679	0.288	0.585	6.55343e-07	0	Ptbp1
1925	3.55269e-08	0.594195	0.338	0.636	0.00114699	0	Ddb1
2293	3.15603e-05	0.592025	0.363	0.638	1	0	Arpc4
2183	3.69178e-06	0.59155	0.17	0.302	0.119189	0	Fam89b
2259	1.67509e-05	0.591027	0.212	0.371	0.540803	0	Irf5
2426	0.000286619	0.590334	0.168	0.275	1	0	Plekho1
2636	0.00765778	0.588899	0.138	0.209	1	0	Tie1
2037	2.82e-07	0.588632	0.216	0.399	0.00910438	0	Arap1
2546	0.00200273	0.588574	0.244	0.378	1	0	Ptpn1
2332	6.81446e-05	0.588391	0.14	0.243	1	0	Pla2g15
1754	8.48025e-10	0.587125	0.124	0.273	2.73785e-05	0	Nosip
1868	1.04168e-08	0.586431	0.192	0.37	0.000336308	0	Pofut2
1474	8.21605e-13	0.586414	0.253	0.531	2.65255e-08	0	Asah1
2528	0.00166162	0.58631	0.343	0.363	1	0	Iqgap1
2330	6.75145e-05	0.585542	0.131	0.23	1	0	Tep1
1823	4.54731e-09	0.584302	0.24	0.464	0.00014681	0	Itgal
974	1.67103e-22	0.584135	0.186	0.484	5.39493e-18	0	Setd3
2047	3.56807e-07	0.582209	0.399	0.731	0.0115195	0	Myl12a
2558	0.00243211	0.582107	0.135	0.214	1	0	P3h1
2103	1.03252e-06	0.581899	0.105	0.057	0.0333348	0	Meg3
2151	2.12257e-06	0.580746	0.172	0.312	0.0685271	0	Mndal
2604	0.00451032	0.580592	0.459	0.786	1	0	Psme1
2371	0.00012061	0.579768	0.417	0.748	1	0	Atp1a1
2316	5.0686e-05	0.577883	0.229	0.381	1	0	Il4ra
2438	0.000349041	0.577557	0.223	0.364	1	0	Tax1bp3
959	6.22354e-23	0.57751	0.175	0.467	2.00927e-18	0	Lypla2
1802	3.17975e-09	0.57748	0.21	0.414	0.000102658	0	Usp19
2102	1.02324e-06	0.576652	0.432	0.759	0.0330354	0	Iscu
2067	5.23388e-07	0.576579	0.212	0.385	0.0168976	0	Leprot
1399	9.24875e-14	0.57616	0.092	0.256	2.98596e-09	0	Efr3a
2596	0.00400491	0.576112	0.153	0.235	1	0	Mcam
2601	0.00436598	0.576035	0.144	0.223	1	0	Rcc2
1654	1.24448e-10	0.57536	0.19	0.394	4.0178e-06	0	Mapre1
1859	8.67579e-09	0.571154	0.118	0.253	0.000280098	0	Tmem51
2489	0.00089892	0.570817	0.256	0.406	1	0	Ctla2a
2097	9.45219e-07	0.570672	0.133	0.258	0.0305164	0	Dnajc21
1394	8.13551e-14	0.569972	0.192	0.426	2.62655e-09	0	Myh9
2609	0.00488162	0.569381	0.114	0.177	1	0	Pck2
2386	0.000162223	0.568091	0.137	0.232	1	0	2022-09-11
1931	4.03969e-08	0.567911	0.411	0.748	0.00130421	0	Atp6v1f
2570	0.00282579	0.567743	0.113	0.181	1	0	Foxp4
2255	1.61405e-05	0.567351	0.183	0.315	0.521095	0	Tgfbr2
1023	5.27711e-21	0.566405	0.166	0.442	1.70371e-16	0	Irgm2
2027	2.35352e-07	0.565656	0.114	0.236	0.00759834	0	Yrdc
2600	0.00428888	0.564874	0.148	0.227	1	0	Fgl2
1979	1.04252e-07	0.563749	0.268	0.49	0.00336576	0	Atp6v1b2
1391	7.2771e-14	0.563136	0.208	0.456	2.34941e-09	0	Anapc5
2197	4.30407e-06	0.562604	0.114	0.218	0.138957	0	Chil3
1634	7.36498e-11	0.560158	0.166	0.358	2.37778e-06	0	Cdh5
2347	8.54964e-05	0.559895	0.12	0.213	1	0	2410004B18Rik
2275	2.07176e-05	0.559204	0.124	0.226	0.668867	0	Extl3
2174	3.34212e-06	0.558579	0.149	0.273	0.1079	0	Ptp4a3
1058	4.77822e-20	0.558395	0.22	0.526	1.54265e-15	0	Eng
2280	2.27415e-05	0.557962	0.312	0.53	0.734208	0	Pgd
2006	1.61258e-07	0.55678	0.079	0.181	0.00520622	0	Zfp652
1872	1.19285e-08	0.554892	0.223	0.43	0.000385111	0	Dbnl
2337	7.24444e-05	0.554479	0.157	0.269	1	0	Mylk
2641	0.00797232	0.554057	0.135	0.204	1	0	Rasa3
2583	0.00333745	0.55405	0.587	0.841	1	0	Ddx5
1850	7.66152e-09	0.553807	0.258	0.492	0.000247352	0	Zfp36l2
2559	0.00246817	0.551282	0.159	0.248	1	0	Pxdn
2322	5.90982e-05	0.551064	0.275	0.464	1	0	Jpt1
1797	2.29317e-09	0.550209	0.151	0.318	7.40351e-05	0	Tbc1d9b
1521	3.05833e-12	0.549696	0.162	0.361	9.87381e-08	0	Tial1
2249	1.44726e-05	0.549664	0.166	0.292	0.467248	0	E2f4
2388	0.000167534	0.549369	0.101	0.181	1	0	Mark2
1874	1.26906e-08	0.548913	0.325	0.617	0.000409716	0	Snrpd1
1380	5.26883e-14	0.547483	0.179	0.412	1.70104e-09	0	Polr2c
1561	1.11936e-11	0.547069	0.297	0.593	3.61387e-07	0	Pitpna
2439	0.000353127	0.547015	0.26	0.42	1	0	Cotl1
2473	0.000644301	0.546718	0.14	0.23	1	0	Arhgap1
1851	7.73907e-09	0.546707	0.14	0.29	0.000249856	0	Nsd1
1490	1.37837e-12	0.546109	0.262	0.549	4.45008e-08	0	Srsf6
2441	0.000361013	0.546001	0.118	0.202	1	0	Plcb3
1711	3.6318e-10	0.545566	0.266	0.523	1.17253e-05	0	Pkig
1871	1.17512e-08	0.544736	0.186	0.363	0.000379387	0	Il1r1
1904	2.08843e-08	0.542228	0.166	0.327	0.000674251	0	Stxbp2
1199	6.60237e-17	0.542196	0.766	0.883	2.13157e-12	0	Itm2b
2502	0.00116104	0.542077	0.208	0.327	1	0	Sbno2
1403	1.01876e-13	0.541838	0.144	0.344	3.28908e-09	0	Lpl
1226	1.84856e-16	0.541762	0.345	0.683	5.96808e-12	0	Marco
2409	0.000234112	0.54131	0.1	0.177	1	0	Ktn1
2357	9.73002e-05	0.540313	0.253	0.425	1	0	AI413582
1615	4.96646e-11	0.540055	0.319	0.625	1.60342e-06	0	H2afv
1709	3.59662e-10	0.53917	0.162	0.342	1.16117e-05	0	Mapk1ip1l
1781	1.70757e-09	0.538841	0.131	0.283	5.5129e-05	0	Prnp
1516	2.86584e-12	0.537696	0.137	0.316	9.25236e-08	0	Pafah1b2
2002	1.46647e-07	0.537605	0.297	0.557	0.00473449	0	Raly
2115	1.22347e-06	0.537292	0.69	0.865	0.0394997	0	Eef2
1463	6.25149e-13	0.536988	0.212	0.455	2.01829e-08	0	Arl6ip4
1856	8.4668e-09	0.536352	0.214	0.41	0.00027335	0	Macf1
1415	1.39143e-13	0.53635	0.29	0.604	4.49225e-09	0	Gns
1325	5.91828e-15	0.535812	0.299	0.636	1.91072e-10	0	Ncl
2216	7.60285e-06	0.535691	0.173	0.308	0.245458	0	Gpsm3
1452	4.07664e-13	0.534859	0.192	0.425	1.31614e-08	0	Ssrp1
1135	3.3397e-18	0.534536	0.234	0.542	1.07822e-13	0	Puf60
871	1.59312e-26	0.533182	0.24	0.615	5.1434e-22	0	Emc10
1286	1.53397e-15	0.532859	0.264	0.573	4.95242e-11	0	Tspan4
2630	0.0071415	0.531511	0.185	0.278	1	0	Uap1l1
2514	0.00143735	0.530812	0.142	0.229	1	0	Numa1
1436	2.42497e-13	0.53077	0.129	0.316	7.82902e-09	0	Naglu
1524	3.26317e-12	0.530697	0.183	0.398	1.05352e-07	0	Ptov1
2235	1.03761e-05	0.530533	0.148	0.267	0.334993	0	Gtpbp2
1531	4.25988e-12	0.529298	0.24	0.496	1.3753e-07	0	Nap1l1
1447	3.51541e-13	0.529137	0.216	0.467	1.13495e-08	0	Hnrnpa1
1384	5.64855e-14	0.528477	0.221	0.482	1.82364e-09	0	Tbcb
1917	3.03002e-08	0.52837	0.177	0.342	0.000978241	0	Snhg20
1116	1.2183e-18	0.527815	0.268	0.612	3.93329e-14	0	Banf1
2001	1.456e-07	0.527299	0.144	0.282	0.00470068	0	Map4
2651	0.00979416	0.526978	0.135	0.204	1	0	Rnf25
2011	1.70549e-07	0.526299	0.179	0.34	0.00550618	0	Oser1
1299	2.18764e-15	0.526116	0.183	0.426	7.06279e-11	0	Hnrnpl
1593	2.4723e-11	0.525745	0.183	0.391	7.98181e-07	0	Flot1
1535	5.08542e-12	0.524578	0.301	0.609	1.64183e-07	0	Capza2
1428	1.90883e-13	0.52439	0.328	0.682	6.16266e-09	0	Hnrnpa3
2479	0.000726927	0.524319	0.223	0.36	1	0	Emilin1
2462	0.000530328	0.524269	0.297	0.277	1	0	Csf3r
1726	4.99157e-10	0.524032	0.343	0.682	1.61153e-05	0	Hmgn1
815	2.27235e-30	0.52272	0.186	0.537	7.33629e-26	0	Psmc5
1290	1.80967e-15	0.521118	0.21	0.472	5.84251e-11	0	Lrpap1
1897	1.81738e-08	0.519369	0.225	0.429	0.000586742	0	Gak
2309	4.23064e-05	0.518258	0.533	0.595	1	0	S100a6
1965	7.17109e-08	0.518174	0.157	0.308	0.00231519	0	Flnb
2077	6.67976e-07	0.518044	0.411	0.742	0.0215656	0	Tspo
1869	1.1514e-08	0.517785	0.135	0.28	0.000371729	0	Fbh1
1833	5.87244e-09	0.517358	0.332	0.625	0.000189592	0	Irf7
1780	1.57758e-09	0.517254	0.1	0.231	5.0932e-05	0	Anp32e
2000	1.45155e-07	0.517119	0.155	0.299	0.00468633	0	Tbc1d20
1473	8.20569e-13	0.516812	0.238	0.501	2.64921e-08	0	Sf3b2
2165	2.86497e-06	0.516303	0.131	0.249	0.0924956	0	Gmppb
2476	0.000677868	0.516224	0.146	0.239	1	0	Birc2
2591	0.00384098	0.516164	0.131	0.102	1	0	Ckap2l
2060	4.64332e-07	0.515738	0.376	0.69	0.014991	0	Tapbp
2463	0.00053542	0.515522	0.148	0.242	1	0	Traf7
2274	2.02966e-05	0.514215	0.14	0.248	0.655277	0	Coro1c
1611	4.17875e-11	0.514051	0.365	0.722	1.34911e-06	0	Ap2s1
2303	3.64552e-05	0.51371	0.138	0.246	1	0	Bin1
2652	0.0098416	0.513702	0.173	0.258	1	0	Cic
1154	6.5147e-18	0.513455	0.188	0.453	2.10327e-13	0	Ap1s1
2282	2.38797e-05	0.513409	0.192	0.329	0.770955	0	Irf8
2531	0.00172034	0.512934	0.107	0.175	1	0	Arrb1
1466	6.94901e-13	0.512383	0.314	0.637	2.24349e-08	0	Plxnb2
2121	1.35532e-06	0.511958	0.367	0.665	0.0437566	0	Itgb1
1740	6.40849e-10	0.511397	0.127	0.279	2.06898e-05	0	Lrrfip1
1307	2.99708e-15	0.509452	0.275	0.587	9.67608e-11	0	Ywhab
1826	4.96964e-09	0.509116	0.109	0.241	0.000160445	0	Armcx3
1323	5.57429e-15	0.509105	0.284	0.607	1.79966e-10	0	Ccdc12
1730	5.16162e-10	0.508816	0.212	0.43	1.66643e-05	0	Tmed3
2045	3.52176e-07	0.508512	0.273	0.506	0.01137	0	Prelp
2346	8.34507e-05	0.508501	0.308	0.517	1	0	Fcgr4
1578	1.91127e-11	0.50773	0.199	0.42	6.17054e-07	0	Mob1a
1887	1.62079e-08	0.507266	0.089	0.205	0.000523272	0	Ddx42
1177	1.86916e-17	0.507166	0.175	0.425	6.03457e-13	0	Ehmt2
2404	0.000214015	0.506927	0.124	0.083	1	0	Plod2
2200	4.9091e-06	0.506385	0.098	0.19	0.15849	0	Nab2
1057	4.73024e-20	0.505999	0.238	0.568	1.52716e-15	0	Thoc7
2329	6.55472e-05	0.505226	0.118	0.209	1	0	Neurl3
1721	4.42228e-10	0.504798	0.232	0.462	1.42773e-05	0	Mprip
1204	7.50157e-17	0.504323	0.244	0.544	2.42188e-12	0	Il6st
1081	1.75986e-19	0.50359	0.188	0.471	5.6817e-15	0	Chmp1a
1682	2.22949e-10	0.503074	0.181	0.375	7.19792e-06	0	Ncaph2
1492	1.41312e-12	0.502319	0.295	0.603	4.56226e-08	0	Nenf
1037	1.48289e-20	0.50179	0.192	0.478	4.7875e-16	0	Rbbp7
1992	1.33598e-07	0.501307	0.096	0.204	0.00431322	0	Supt20
2338	7.37169e-05	0.50084	0.087	0.165	1	0	Dock6
2239	1.15994e-05	0.4995	0.135	0.245	0.374488	0	Cenpa
1313	3.86926e-15	0.499432	0.244	0.527	1.24919e-10	0	Gsdmd
1778	1.46227e-09	0.498671	0.26	0.504	4.72095e-05	0	Cndp2
2271	1.93722e-05	0.498276	0.079	0.159	0.625432	0	Nucb2
1622	5.51718e-11	0.497206	0.162	0.35	1.78122e-06	0	Akr1b3
1688	2.4527e-10	0.496889	0.197	0.402	7.91855e-06	0	Csnk1d
1429	1.91648e-13	0.496784	0.308	0.643	6.18734e-09	0	Ddost
1287	1.55344e-15	0.495772	0.26	0.559	5.01527e-11	0	Ece1
1993	1.3559e-07	0.494925	0.419	0.768	0.00437751	0	Bri3
1901	2.02132e-08	0.494291	0.194	0.37	0.000652583	0	Ahnak
1890	1.72125e-08	0.494182	0.162	0.322	0.000555705	0	B4galt5
2445	0.000368775	0.494014	0.057	0.114	1	0	Spats2
2290	2.91389e-05	0.493704	0.286	0.481	0.940749	0	Vasp
2579	0.00317724	0.492652	0.083	0.136	1	0	Add3
1695	2.73799e-10	0.492362	0.161	0.336	8.8396e-06	0	Rgs3
2506	0.00128847	0.491856	0.098	0.164	1	0	Ehd4
1776	1.4176e-09	0.491309	0.199	0.393	4.57672e-05	0	Clec12a
1427	1.85265e-13	0.491289	0.332	0.677	5.98127e-09	0	Ube2v1
1070	1.06704e-19	0.490985	0.279	0.631	3.44494e-15	0	Rexo2
2370	0.000116154	0.490697	0.1	0.18	1	0	Gpr107
2335	6.93586e-05	0.49049	0.194	0.329	1	0	Uba7
1502	1.69952e-12	0.490313	0.144	0.33	5.4869e-08	0	Srrt
2593	0.00395024	0.489815	0.109	0.171	1	0	Rmi1
1935	4.52819e-08	0.488393	0.188	0.363	0.00146193	0	Rbbp6
1457	4.94898e-13	0.488222	0.236	0.498	1.59778e-08	0	Nptn
1432	2.00873e-13	0.487459	0.179	0.401	6.4852e-09	0	Fam234a
2454	0.000429598	0.487427	0.098	0.171	1	0	Fbrsl1
2057	4.46767e-07	0.486278	0.092	0.195	0.0144239	0	Napg
2353	9.08701e-05	0.485513	0.142	0.247	1	0	Htra2
2315	5.01328e-05	0.485015	0.146	0.255	1	0	Slc50a1
1957	6.16514e-08	0.484493	0.192	0.362	0.00199042	0	Pxn
2014	1.79219e-07	0.483832	0.157	0.301	0.00578609	0	Anxa3
2331	6.76757e-05	0.482291	0.413	0.712	1	0	Tgm2
884	8.00267e-26	0.480686	0.131	0.41	2.58366e-21	0	Desi1
1576	1.83631e-11	0.47953	0.164	0.354	5.92852e-07	0	Eri3
1591	2.39063e-11	0.479019	0.12	0.282	7.71815e-07	0	Fyttd1
2223	8.71046e-06	0.478887	0.1	0.196	0.281217	0	Clk2
2620	0.00608251	0.478575	0.107	0.079	1	0	Tbc1d10c
1673	1.71674e-10	0.478361	0.083	0.212	5.5425e-06	0	Csnk1g3
1697	2.82474e-10	0.478315	0.192	0.389	9.11968e-06	0	Rbm5
2217	7.71359e-06	0.478037	0.109	0.206	0.249033	0	Notch2
1637	7.99046e-11	0.477947	0.196	0.405	2.57972e-06	0	Ap3d1
1525	3.44241e-12	0.477835	0.133	0.31	1.11138e-07	0	Aen
2052	3.94586e-07	0.477446	0.144	0.277	0.0127392	0	Fkbp15
2122	1.35815e-06	0.476968	0.14	0.261	0.0438478	0	Slc9a3r2
2108	1.08636e-06	0.476166	0.103	0.209	0.0350731	0	Atp11b
1483	1.23162e-12	0.475267	0.164	0.365	3.97628e-08	0	Ltbp4
2163	2.5832e-06	0.475095	0.142	0.267	0.0833985	0	Parp3
1581	1.99839e-11	0.475055	0.181	0.379	6.45179e-07	0	Fam168b
1852	7.75362e-09	0.474766	0.098	0.224	0.000250326	0	Pi4ka
1301	2.53663e-15	0.474539	0.1	0.279	8.18951e-11	0	Ubr2
1690	2.49279e-10	0.474444	0.221	0.438	8.04797e-06	0	Skap2
922	4.14519e-24	0.474305	0.869	0.907	1.33827e-19	0	H2-K1
1861	9.06033e-09	0.473854	0.096	0.218	0.000292513	0	Sh2b3
1975	9.75143e-08	0.47352	0.135	0.27	0.00314825	0	Vamp3
1631	6.63413e-11	0.472987	0.116	0.273	2.14183e-06	0	Dnm1l
1265	6.42586e-16	0.472954	0.162	0.393	2.07459e-11	0	Csnk1g2
2237	1.14065e-05	0.471846	0.155	0.276	0.36826	0	Il17ra
1460	5.70748e-13	0.471522	0.756	0.887	1.84266e-08	0	Rpl8
2112	1.19104e-06	0.470892	0.179	0.327	0.0384526	0	Atp13a2
1206	7.84393e-17	0.470202	0.172	0.417	2.53241e-12	0	Slc8b1
1519	2.97484e-12	0.469321	0.203	0.432	9.60426e-08	0	Rnps1
2427	0.000292145	0.468463	0.12	0.204	1	0	Dpysl2
2141	1.88583e-06	0.467654	0.271	0.484	0.060884	0	Mvp
2377	0.000133493	0.4674	0.17	0.286	1	0	Grk6
2495	0.00104924	0.467356	0.092	0.157	1	0	Ikzf1
1735	5.48467e-10	0.466696	0.181	0.368	1.77073e-05	0	Dctn5
1359	2.21817e-14	0.466564	0.238	0.521	7.16136e-10	0	Ssna1
1657	1.27305e-10	0.466006	0.19	0.393	4.11005e-06	0	Akt1
1882	1.50689e-08	0.465497	0.153	0.307	0.000486499	0	Scamp2
1451	4.05533e-13	0.465487	0.223	0.474	1.30926e-08	0	Bag6
2520	0.00149575	0.465438	0.146	0.226	1	0	Tspan3
2166	2.92191e-06	0.46542	0.192	0.342	0.0943337	0	Add1
2185	3.74256e-06	0.465266	0.138	0.258	0.120829	0	Ets1
900	3.65014e-25	0.464587	0.138	0.416	1.17845e-20	0	Txndc12
1426	1.84159e-13	0.464206	0.164	0.377	5.94558e-09	0	Stk38
1774	1.40616e-09	0.462524	0.373	0.726	4.5398e-05	0	Mrfap1
1127	2.07919e-18	0.462449	0.201	0.481	6.71267e-14	0	Kpnb1
1495	1.57594e-12	0.462415	0.105	0.265	5.08791e-08	0	Ppil1
1421	1.51724e-13	0.461813	0.188	0.417	4.8984e-09	0	Tmem123
2535	0.00178503	0.461436	0.1	0.164	1	0	Hlx
2062	4.75672e-07	0.460089	0.109	0.222	0.0153571	0	Marf1
1933	4.37251e-08	0.459737	0.113	0.238	0.00141166	0	Dctn4
2075	6.56979e-07	0.459714	0.137	0.265	0.0212106	0	Rnf166
2272	1.96229e-05	0.459236	0.144	0.254	0.633525	0	Rcn1
2431	0.000315699	0.459162	0.133	0.22	1	0	Gbp4
2244	1.24762e-05	0.458592	0.122	0.225	0.402794	0	Ints1
987	4.15261e-22	0.458283	0.268	0.618	1.34067e-17	0	Bcap31
981	3.47989e-22	0.457629	0.795	0.893	1.12348e-17	0	H2-D1
952	2.69515e-23	0.45739	0.242	0.594	8.70129e-19	0	Prkcsh
1751	7.988e-10	0.457251	0.148	0.315	2.57893e-05	0	Snx17
1592	2.41492e-11	0.457067	0.135	0.308	7.79658e-07	0	Gimap6
1513	2.53171e-12	0.457032	0.194	0.414	8.17361e-08	0	Znrf1
1385	6.12045e-14	0.456399	0.192	0.425	1.97599e-09	0	Cdk9
1635	7.80641e-11	0.456259	0.384	0.741	2.5203e-06	0	Krtcap2
1566	1.32226e-11	0.455796	0.155	0.34	4.26892e-07	0	Slc6a6
2433	0.000331688	0.455779	0.137	0.228	1	0	2022-09-04
1339	1.04813e-14	0.455773	0.31	0.643	3.38387e-10	0	Lsm7
1497	1.59579e-12	0.455717	0.328	0.66	5.15201e-08	0	Scarb2
1152	6.34444e-18	0.455483	0.166	0.415	2.0483e-13	0	Dnpep
1580	1.96023e-11	0.455182	0.323	0.645	6.32861e-07	0	Erp29
2139	1.78954e-06	0.454884	0.076	0.165	0.0577755	0	Ccnt2
1410	1.21045e-13	0.454482	0.188	0.417	3.90793e-09	0	Sec22b
1321	5.25948e-15	0.453844	0.332	0.691	1.69802e-10	0	Trir
2205	5.57659e-06	0.453758	0.22	0.377	0.18004	0	Hcls1
1372	4.04426e-14	0.452975	0.168	0.385	1.30569e-09	0	Sirt7
1244	3.88665e-16	0.45288	0.166	0.401	1.25481e-11	0	2610507B11Rik
935	9.55674e-24	0.452129	0.221	0.558	3.08539e-19	0	Gaa
2041	3.26798e-07	0.451779	0.144	0.278	0.0105507	0	Abi3
1658	1.28e-10	0.451717	0.107	0.255	4.13249e-06	0	Tns1
1787	1.83162e-09	0.451603	0.387	0.723	5.91337e-05	0	Dhrs3
1589	2.28144e-11	0.451414	0.137	0.304	7.36562e-07	0	Ddx56
1913	2.8918e-08	0.451409	0.197	0.371	0.000933619	0	Gusb
2204	5.31844e-06	0.451381	0.149	0.269	0.171706	0	Inppl1
2040	3.18355e-07	0.450853	0.4	0.738	0.0102781	0	Eef1g
2003	1.46902e-07	0.450665	0.101	0.215	0.00474274	0	Dcakd
2119	1.28694e-06	0.45007	0.343	0.61	0.0415489	0	Ywhah
1425	1.83416e-13	0.449994	0.17	0.382	5.9216e-09	0	Trim28
2188	3.78631e-06	0.449722	0.109	0.212	0.122241	0	Ppan
2068	5.29328e-07	0.449549	0.172	0.32	0.0170894	0	Tgfb1
2415	0.000251854	0.44922	0.14	0.235	1	0	Lmo2
889	1.61331e-25	0.449004	0.107	0.366	5.20857e-21	0	Arfgef1
1612	4.41463e-11	0.448487	0.78	0.891	1.42526e-06	0	Hspa8
1841	6.49647e-09	0.44832	0.135	0.28	0.000209738	0	Unc119
1191	4.6519e-17	0.447241	0.161	0.401	1.50187e-12	0	Plaat3
2231	9.56494e-06	0.446952	0.166	0.296	0.308804	0	Mta2
869	1.58368e-26	0.446948	0.194	0.528	5.11291e-22	0	Ssr1
2367	0.000111536	0.446894	0.101	0.182	1	0	Rassf4
2098	9.62531e-07	0.446289	0.137	0.261	0.0310753	0	Elk3
2649	0.00935871	0.44624	0.467	0.787	1	0	Hnrnpk
1760	1.03611e-09	0.446013	0.317	0.604	3.34509e-05	0	Actr3
1285	1.37998e-15	0.445988	0.203	0.465	4.45528e-11	0	Slc38a10
2065	5.04396e-07	0.445909	0.43	0.782	0.0162844	0	Clta
879	4.82969e-26	0.445151	0.192	0.523	1.55926e-21	0	Irgm1
2578	0.00316224	0.444961	0.074	0.126	1	0	Zfp335
1945	4.92276e-08	0.444674	0.293	0.545	0.00158931	0	Calu
1499	1.65667e-12	0.444515	0.273	0.56	5.34857e-08	0	Grb2
1565	1.31342e-11	0.444147	0.151	0.334	4.24038e-07	0	Sf3b3
1926	3.64417e-08	0.443509	0.269	0.498	0.00117652	0	Ube2i
1036	1.38251e-20	0.443405	0.245	0.579	4.46345e-16	0	Ppp1cc
1640	9.10538e-11	0.443317	0.225	0.45	2.93967e-06	0	Gm49980
2313	4.76523e-05	0.442709	0.111	0.198	1	0	Igsf8
1772	1.3998e-09	0.442677	0.218	0.432	4.51927e-05	0	Axl
1686	2.30827e-10	0.442198	0.109	0.255	7.45225e-06	0	Spns1
1293	1.81892e-15	0.44211	0.277	0.597	5.8724e-11	0	Rab5c
2246	1.26871e-05	0.441799	0.092	0.18	0.409602	0	Hs2st1
1202	7.08402e-17	0.44098	0.255	0.565	2.28708e-12	0	Glmp
2257	1.65288e-05	0.440969	0.159	0.279	0.533633	0	Ankrd13a
1090	2.53879e-19	0.440766	0.279	0.626	8.19649e-15	0	Psmc3
1458	4.98239e-13	0.440752	0.347	0.695	1.60856e-08	0	Eif3k
1626	5.88873e-11	0.440587	0.081	0.214	1.90118e-06	0	Uvrag
1355	1.65311e-14	0.439375	0.22	0.472	5.33706e-10	0	Angptl4
2087	8.40777e-07	0.43927	0.129	0.249	0.0271445	0	Epb41l2
2201	4.97022e-06	0.43879	0.09	0.181	0.160464	0	Dock10
1153	6.41181e-18	0.438713	0.192	0.461	2.07005e-13	0	Tpst2
1575	1.78702e-11	0.438521	0.153	0.335	5.76941e-07	0	Plec
1587	2.24849e-11	0.43848	0.122	0.284	7.25927e-07	0	Bclaf1
2082	7.38751e-07	0.438259	0.066	0.154	0.0238506	0	Prrc2c
2342	8.10803e-05	0.438138	0.098	0.179	1	0	Tnfsf13
1309	3.52464e-15	0.438084	0.253	0.541	1.13793e-10	0	P2rx4
2446	0.000373713	0.437784	0.118	0.203	1	0	Sla
2099	9.80181e-07	0.437616	0.161	0.296	0.0316452	0	Dgkz
1696	2.81607e-10	0.437274	0.151	0.327	9.09169e-06	0	Anapc2
1960	6.23703e-08	0.437245	0.1	0.216	0.00201362	0	Ppfia1
2539	0.0018262	0.437196	0.116	0.187	1	0	1500011B03Rik
1343	1.17732e-14	0.436839	0.269	0.583	3.80097e-10	0	Atp6ap1
2379	0.000140375	0.436821	0.124	0.213	1	0	Timp3
1773	1.40261e-09	0.43674	0.149	0.312	4.52831e-05	0	Safb
1205	7.57605e-17	0.435498	0.253	0.563	2.44593e-12	0	Ccnl2
2101	1.02299e-06	0.435177	0.109	0.218	0.0330273	0	Gyg
1087	2.1762e-19	0.435136	0.247	0.569	7.02586e-15	0	Ppp2r1a
2093	8.98564e-07	0.435122	0.417	0.753	0.0290102	0	Spcs1
1459	5.47009e-13	0.434919	0.101	0.265	1.76602e-08	0	Elp2
2606	0.00457764	0.434809	0.089	0.143	1	0	Rhno1
1324	5.81832e-15	0.4348	0.266	0.569	1.87845e-10	0	Anxa6
2022	2.19886e-07	0.434558	0.101	0.215	0.00709901	0	Pth1r
1233	2.52937e-16	0.434532	0.186	0.44	8.16606e-12	0	Crk
1883	1.50981e-08	0.434177	0.135	0.277	0.000487442	0	Rbmxl1
2435	0.000338498	0.434029	0.437	0.744	1	0	Gpi1
2638	0.00770692	0.433897	0.096	0.149	1	0	Ssh2
2554	0.00232589	0.433291	0.173	0.273	1	0	Tmem268
1594	2.54085e-11	0.433283	0.179	0.38	8.20314e-07	0	Tceal9
1616	5.02578e-11	0.43303	0.168	0.358	1.62257e-06	0	Nagk
1574	1.68919e-11	0.432951	0.14	0.316	5.45356e-07	0	Oaz2
1494	1.49941e-12	0.43282	0.402	0.755	4.84085e-08	0	C1s1
1198	6.60094e-17	0.432416	0.258	0.572	2.13111e-12	0	Vps29
1666	1.48437e-10	0.432235	0.131	0.291	4.79229e-06	0	Baz1b
1342	1.08239e-14	0.431291	0.299	0.631	3.49449e-10	0	Vps28
1547	7.18319e-12	0.430286	0.194	0.409	2.31909e-07	0	Nap1l4
1755	8.4909e-10	0.430189	0.153	0.318	2.74129e-05	0	Irf2
2566	0.00276173	0.430119	0.081	0.135	1	0	Dnase1l1
1563	1.18504e-11	0.430093	0.105	0.261	3.82589e-07	0	Ctcf
1025	5.44113e-21	0.428587	0.232	0.561	1.75667e-16	0	Srsf2
2133	1.62406e-06	0.427576	0.089	0.183	0.0524328	0	Casp1
2138	1.74848e-06	0.427519	0.113	0.219	0.0564496	0	Tssc4
1392	7.80679e-14	0.427461	0.125	0.313	2.52042e-09	0	Prpf4b
1015	3.98718e-21	0.427223	0.137	0.389	1.28726e-16	0	Raf1
1054	4.01216e-20	0.427195	0.223	0.539	1.29533e-15	0	Rab11b
2507	0.00129049	0.427115	0.076	0.131	1	0	Celf2
1362	2.40318e-14	0.426771	0.247	0.529	7.75868e-10	0	Irf2bp2
2284	2.51388e-05	0.426611	0.649	0.866	0.811605	0	Gabarap
1824	4.56587e-09	0.426504	0.035	0.122	0.000147409	0	Setd1b
1585	2.01656e-11	0.425355	0.188	0.396	6.51047e-07	0	Ogfr
2615	0.00517132	0.425072	0.109	0.17	1	0	Prkch
1365	3.02391e-14	0.425037	0.293	0.615	9.7627e-10	0	Stat3
1179	2.15692e-17	0.424525	0.166	0.41	6.96362e-13	0	Mbd2
1471	8.12174e-13	0.424326	0.247	0.522	2.6221e-08	0	Commd4
2070	5.66205e-07	0.424237	0.144	0.274	0.0182799	0	Cybc1
1659	1.2855e-10	0.424085	0.133	0.293	4.15023e-06	0	Maf1
1221	1.50937e-16	0.4239	0.133	0.349	4.873e-12	0	Chkb
1623	5.72026e-11	0.42354	0.135	0.3	1.84679e-06	0	Ap1m1
1051	3.2966e-20	0.423428	0.149	0.408	1.06431e-15	0	Smpd1
2448	0.000381917	0.423427	0.275	0.454	1	0	Lyn
2020	2.04058e-07	0.423274	0.114	0.235	0.00658801	0	Vat1
1572	1.59629e-11	0.423097	0.753	0.889	5.15361e-07	0	Rps4x
2299	3.2731e-05	0.422429	0.1	0.187	1	0	Fyn
2592	0.00393332	0.422401	0.125	0.195	1	0	Kctd10
1209	8.72811e-17	0.421564	0.22	0.504	2.81787e-12	0	Ube2f
2215	7.33839e-06	0.421267	0.399	0.705	0.23692	0	Anxa5
1487	1.30129e-12	0.420945	0.131	0.31	4.2012e-08	0	Fibp
1020	4.32804e-21	0.420679	0.262	0.61	1.39731e-16	0	Sh3glb1
1055	4.05758e-20	0.420562	0.293	0.659	1.30999e-15	0	Vdac2
1630	6.30591e-11	0.419789	0.168	0.357	2.03586e-06	0	Nek9
1509	2.02706e-12	0.419642	0.118	0.291	6.54438e-08	0	Parp1
1379	5.16399e-14	0.419448	0.314	0.645	1.66719e-09	0	Scand1
2511	0.00133503	0.41888	0.107	0.175	1	0	Git1
2273	1.99168e-05	0.418792	0.262	0.442	0.643015	0	Serpina3g
2088	8.74646e-07	0.418702	0.138	0.265	0.028238	0	Prpf38b
1222	1.56393e-16	0.418632	0.173	0.417	5.04914e-12	0	Blmh
1550	7.50258e-12	0.418473	0.181	0.386	2.42221e-07	0	Arf3
2143	1.99523e-06	0.418394	0.164	0.299	0.0644162	0	AB124611
853	1.94907e-27	0.418004	0.264	0.66	6.29256e-23	0	Snrpd3
2650	0.00953891	0.417762	0.249	0.355	1	0	Gbp2
2410	0.000236721	0.417761	0.074	0.138	1	0	Map1s
2198	4.47343e-06	0.417288	0.113	0.065	0.144425	0	Itm2a
1522	3.11602e-12	0.416835	0.197	0.428	1.00601e-07	0	Mlec
2524	0.00157126	0.416819	0.334	0.524	1	0	Cd68
2356	9.68245e-05	0.416347	0.153	0.261	1	0	Slc43a2
1560	1.06075e-11	0.416274	0.161	0.357	3.42462e-07	0	Med10
1764	1.07466e-09	0.415619	0.17	0.346	3.46953e-05	0	Stmn1
1668	1.60265e-10	0.415515	0.12	0.275	5.17415e-06	0	Atp2b1
1174	1.66734e-17	0.415348	0.262	0.594	5.38302e-13	0	Sec11c
986	4.13452e-22	0.414848	0.247	0.586	1.33483e-17	0	Ogdh
2456	0.000456279	0.414514	0.105	0.18	1	0	Abl1
1511	2.30533e-12	0.41442	0.125	0.303	7.44277e-08	0	Ipo5
1782	1.71976e-09	0.414108	0.107	0.244	5.55224e-05	0	Mtrex
1259	5.08404e-16	0.41335	0.349	0.728	1.64138e-11	0	Hnrnpf
1819	4.27102e-09	0.41323	0.127	0.273	0.00013789	0	Tspan9
1738	5.90261e-10	0.412972	0.133	0.287	1.90566e-05	0	H2-Q6
1477	9.14607e-13	0.412895	0.151	0.346	2.95281e-08	0	Fam174a
2132	1.62114e-06	0.412551	0.079	0.169	0.0523385	0	Kcnj8
1903	2.05509e-08	0.411515	0.127	0.263	0.000663485	0	Ric8a
970	1.48377e-22	0.411375	0.269	0.631	4.79034e-18	0	Eif4b
1401	1.0003e-13	0.410976	0.31	0.65	3.22948e-09	0	Snrpb
1577	1.89134e-11	0.410246	0.094	0.242	6.1062e-07	0	Aftph
1481	1.10771e-12	0.410219	0.245	0.506	3.57623e-08	0	Anp32b
1570	1.53595e-11	0.409943	0.295	0.591	4.95881e-07	0	Man2b1
1364	2.81695e-14	0.40974	0.196	0.433	9.09451e-10	0	Zbp1
1068	9.73125e-20	0.409607	0.092	0.299	3.14174e-15	0	Slc25a46
1046	2.31142e-20	0.409232	0.12	0.352	7.46243e-16	0	Dync1i2
1527	3.69244e-12	0.409173	0.14	0.322	1.1921e-07	0	Dst
1840	6.41971e-09	0.409039	0.404	0.763	0.00020726	0	Ppp1ca
1671	1.71215e-10	0.408611	0.109	0.255	5.52767e-06	0	Sp100
2024	2.2564e-07	0.407776	0.149	0.287	0.0072848	0	Gga1
2474	0.000652759	0.40759	0.194	0.305	1	0	Clec4a1
2312	4.47783e-05	0.407486	0.138	0.241	1	0	Rgl2
2220	8.29716e-06	0.406678	0.094	0.186	0.267874	0	Stx2
2256	1.65012e-05	0.406522	0.085	0.167	0.532742	0	Zfp68
2413	0.000243874	0.406346	0.087	0.157	1	0	Ttc3
1171	1.55061e-17	0.406146	0.244	0.546	5.00615e-13	0	Slc39a7
1151	6.24799e-18	0.405883	0.14	0.367	2.01716e-13	0	Adam10
2442	0.000363046	0.405812	0.207	0.337	1	0	Pgs1
2478	0.000704526	0.405369	0.068	0.125	1	0	Inpp4a
990	6.32364e-22	0.405055	0.205	0.514	2.04159e-17	0	Nhp2
1284	1.37498e-15	0.40475	0.347	0.727	4.43911e-11	0	Mlf2
2152	2.12406e-06	0.404613	0.057	0.135	0.0685753	0	Smad7
1169	1.46365e-17	0.403951	0.172	0.427	4.72539e-13	0	Get4
1219	1.30714e-16	0.403784	0.157	0.391	4.22009e-12	0	Fbxw5
916	1.40945e-24	0.403573	0.205	0.537	4.55042e-20	0	Tkt
2021	2.05666e-07	0.403547	0.103	0.219	0.00663992	0	Sun2
1297	2.01692e-15	0.402995	0.129	0.329	6.51163e-11	0	Shc1
1517	2.89315e-12	0.40265	0.137	0.314	9.34055e-08	0	Lsm14a
1759	1.02541e-09	0.402473	0.072	0.188	3.31053e-05	0	Osbpl2
1703	3.46793e-10	0.402466	0.185	0.38	1.11962e-05	0	Dusp11
1166	1.35913e-17	0.402301	0.236	0.539	4.38794e-13	0	Ap2a2
2421	0.000258412	0.4023	0.135	0.224	1	0	B4galt3
2240	1.16365e-05	0.40222	0.118	0.218	0.375686	0	Cdkn2d
2267	1.86781e-05	0.401595	0.113	0.209	0.603021	0	Dync1li2
1955	5.8304e-08	0.401535	0.199	0.374	0.00188234	0	Myd88
856	2.92515e-27	0.401386	0.179	0.504	9.44386e-23	0	Ifi35
1515	2.80174e-12	0.401119	0.118	0.29	9.04543e-08	0	Mcmbp
1035	1.33372e-20	0.400842	0.201	0.502	4.30592e-16	0	Nek6
1969	7.85201e-08	0.400786	0.118	0.244	0.00253502	0	Zmiz2
2420	0.00025748	0.400726	0.127	0.217	1	0	Lhfp
2213	7.17061e-06	0.400488	0.122	0.227	0.231503	0	Tmem127
1341	1.07355e-14	0.400478	0.137	0.338	3.46596e-10	0	Rad21
2268	1.88471e-05	0.400273	0.098	0.186	0.608478	0	Birc5
2304	3.83751e-05	0.400013	0.124	0.22	1	0	Tnfaip8l2
2219	8.01306e-06	0.399645	0.137	0.249	0.258702	0	Lemd2
2278	2.18595e-05	0.399199	0.107	0.2	0.705733	0	Fnbp1
1493	1.48688e-12	0.399093	0.325	0.651	4.8004e-08	0	Rbm39
1073	1.21862e-19	0.398691	0.303	0.687	3.93433e-15	0	Trmt112
1756	9.29816e-10	0.398616	0.295	0.57	3.00191e-05	0	Sf3b1
2526	0.00163426	0.398023	0.076	0.131	1	0	Rrm2
2451	0.000399504	0.397104	0.103	0.179	1	0	Gls
2619	0.00563381	0.396928	0.109	0.169	1	0	Rab31
1142	4.72742e-18	0.396885	0.159	0.405	1.52625e-13	0	Leprotl1
1715	4.03555e-10	0.396722	0.164	0.341	1.30288e-05	0	Manbal
2529	0.00166559	0.396004	0.098	0.162	1	0	Mast2
915	1.22391e-24	0.395991	0.185	0.492	3.95139e-20	0	Arl8b
1316	4.17424e-15	0.395986	0.1	0.278	1.34765e-10	0	Pdcl3
862	6.71627e-27	0.395798	0.164	0.471	2.16835e-22	0	Nsmf
1108	7.64292e-19	0.395374	0.814	0.892	2.46752e-14	0	Rps3a1
1386	6.13171e-14	0.39485	0.321	0.654	1.97962e-09	0	Rab2a
1472	8.15781e-13	0.394833	0.164	0.367	2.63375e-08	0	Dusp6
976	2.10171e-22	0.394773	0.221	0.552	6.78537e-18	0	Dnajb6
2175	3.34835e-06	0.394218	0.127	0.241	0.108101	0	Srgap2
2186	3.75054e-06	0.394187	0.343	0.62	0.121086	0	Bax
894	2.4678e-25	0.393831	0.21	0.551	7.96729e-21	0	Elovl1
1075	1.30568e-19	0.393537	0.157	0.411	4.2154e-15	0	Srp68
1941	4.7446e-08	0.393524	0.251	0.459	0.0015318	0	Efhd2
1088	2.32688e-19	0.393416	0.113	0.333	7.51232e-15	0	Rcbtb1
1741	6.56577e-10	0.393352	0.113	0.256	2.11976e-05	0	Pde2a
1016	4.00074e-21	0.393195	0.188	0.487	1.29164e-16	0	Gtf2i
2333	6.88661e-05	0.39297	0.079	0.152	1	0	Eml4
1821	4.53354e-09	0.392296	0.146	0.301	0.000146365	0	Atf6b
1029	8.81986e-21	0.392268	0.192	0.484	2.84749e-16	0	G3bp1
1243	3.81193e-16	0.392009	0.166	0.403	1.23068e-11	0	Plscr1
928	5.69325e-24	0.391207	0.196	0.514	1.83806e-19	0	Mbd3
966	1.00167e-22	0.391188	0.164	0.449	3.23388e-18	0	Wbp1
1783	1.73918e-09	0.391077	0.146	0.305	5.61495e-05	0	Lpar6
1066	8.60016e-20	0.391038	0.264	0.61	2.77656e-15	0	Psmb10
1749	7.84189e-10	0.390954	0.089	0.215	2.53175e-05	0	Atp6v0a2
1182	3.29583e-17	0.390544	0.138	0.362	1.06406e-12	0	Smarcd2
1104	6.54993e-19	0.390386	0.236	0.546	2.11464e-14	0	Naxd
958	5.8368e-23	0.390126	0.137	0.401	1.88441e-18	0	Zmpste24
1275	1.03488e-15	0.389555	0.334	0.704	3.3411e-11	0	Ctnnb1
2083	7.65789e-07	0.389517	0.144	0.271	0.0247235	0	Fkbp9
2134	1.65201e-06	0.389036	0.101	0.203	0.053335	0	Nop56
1382	5.31695e-14	0.388863	0.212	0.463	1.71658e-09	0	Slc39a1
1799	2.57229e-09	0.38875	0.09	0.212	8.30462e-05	0	Rell1
2227	9.14636e-06	0.388438	0.137	0.248	0.29529	0	Nagpa
1482	1.12553e-12	0.387653	0.253	0.513	3.63377e-08	0	Pold4
1652	1.22079e-10	0.387578	0.111	0.257	3.94133e-06	0	Pigt
2277	2.17229e-05	0.387514	0.168	0.289	0.701323	0	Nckap1l
2203	5.28444e-06	0.387399	0.142	0.26	0.170608	0	Chpf2
1145	5.03218e-18	0.387281	0.118	0.332	1.62464e-13	0	Flot2
2340	7.91178e-05	0.387169	0.111	0.198	1	0	Zfp740
1300	2.43357e-15	0.387168	0.159	0.376	7.85678e-11	0	Pip4p1
1556	9.02089e-12	0.386724	0.185	0.394	2.91239e-07	0	Hnrnpul2
1789	1.93951e-09	0.386455	0.148	0.306	6.26169e-05	0	Tmem86a
1530	4.13936e-12	0.386205	0.26	0.53	1.33639e-07	0	Ier2
2071	5.6873e-07	0.386189	0.101	0.209	0.0183614	0	Cherp
2573	0.00300273	0.385419	0.068	0.116	1	0	Lix1l
2034	2.55365e-07	0.385028	0.114	0.232	0.00824447	0	Daglb
2387	0.000165799	0.385025	0.214	0.355	1	0	Myo9b
2468	0.00059191	0.384658	0.434	0.746	1	0	Sat1
2564	0.00272858	0.384326	0.101	0.164	1	0	Gimap1
2486	0.000847005	0.384155	0.148	0.239	1	0	Klc1
1118	1.33585e-18	0.384111	0.251	0.578	4.3128e-14	0	Nucb1
2236	1.10308e-05	0.383965	0.232	0.398	0.356129	0	Il10rb
2637	0.00768244	0.383931	0.079	0.127	1	0	Zfp217
2030	2.44412e-07	0.383416	0.107	0.22	0.00789083	0	Lrch4
1281	1.24155e-15	0.383104	0.131	0.333	4.00834e-11	0	Ppm1g
1779	1.52102e-09	0.382959	0.092	0.219	4.91062e-05	0	Coq8b
2023	2.23626e-07	0.382952	0.133	0.262	0.00721976	0	Tbc1d2b
1122	1.63057e-18	0.382925	0.256	0.584	5.26431e-14	0	Ptp4a2
1803	3.1919e-09	0.382751	0.14	0.293	0.000103051	0	Uba2
2233	9.9493e-06	0.382674	0.131	0.239	0.321213	0	Lair1
1983	1.1412e-07	0.382621	0.09	0.199	0.00368436	0	Tomm34
1288	1.75671e-15	0.38255	0.107	0.296	5.67155e-11	0	Ddx54
2351	8.75534e-05	0.382241	0.094	0.173	1	0	Gm13889
2412	0.000243831	0.382126	0.092	0.166	1	0	Gja4
1280	1.21928e-15	0.382	0.079	0.25	3.93646e-11	0	9130401M01Rik
1363	2.58514e-14	0.381916	0.386	0.764	8.34611e-10	0	Prdx2
2288	2.69855e-05	0.381266	0.059	0.126	0.871227	0	Neurl4
1858	8.597e-09	0.380798	0.41	0.764	0.000277554	0	Rbx1
1600	2.98668e-11	0.380622	0.21	0.427	9.6425e-07	0	Lrrc59
1322	5.42609e-15	0.380283	0.151	0.364	1.75181e-10	0	Dnajc5
1491	1.41221e-12	0.380201	0.19	0.411	4.55932e-08	0	Ppt1
1387	6.78805e-14	0.379338	0.124	0.308	2.19152e-09	0	Wbp11
2625	0.00659029	0.379259	0.087	0.137	1	0	Pear1
901	4.27216e-25	0.379109	0.207	0.539	1.37927e-20	0	Kdelr2
1042	1.89333e-20	0.378964	0.321	0.713	6.11261e-16	0	Laptm4a
2211	6.26854e-06	0.37887	0.07	0.149	0.20238	0	Adarb1
1345	1.27159e-14	0.378731	0.105	0.283	4.10532e-10	0	Psen1
1539	5.61089e-12	0.378651	0.162	0.358	1.81148e-07	0	Dnajc7
1266	6.5178e-16	0.378481	0.166	0.398	2.10427e-11	0	Supt5
1501	1.67312e-12	0.378339	0.268	0.553	5.40167e-08	0	Plbd1
1731	5.22049e-10	0.378329	0.122	0.268	1.68544e-05	0	Cpsf6
1932	4.33099e-08	0.378198	0.083	0.192	0.00139826	0	Ubap2
2072	5.71736e-07	0.378152	0.177	0.325	0.0184585	0	Amdhd2
1172	1.55374e-17	0.377974	0.216	0.504	5.01624e-13	0	Colgalt1
1988	1.27962e-07	0.376803	0.753	0.888	0.00413126	0	Serf2
2281	2.30081e-05	0.376777	0.301	0.504	0.742817	0	Msn
2136	1.69756e-06	0.376729	0.107	0.213	0.0548058	0	Icam2
1723	4.56282e-10	0.376667	0.116	0.264	1.47311e-05	0	Tra2a
2178	3.46928e-06	0.376367	0.089	0.181	0.112006	0	R3hdm1
2311	4.41447e-05	0.375847	0.087	0.164	1	0	Agps
2218	7.74985e-06	0.375844	0.432	0.777	0.250204	0	Fis1
2536	0.00180708	0.375807	0.138	0.22	1	0	Pkd1
1838	6.31109e-09	0.375653	0.089	0.208	0.000203753	0	Rc3h1
2336	7.16543e-05	0.375248	0.135	0.232	1	0	Wipf1
2496	0.00105537	0.375221	0.328	0.523	1	0	Btg1
2042	3.303e-07	0.375017	0.1	0.209	0.0106637	0	Brd8
2009	1.68343e-07	0.374809	0.159	0.303	0.00543496	0	Snx1
2089	8.77069e-07	0.374752	0.135	0.259	0.0283162	0	Crlf2
2557	0.00240175	0.374724	0.061	0.108	1	0	1600010M07Rik
1628	6.14143e-11	0.374407	0.063	0.185	1.98276e-06	0	Pik3r4
2449	0.000385268	0.374322	0.083	0.15	1	0	Mthfr
1332	7.78027e-15	0.374171	0.341	0.699	2.51186e-10	0	Timm10b
1131	2.6246e-18	0.373963	0.188	0.458	8.47351e-14	0	Tmem9b
2114	1.20557e-06	0.37392	0.731	0.879	0.0389219	0	Fn1
1261	5.80621e-16	0.373791	0.168	0.401	1.87454e-11	0	Parva
1039	1.85058e-20	0.37375	0.105	0.329	5.97458e-16	0	Hnrnpd
794	7.89332e-32	0.373546	0.192	0.558	2.54836e-27	0	Mvb12a
2471	0.000604729	0.373492	0.1	0.17	1	0	Slc7a7
993	9.20286e-22	0.37337	0.144	0.403	2.97114e-17	0	Ndst1
1078	1.54284e-19	0.373332	0.183	0.455	4.98107e-15	0	Emc3
1271	7.85907e-16	0.373312	0.166	0.394	2.5373e-11	0	Ppil2
1348	1.38037e-14	0.373202	0.17	0.394	4.45654e-10	0	Tmpo
1816	3.98827e-09	0.372772	0.155	0.312	0.000128761	0	Ski
1843	6.65812e-09	0.372579	0.096	0.219	0.000214957	0	Setd2
802	4.62598e-31	0.372373	0.214	0.592	1.4935e-26	0	Eif3l
1857	8.57156e-09	0.372333	0.111	0.243	0.000276733	0	Adpgk
1302	2.59801e-15	0.372062	0.192	0.44	8.38767e-11	0	Hjurp
2472	0.000631597	0.372	0.122	0.201	1	0	Slc39a13
1679	2.17307e-10	0.371605	0.166	0.349	7.01576e-06	0	Ip6k1
1295	1.92675e-15	0.371524	0.148	0.368	6.22052e-11	0	Gdi1
2395	0.00018239	0.371509	0.103	0.182	1	0	Stk4
2300	3.28782e-05	0.371387	0.066	0.137	1	0	Thap2
1830	5.27095e-09	0.371352	0.098	0.223	0.000170173	0	Asxl1
1277	1.11316e-15	0.37096	0.072	0.238	3.59383e-11	0	Dguok
1089	2.52764e-19	0.370544	0.127	0.353	8.16049e-15	0	Cab39
1272	8.50483e-16	0.370016	0.113	0.307	2.74579e-11	0	Mbd1
1520	3.00527e-12	0.369938	0.135	0.312	9.70253e-08	0	Prrc2a
1707	3.57471e-10	0.369902	0.103	0.244	1.1541e-05	0	Gimap4
2305	3.84882e-05	0.369894	0.094	0.176	1	0	Renbp
1784	1.74591e-09	0.369846	0.129	0.278	5.63668e-05	0	Orai1
1165	1.34756e-17	0.369823	0.098	0.294	4.35061e-13	0	Lima1
2568	0.00278795	0.369619	0.113	0.178	1	0	Pbxip1
1761	1.03693e-09	0.369464	0.076	0.193	3.34774e-05	0	1600002K03Rik
1430	1.93482e-13	0.369359	0.146	0.342	6.24658e-09	0	Dbndd2
1021	5.07064e-21	0.369349	0.256	0.597	1.63706e-16	0	Cnn3
1980	1.04814e-07	0.369328	0.155	0.296	0.00338391	0	Ly6c2
1030	9.86943e-21	0.369326	0.135	0.382	3.18635e-16	0	Cdc123
2285	2.59667e-05	0.369304	0.085	0.165	0.838334	0	Ttpal
1877	1.35366e-08	0.369246	0.129	0.267	0.000437029	0	Dab2
1646	1.01291e-10	0.369093	0.148	0.322	3.27017e-06	0	Plod3
1528	3.80837e-12	0.368854	0.137	0.315	1.22953e-07	0	Cnpy3
1555	8.87882e-12	0.368733	0.131	0.306	2.86653e-07	0	Mybbp1a
1126	2.01327e-18	0.36796	0.308	0.676	6.49984e-14	0	2410006H16Rik
1656	1.26955e-10	0.367915	0.089	0.223	4.09874e-06	0	Ifi203
2208	5.86765e-06	0.367663	0.066	0.145	0.189437	0	Cxcl14
1512	2.3847e-12	0.367338	0.101	0.259	7.699e-08	0	Otub1
902	4.41261e-25	0.367026	0.249	0.616	1.42461e-20	0	Epn1
2390	0.000170201	0.36701	0.114	0.199	1	0	Slc12a4
1203	7.31508e-17	0.366882	0.133	0.349	2.36167e-12	0	Inf2
1129	2.13609e-18	0.366774	0.304	0.665	6.89638e-14	0	Csnk2b
1847	7.11723e-09	0.366717	0.107	0.237	0.00022978	0	Leo1
1231	2.3265e-16	0.366535	0.122	0.327	7.51109e-12	0	Rnf126
1465	6.48007e-13	0.366379	0.151	0.346	2.09209e-08	0	Lamtor3
2035	2.6761e-07	0.366187	0.157	0.304	0.0086398	0	Myo10
1939	4.71332e-08	0.366105	0.089	0.199	0.0015217	0	Nbdy
1906	2.28751e-08	0.365699	0.404	0.746	0.000738522	0	Arf1
2575	0.0030945	0.365444	0.105	0.171	1	0	Map4k2
984	4.04846e-22	0.365316	0.118	0.359	1.30704e-17	0	Etnk1
1170	1.5087e-17	0.36529	0.155	0.391	4.87085e-13	0	Aopep
1602	3.07227e-11	0.365283	0.107	0.261	9.91883e-07	0	Herc1
1930	3.74801e-08	0.365229	0.662	0.855	0.00121004	0	Atp6v0c
2598	0.00414679	0.364685	0.063	0.108	1	0	Kif13a
1310	3.52668e-15	0.364242	0.107	0.29	1.13859e-10	0	Stxbp3
918	1.48655e-24	0.364194	0.21	0.545	4.79932e-20	0	Prpf8
1038	1.77701e-20	0.364131	0.181	0.46	5.73707e-16	0	Anapc16
926	4.52158e-24	0.364068	0.196	0.513	1.45979e-19	0	Eif3b
1866	1.01793e-08	0.364005	0.072	0.179	0.000328639	0	Rab40c
1320	4.7154e-15	0.363948	0.107	0.289	1.52237e-10	0	Nub1
2247	1.34994e-05	0.363862	0.076	0.154	0.435827	0	Washc4
1892	1.74566e-08	0.363807	0.105	0.231	0.000563586	0	Tor3a
2349	8.73066e-05	0.363688	0.098	0.18	1	0	Vps9d1
1361	2.32691e-14	0.363542	0.116	0.301	7.51244e-10	0	Gsk3a
1017	4.15747e-21	0.36349	0.194	0.488	1.34224e-16	0	Cdv3
1966	7.2996e-08	0.363476	0.308	0.559	0.00235668	0	Irf1
1549	7.4688e-12	0.363188	0.074	0.209	2.4113e-07	0	Stx17
1125	1.98189e-18	0.362981	0.177	0.439	6.39854e-14	0	Nfe2l1
1817	4.08787e-09	0.362542	0.081	0.199	0.000131977	0	Dhx30
781	2.09367e-34	0.362479	0.127	0.455	6.75941e-30	0	Pcca
1614	4.79216e-11	0.362391	0.089	0.228	1.54715e-06	0	Slfn5
2373	0.00012301	0.362286	0.074	0.142	1	0	Emcn
1717	4.11602e-10	0.362028	0.092	0.224	1.32886e-05	0	Atpsckmt
1777	1.42826e-09	0.362003	0.098	0.228	4.61115e-05	0	Rock1
1680	2.21374e-10	0.361902	0.076	0.198	7.14707e-06	0	Stat5a
1005	1.731e-21	0.361608	0.288	0.65	5.58853e-17	0	Rab1a
2405	0.000216056	0.361411	0.692	0.874	1	0	Rpl6
2339	7.51741e-05	0.36137	0.081	0.156	1	0	Ccdc28b
2184	3.70841e-06	0.361256	0.114	0.218	0.119726	0	Bckdk
830	5.75994e-29	0.361116	0.186	0.525	1.8596e-24	0	Tm2d2
1256	4.85167e-16	0.361088	0.149	0.369	1.56636e-11	0	Rnf44
1769	1.32677e-09	0.360832	0.105	0.243	4.28347e-05	0	Itsn2
1536	5.12148e-12	0.36079	0.227	0.47	1.65347e-07	0	Adgre5
980	2.74506e-22	0.360779	0.269	0.633	8.86243e-18	0	Brk1
1446	3.41566e-13	0.36072	0.391	0.771	1.10275e-08	0	Ran
891	1.83043e-25	0.36072	0.208	0.546	5.90955e-21	0	Rnf114
1705	3.52058e-10	0.360716	0.098	0.235	1.13662e-05	0	Galk2
2254	1.5512e-05	0.360629	0.054	0.122	0.500805	0	Paxip1
1187	3.98259e-17	0.360265	0.338	0.713	1.28578e-12	0	Coa3
848	9.42332e-28	0.360255	0.269	0.673	3.04232e-23	0	Eif3h
860	4.13996e-27	0.360025	0.129	0.413	1.33659e-22	0	Trappc5
1352	1.6024e-14	0.359773	0.192	0.429	5.17336e-10	0	Tmem214
2487	0.000850652	0.359459	0.07	0.126	1	0	Ebi3
988	4.18563e-22	0.35919	0.175	0.462	1.35133e-17	0	Snx2
1873	1.26088e-08	0.359065	0.181	0.353	0.000407077	0	Myadm
2297	3.20089e-05	0.358799	0.087	0.168	1	0	Gga2
2631	0.00719823	0.358484	0.116	0.179	1	0	Mapk8ip3
1002	1.57795e-21	0.358165	0.168	0.442	5.09443e-17	0	Mbnl1
1360	2.32315e-14	0.357935	0.203	0.446	7.50028e-10	0	Ctbp1
1541	6.19818e-12	0.357706	0.125	0.296	2.00108e-07	0	Twsg1
2074	6.1304e-07	0.357474	0.146	0.277	0.019792	0	Slc4a2
1936	4.54304e-08	0.357391	0.09	0.2	0.00146672	0	Eipr1
1335	8.20483e-15	0.357311	0.183	0.416	2.64893e-10	0	Tpd52l2
1215	9.6268e-17	0.35711	0.118	0.321	3.10801e-12	0	Cyth1
1480	1.03405e-12	0.356646	0.074	0.215	3.33842e-08	0	Aggf1
1662	1.38402e-10	0.356487	0.057	0.171	4.46832e-06	0	Nabp1
1689	2.48465e-10	0.356466	0.131	0.284	8.02169e-06	0	Tns3
1999	1.44332e-07	0.356165	0.131	0.261	0.00465974	0	Clec4a3
1308	3.26078e-15	0.355812	0.105	0.288	1.05274e-10	0	Zmynd11
2264	1.82987e-05	0.355699	0.461	0.792	0.590773	0	Swi5
2321	5.79854e-05	0.355307	0.087	0.164	1	0	Snx8
2643	0.0084217	0.355013	0.1	0.152	1	0	Hivep1
1934	4.43198e-08	0.354988	0.087	0.195	0.00143086	0	Spon2
2401	0.000200918	0.354941	0.057	0.115	1	0	Fbxw4
1916	3.02936e-08	0.354889	0.149	0.298	0.000978028	0	Prmt1
1839	6.39589e-09	0.35477	0.148	0.304	0.000206491	0	Clk3
1253	4.47632e-16	0.354562	0.113	0.306	1.44518e-11	0	Cbx3
1870	1.16445e-08	0.354482	0.114	0.247	0.000375941	0	Trim11
1110	8.9233e-19	0.354291	0.09	0.287	2.88089e-14	0	Txndc11
2145	2.07474e-06	0.354268	0.065	0.145	0.0669829	0	Ttc14
2028	2.43108e-07	0.353976	0.101	0.211	0.00784873	0	Rasip1
2402	0.000201268	0.353949	0.066	0.129	1	0	Cdc23
1605	3.31511e-11	0.353874	0.129	0.289	1.07028e-06	0	Zeb2
2262	1.76132e-05	0.35353	0.068	0.143	0.568642	0	Hpse
1314	3.98121e-15	0.353356	0.24	0.519	1.28533e-10	0	Serpinb6a
1736	5.50541e-10	0.353155	0.12	0.266	1.77742e-05	0	Slc9a8
1836	5.99574e-09	0.353118	0.081	0.196	0.000193572	0	Lats1
858	3.32421e-27	0.353114	0.225	0.589	1.07322e-22	0	Cdc37
1220	1.43401e-16	0.352979	0.083	0.262	4.6297e-12	0	Zfp467
2291	2.91487e-05	0.352793	0.12	0.216	0.941065	0	Itpripl2
1091	2.59623e-19	0.352779	0.277	0.627	8.38192e-15	0	Dctn2
2117	1.27496e-06	0.352392	0.417	0.757	0.0411622	0	Rpn2
1786	1.80672e-09	0.352373	0.087	0.207	5.833e-05	0	Atxn7l3
1752	8.31137e-10	0.352181	0.127	0.28	2.68333e-05	0	Nr2f2
1942	4.78545e-08	0.352127	0.092	0.208	0.00154498	0	Mrs2
1334	8.17645e-15	0.352062	0.186	0.426	2.63977e-10	0	2022-09-09
2105	1.0538e-06	0.35197	0.087	0.182	0.034022	0	Maco1
1083	1.83388e-19	0.35195	0.125	0.354	5.92067e-15	0	Clcn4
1644	9.97117e-11	0.351827	0.092	0.23	3.21919e-06	0	Tspyl1
2362	0.000105854	0.351423	0.087	0.159	1	0	Sema4d
2343	8.18676e-05	0.35139	0.118	0.208	1	0	Snhg18
1990	1.30566e-07	0.351299	0.111	0.231	0.00421533	0	Brd3
1420	1.45093e-13	0.350834	0.07	0.217	4.68433e-09	0	Fbxo7
1113	9.95197e-19	0.350631	0.208	0.501	3.21299e-14	0	Bnip2
1095	3.34632e-19	0.350406	0.262	0.591	1.08036e-14	0	Llph
2416	0.000251906	0.35022	0.072	0.135	1	0	Arhgap25
2577	0.00312334	0.350071	0.105	0.168	1	0	Plscr3
2485	0.000823856	0.350064	0.092	0.156	1	0	Arhgap30
1699	2.94867e-10	0.34996	0.118	0.271	9.51979e-06	0	Sae1
1470	7.90286e-13	0.349754	0.101	0.265	2.55144e-08	0	Nup50
2348	8.71685e-05	0.349726	0.124	0.215	1	0	Lpcat2
864	7.7209e-27	0.349618	0.284	0.679	2.49269e-22	0	Ssr3
1815	3.98197e-09	0.349502	0.131	0.276	0.000128558	0	Otud5
1733	5.42725e-10	0.34869	0.066	0.182	1.75219e-05	0	Usp22
1026	5.53168e-21	0.348481	0.214	0.523	1.7859e-16	0	Phf5a
1164	1.21831e-17	0.348337	0.349	0.728	3.93332e-13	0	Tmed10
2243	1.22921e-05	0.348158	0.085	0.169	0.396849	0	Batf3
2091	8.93052e-07	0.348108	0.077	0.169	0.0288322	0	Smc3
2617	0.00534447	0.348047	0.144	0.218	1	0	Arhgap9
1201	6.98612e-17	0.348014	0.137	0.355	2.25547e-12	0	Bcl7b
1613	4.48799e-11	0.347947	0.135	0.303	1.44895e-06	0	Fxr2
1418	1.42992e-13	0.347719	0.129	0.318	4.61649e-09	0	Dcaf12
1107	7.43104e-19	0.347685	0.199	0.481	2.39911e-14	0	Abca3
1167	1.44137e-17	0.34764	0.271	0.605	4.65346e-13	0	Epas1
1479	9.95057e-13	0.347372	0.14	0.327	3.21254e-08	0	Msl1
2614	0.00514275	0.347341	0.094	0.148	1	0	Sox18
2173	3.30145e-06	0.347307	0.129	0.243	0.106587	0	Agrn
2287	2.6895e-05	0.347195	0.066	0.139	0.868306	0	Gon4l
2437	0.000345129	0.347101	0.085	0.151	1	0	Ppp2r3d
2039	3.03964e-07	0.346863	0.087	0.187	0.00981349	0	Map3k1
1133	3.10894e-18	0.346763	0.146	0.383	1.00372e-13	0	Creb3
2572	0.00293646	0.346669	0.133	0.205	1	0	Fosl2
1358	2.17942e-14	0.346351	0.142	0.346	7.03624e-10	0	Ube3b
1246	4.08268e-16	0.346111	0.124	0.327	1.31809e-11	0	Flii
1461	5.87582e-13	0.345929	0.179	0.397	1.89701e-08	0	Il11ra1
1909	2.71906e-08	0.345738	0.113	0.239	0.00087785	0	Farp1
1228	2.18542e-16	0.345657	0.125	0.33	7.05563e-12	0	Ubr5
2100	9.86545e-07	0.345546	0.135	0.256	0.0318506	0	Ssbp4
1019	4.27657e-21	0.345418	0.12	0.36	1.38069e-16	0	Rab5b
1834	5.91025e-09	0.345395	0.124	0.262	0.000190813	0	Rai14
1448	3.77924e-13	0.34531	0.118	0.294	1.22013e-08	0	Prkab1
1604	3.15367e-11	0.345308	0.133	0.298	1.01816e-06	0	Safb2
1986	1.16823e-07	0.345269	0.094	0.201	0.00377164	0	Tm6sf1
1331	7.75225e-15	0.344392	0.087	0.255	2.50281e-10	0	CAAA01118383.1
1111	9.0288e-19	0.344285	0.149	0.394	2.91495e-14	0	Nectin2
2279	2.26678e-05	0.344208	0.131	0.235	0.731831	0	Fam193b
1994	1.36913e-07	0.344081	0.085	0.189	0.00442024	0	Rabgap1
2540	0.00183042	0.343644	0.076	0.13	1	0	Kri1
1677	2.11847e-10	0.343449	0.124	0.278	6.83948e-06	0	Tsc22d4
2595	0.00397566	0.342905	0.087	0.141	1	0	Slc1a5
1500	1.65679e-12	0.34285	0.068	0.205	5.34895e-08	0	Erlin2
833	1.02075e-28	0.342829	0.194	0.539	3.29549e-24	0	Mif4gd
2250	1.46016e-05	0.342775	0.068	0.143	0.471412	0	Cpsf7
1053	3.91138e-20	0.342457	0.288	0.643	1.26279e-15	0	Lamtor1
1971	7.96071e-08	0.342289	0.059	0.151	0.00257012	0	Papss1
1700	3.00284e-10	0.342175	0.116	0.265	9.69467e-06	0	Dctn1
1518	2.91088e-12	0.342054	0.137	0.318	9.39779e-08	0	Esam
2634	0.00733119	0.341948	0.081	0.13	1	0	Abca7
1377	4.67312e-14	0.34172	0.249	0.52	1.50872e-09	0	Rbm3
2294	3.15726e-05	0.341517	0.083	0.161	1	0	Mrtfa
852	1.88026e-27	0.340864	0.148	0.45	6.07043e-23	0	Med8
1579	1.92243e-11	0.339981	0.111	0.267	6.20656e-07	0	Rae1
2369	0.000115553	0.339928	0.065	0.129	1	0	Il6ra
1595	2.69665e-11	0.339848	0.113	0.271	8.70615e-07	0	Ubald1
1173	1.58153e-17	0.33968	0.264	0.594	5.10596e-13	0	Papola
1796	2.26221e-09	0.339571	0.277	0.521	7.30353e-05	0	Gmfg
1175	1.68196e-17	0.339535	0.092	0.283	5.43021e-13	0	Tmem250-ps
934	9.48963e-24	0.339506	0.273	0.659	3.06373e-19	0	Atf4
1729	5.12773e-10	0.33928	0.111	0.252	1.65549e-05	0	Klf13
1814	3.92719e-09	0.339102	0.107	0.239	0.000126789	0	Mms19
1523	3.21266e-12	0.339055	0.142	0.323	1.03721e-07	0	Cd300ld
2202	4.97318e-06	0.338741	0.122	0.23	0.160559	0	Ythdc1
2622	0.00622192	0.338642	0.116	0.179	1	0	Cabin1
1601	3.0053e-11	0.338485	0.129	0.293	9.70262e-07	0	Pigs
1862	9.48089e-09	0.338345	0.077	0.19	0.00030609	0	Xist
2512	0.00140053	0.338224	0.096	0.161	1	0	Arap3
1443	3.12118e-13	0.338146	0.164	0.373	1.00767e-08	0	Tm4sf1
2012	1.70815e-07	0.337913	0.048	0.131	0.00551477	0	Apbb3
1442	3.01786e-13	0.337774	0.216	0.462	9.74318e-09	0	Lrp10
2181	3.52234e-06	0.337628	0.068	0.149	0.113719	0	Phf1
1072	1.19173e-19	0.33733	0.157	0.405	3.84749e-15	0	Trappc4
1373	4.26924e-14	0.337289	0.266	0.565	1.37832e-09	0	Gng12
927	5.14765e-24	0.3371	0.231	0.578	1.66192e-19	0	Ganab
2222	8.62804e-06	0.337029	0.168	0.297	0.278556	0	Themis2
2519	0.00149081	0.336853	0.089	0.149	1	0	Sp110
1188	4.07099e-17	0.336662	0.157	0.389	1.31432e-12	0	Nmt1
1011	2.19901e-21	0.336635	0.29	0.666	7.0995e-17	0	Sub1
1390	6.96574e-14	0.336605	0.149	0.355	2.24889e-09	0	Rnf167
1236	2.97558e-16	0.336465	0.14	0.354	9.60665e-12	0	Mdp1
932	7.36084e-24	0.336342	0.111	0.363	2.37645e-19	0	Ppp5c
1638	8.63788e-11	0.336209	0.101	0.248	2.78874e-06	0	Vps11
899	3.16602e-25	0.336195	0.251	0.625	1.02215e-20	0	Lamtor5
2191	3.83412e-06	0.336133	0.159	0.291	0.123785	0	Nod1
2359	0.000102373	0.336102	0.068	0.135	1	0	Pofut1
1714	3.72697e-10	0.336067	0.223	0.439	1.20325e-05	0	Klf2
1350	1.53296e-14	0.335816	0.107	0.286	4.94916e-10	0	Exoc7
2019	2.03417e-07	0.335645	0.044	0.124	0.00656733	0	Patl1
2628	0.00687113	0.335562	0.089	0.14	1	0	Rhbdf1
2061	4.74311e-07	0.335394	0.103	0.212	0.0153131	0	Rin2
1067	9.7136e-20	0.334959	0.251	0.58	3.13603e-15	0	Supt4a
2180	3.52122e-06	0.33486	0.083	0.172	0.113683	0	Nt5c2
1283	1.35064e-15	0.334856	0.111	0.3	4.36053e-11	0	Znfx1
953	4.4943e-23	0.334686	0.118	0.372	1.45099e-18	0	Txnl4a
2406	0.000216097	0.334276	0.107	0.183	1	0	Glipr1
1006	1.87052e-21	0.334187	0.293	0.675	6.03896e-17	0	Arl6ip1
955	5.44019e-23	0.333843	0.177	0.475	1.75636e-18	0	Irf3
2533	0.00176436	0.333827	0.148	0.226	1	0	Emb
2123	1.41962e-06	0.333812	0.059	0.139	0.0458325	0	Cc2d1b
2118	1.28166e-06	0.333694	0.05	0.125	0.0413784	0	Ncoa5
2156	2.3444e-06	0.333675	0.111	0.215	0.0756889	0	Ep300
2355	9.51716e-05	0.333644	0.107	0.19	1	0	Rassf1
2073	5.90168e-07	0.333507	0.125	0.245	0.0190536	0	Arfgap1
1948	5.04322e-08	0.333461	0.445	0.787	0.0016282	0	Calm1
929	6.55519e-24	0.333003	0.216	0.546	2.11634e-19	0	Psmd3
946	1.9498e-23	0.332338	0.242	0.584	6.29494e-19	0	Hmgb1
2613	0.00512122	0.332269	0.161	0.24	1	0	Entpd1
1831	5.47391e-09	0.332118	0.092	0.214	0.000176725	0	Aebp2
1062	6.39303e-20	0.332116	0.356	0.746	2.06399e-15	0	Acaa1a
1371	3.52857e-14	0.33199	0.125	0.314	1.1392e-09	0	Upf1
968	1.4043e-22	0.331799	0.201	0.517	4.53378e-18	0	Usf2
1018	4.1895e-21	0.331753	0.22	0.537	1.35258e-16	0	Kxd1
1260	5.33441e-16	0.331211	0.081	0.254	1.72221e-11	0	Vav2
1156	8.4637e-18	0.331153	0.129	0.349	2.7325e-13	0	Ccdc50
1003	1.68898e-21	0.331124	0.166	0.442	5.45288e-17	0	Trpc4ap
2207	5.83024e-06	0.331056	0.12	0.224	0.188229	0	Ppp1r12a
1354	1.63382e-14	0.330826	0.065	0.213	5.27478e-10	0	Tulp4
2504	0.0011718	0.330503	0.138	0.218	1	0	Fgr
2470	0.000599392	0.330502	0.061	0.115	1	0	Smad3
1891	1.73804e-08	0.329935	0.131	0.271	0.000561126	0	Prrc2b
1438	2.55062e-13	0.329828	0.17	0.378	8.23469e-09	0	Hmgb2
2263	1.76173e-05	0.329755	0.111	0.207	0.568774	0	Strip1
1369	3.25971e-14	0.329519	0.089	0.253	1.0524e-09	0	Arl3
1292	1.81841e-15	0.328931	0.09	0.266	5.87073e-11	0	2010320M18Rik
1989	1.30042e-07	0.328685	0.118	0.241	0.0041984	0	Npdc1
1464	6.47633e-13	0.327727	0.12	0.296	2.09088e-08	0	Snx9
1667	1.58025e-10	0.327595	0.371	0.708	5.10183e-06	0	Dazap2
951	2.65359e-23	0.327496	0.197	0.512	8.56711e-19	0	Csrp2
1771	1.34833e-09	0.327461	0.105	0.243	4.35308e-05	0	Slk
2443	0.00036438	0.327302	0.109	0.187	1	0	Rps6ka1
1444	3.13821e-13	0.326953	0.232	0.484	1.01317e-08	0	Sri
1809	3.49546e-09	0.326937	0.103	0.23	0.000112851	0	Snx12
2127	1.50683e-06	0.326917	0.094	0.193	0.0486479	0	Nup85
2126	1.47126e-06	0.326917	0.046	0.12	0.0474995	0	Polr1b
2424	0.000272259	0.326849	0.059	0.117	1	0	Golt1b
1405	1.09844e-13	0.326827	0.072	0.219	3.5463e-09	0	Cldn5
2248	1.36596e-05	0.326789	0.076	0.155	0.441002	0	Arfgap3
2078	6.84725e-07	0.326567	0.055	0.137	0.0221063	0	Pced1a
1867	1.04164e-08	0.326513	0.107	0.235	0.000336293	0	Tmem184b
1085	2.07583e-19	0.326482	0.319	0.699	6.7018e-15	0	Chmp2a
2302	3.53748e-05	0.326426	0.081	0.158	1	0	Fhod1
1353	1.62761e-14	0.326402	0.225	0.482	5.25472e-10	0	Abracl
1747	7.50029e-10	0.326195	0.101	0.236	2.42147e-05	0	Man2a2
1716	4.07332e-10	0.325779	0.044	0.146	1.31507e-05	0	Bcl9l
1914	2.95722e-08	0.325765	0.028	0.105	0.00095474	0	Ints12
1725	4.81111e-10	0.325697	0.1	0.235	1.55327e-05	0	Madd
1242	3.72066e-16	0.325574	0.21	0.475	1.20122e-11	0	Nt5c
2298	3.20478e-05	0.32507	0.262	0.438	1	0	Ier5
1212	9.3565e-17	0.324937	0.1	0.293	3.02075e-12	0	Zbtb7b
2081	7.28917e-07	0.324804	0.092	0.192	0.0235331	0	Golga2
1510	2.08397e-12	0.324713	0.12	0.288	6.72808e-08	0	Casp8
1827	4.97047e-09	0.324635	0.107	0.236	0.000160472	0	Mcm6
1225	1.84483e-16	0.324179	0.188	0.443	5.95602e-12	0	Gng11
1889	1.70201e-08	0.324063	0.113	0.243	0.000549494	0	Stk19
2422	0.000265695	0.324048	0.063	0.121	1	0	Unk
2029	2.44061e-07	0.323945	0.077	0.177	0.0078795	0	Plcg1
1794	2.11511e-09	0.323919	0.074	0.188	6.82863e-05	0	Mapre2
1106	7.12554e-19	0.323837	0.142	0.377	2.30048e-14	0	Fam91a1
2633	0.00729481	0.323794	0.066	0.11	1	0	Pan3
1469	7.6298e-13	0.323737	0.14	0.329	2.46328e-08	0	Smap2
2450	0.000393353	0.323706	0.072	0.133	1	0	Mfsd10
1739	6.36301e-10	0.3237	0.122	0.271	2.0543e-05	0	Usp12
2158	2.41352e-06	0.323012	0.092	0.188	0.0779204	0	Ephb4
1084	1.90457e-19	0.323008	0.314	0.692	6.14889e-15	0	Cltc
1895	1.81515e-08	0.322956	0.081	0.191	0.00058602	0	D1Ertd622e
1396	8.51786e-14	0.322871	0.125	0.308	2.74999e-09	0	Anapc15
1278	1.14649e-15	0.322842	0.085	0.257	3.70146e-11	0	Dohh
1685	2.28645e-10	0.322569	0.074	0.197	7.3818e-06	0	Sltm
2016	1.98657e-07	0.32252	0.129	0.256	0.00641363	0	Ccm2
1138	3.63635e-18	0.322216	0.153	0.396	1.174e-13	0	Hp1bp3
945	1.91325e-23	0.321892	0.127	0.385	6.17692e-19	0	Eif4e
1223	1.69828e-16	0.321435	0.173	0.419	5.48289e-12	0	Selenoh
914	1.19802e-24	0.320938	0.205	0.529	3.86782e-20	0	Srp19
1911	2.83869e-08	0.320894	0.148	0.293	0.00091647	0	Adprh
2323	5.96811e-05	0.320891	0.101	0.185	1	0	Mest
2209	6.02875e-06	0.320851	0.054	0.126	0.194638	0	Myrf
1609	3.83702e-11	0.320807	0.101	0.249	1.23878e-06	0	Noc2l
1478	9.54597e-13	0.320804	0.144	0.334	3.08192e-08	0	Myo1c
1597	2.87938e-11	0.320658	0.072	0.2	9.29608e-07	0	Serinc5
1200	6.78191e-17	0.32056	0.07	0.244	2.18954e-12	0	Ipo8
1775	1.40976e-09	0.320364	0.096	0.227	4.55142e-05	0	Smg5
1763	1.06744e-09	0.32032	0.129	0.28	3.44623e-05	0	Hdgfl2
1860	8.98813e-09	0.320085	0.113	0.245	0.000290182	0	Lbr
2455	0.000455513	0.319989	0.127	0.21	1	0	Elmo2
1621	5.40628e-11	0.319681	0.118	0.271	1.74542e-06	0	Nras
1232	2.39647e-16	0.319564	0.114	0.313	7.73701e-12	0	Ebna1bp2
2383	0.000152801	0.319525	0.087	0.16	1	0	Dock7
2150	2.12123e-06	0.319491	0.149	0.279	0.0684838	0	Akap13
1683	2.27851e-10	0.319202	0.109	0.253	7.35617e-06	0	Rnf145
1229	2.24915e-16	0.319073	0.131	0.344	7.26139e-12	0	Pdlim5
904	5.10201e-25	0.318896	0.214	0.553	1.64718e-20	0	Slc38a2
1503	1.71025e-12	0.318889	0.161	0.36	5.52154e-08	0	Ubtf
1633	7.22348e-11	0.318768	0.223	0.448	2.3321e-06	0	Parp14
2515	0.00146306	0.31868	0.076	0.131	1	0	Phf21a
963	8.49897e-23	0.318624	0.201	0.517	2.74389e-18	0	Sec13
1507	1.88781e-12	0.318508	0.118	0.288	6.09481e-08	0	Dnajc14
880	5.06373e-26	0.318446	0.111	0.377	1.63482e-21	0	Npepl1
2164	2.73489e-06	0.318356	0.094	0.188	0.0882961	0	Ncor2
1248	4.1531e-16	0.318178	0.188	0.434	1.34083e-11	0	Bcl3
2327	6.43984e-05	0.318094	0.113	0.202	1	0	P2ry6
2368	0.000114844	0.317973	0.07	0.137	1	0	Pycr2
1648	1.08549e-10	0.317845	0.138	0.303	3.50451e-06	0	Ttc7
837	2.01184e-28	0.317687	0.238	0.614	6.49523e-24	0	Psenen
1641	9.20713e-11	0.317249	0.179	0.37	2.97252e-06	0	Tmem106a
1670	1.64619e-10	0.317248	0.133	0.291	5.31473e-06	0	Ccnl1
2385	0.000159832	0.317125	0.07	0.135	1	0	Cactin
2320	5.51906e-05	0.31701	0.089	0.168	1	0	Meaf6
1329	7.30743e-15	0.316833	0.151	0.365	2.3592e-10	0	Ube2q1
1120	1.4257e-18	0.316612	0.114	0.328	4.60286e-14	0	Srm
1879	1.44384e-08	0.316482	0.173	0.332	0.000466145	0	Igsf6
2498	0.00107749	0.316299	0.065	0.117	1	0	Lrrc45
1898	1.87306e-08	0.315951	0.061	0.159	0.000604716	0	Vps72
1147	5.05337e-18	0.315946	0.177	0.434	1.63148e-13	0	Neu1
2550	0.00208021	0.315936	0.074	0.127	1	0	Trio
2296	3.19861e-05	0.315778	0.096	0.18	1	0	Trip6
1981	1.088e-07	0.315773	0.166	0.315	0.0035126	0	Rgs10
975	2.08978e-22	0.315575	0.327	0.721	6.74685e-18	0	Zfp706
2007	1.6768e-07	0.315545	0.109	0.224	0.00541353	0	Zswim8
2242	1.22875e-05	0.315452	0.083	0.166	0.396702	0	Dgkd
1375	4.36423e-14	0.314831	0.161	0.372	1.40899e-09	0	Sft2d1
2044	3.48476e-07	0.314659	0.068	0.16	0.0112506	0	Hectd4
1894	1.75948e-08	0.314449	0.059	0.158	0.000568048	0	Rab13
1660	1.34866e-10	0.314365	0.1	0.242	4.35414e-06	0	Anapc7
1424	1.59844e-13	0.314291	0.21	0.457	5.16056e-09	0	Rela
1155	7.16627e-18	0.314283	0.336	0.716	2.31363e-13	0	Surf4
1306	2.86026e-15	0.314081	0.138	0.347	9.23433e-11	0	Ptpra
1825	4.89269e-09	0.313964	0.101	0.229	0.000157961	0	Spryd3
1808	3.43627e-09	0.313935	0.033	0.122	0.00011094	0	Ppp1r8
2025	2.27286e-07	0.31389	0.065	0.154	0.00733794	0	Epc1
2627	0.0068388	0.313783	0.061	0.102	1	0	Kctd5
2048	3.70027e-07	0.313714	0.109	0.222	0.0119463	0	Gm5150
1829	5.2281e-09	0.31367	0.07	0.178	0.000168789	0	Chd8
1647	1.05568e-10	0.313457	0.116	0.268	3.40826e-06	0	Brd7
930	6.60728e-24	0.313157	0.203	0.526	2.13316e-19	0	Fam173a
1832	5.70302e-09	0.313084	0.096	0.22	0.000184122	0	Glb1
961	7.32561e-23	0.312979	0.218	0.542	2.36507e-18	0	Bcas2
814	2.16799e-30	0.312887	0.231	0.614	6.99936e-26	0	Vdac3
1077	1.52605e-19	0.312883	0.085	0.288	4.92686e-15	0	Mapk9
1034	1.16579e-20	0.312663	0.223	0.541	3.76375e-16	0	Sarnp
1370	3.47575e-14	0.312068	0.164	0.376	1.12214e-09	0	Ncstn
1140	4.63841e-18	0.312044	0.057	0.23	1.49751e-13	0	Aox1
1186	3.70852e-17	0.312039	0.129	0.346	1.1973e-12	0	Kidins220
2224	8.73631e-06	0.311983	0.092	0.179	0.282052	0	Ifi211
2521	0.00151612	0.311653	0.066	0.119	1	0	Ddah2
2261	1.72397e-05	0.311547	0.083	0.162	0.556583	0	Pkd2
2308	4.09296e-05	0.311517	0.057	0.122	1	0	Dennd4b
1972	8.71847e-08	0.311288	0.094	0.205	0.00281476	0	Faim
1643	9.69942e-11	0.311205	0.111	0.26	3.13146e-06	0	Lztr1
787	2.48941e-33	0.311131	0.12	0.441	8.03706e-29	0	Fgfr1op2
1573	1.64766e-11	0.311068	0.137	0.307	5.31947e-07	0	Actr1a
1241	3.61722e-16	0.310639	0.179	0.422	1.16782e-11	0	Srsf1
1050	2.81885e-20	0.310577	0.173	0.449	9.10066e-16	0	Edem2
1263	6.32941e-16	0.310349	0.162	0.394	2.04345e-11	0	Dnajc8
2571	0.0029019	0.310125	0.177	0.275	1	0	Plekho2
911	9.46659e-25	0.309581	0.236	0.593	3.05629e-20	0	Rnf187
2610	0.00489524	0.309505	0.087	0.139	1	0	Arhgap4
2532	0.00173486	0.30942	0.074	0.125	1	0	Arid5a
1724	4.60478e-10	0.309314	0.085	0.214	1.48665e-05	0	Man2c1
2160	2.44928e-06	0.309075	0.089	0.183	0.0790749	0	Lrrc32
2026	2.31164e-07	0.308847	0.072	0.167	0.00746313	0	Morc3
2301	3.45082e-05	0.308777	0.14	0.246	1	0	Adar
1181	2.83316e-17	0.308238	0.148	0.376	9.14687e-13	0	Tor1aip1
1267	6.83358e-16	0.308233	0.142	0.36	2.20622e-11	0	Rab4b
2176	3.35042e-06	0.308227	0.101	0.2	0.108168	0	Smim1
1820	4.39868e-09	0.308105	0.052	0.15	0.000142011	0	Cc2d1a
1977	9.79393e-08	0.307604	0.063	0.153	0.00316197	0	Dido1
2059	4.61733e-07	0.307599	0.144	0.275	0.014907	0	Akap8
936	1.0592e-23	0.307541	0.245	0.598	3.41964e-19	0	Mfsd1
887	1.32152e-25	0.30745	0.225	0.575	4.26653e-21	0	B4galnt1
950	2.62697e-23	0.307435	0.125	0.384	8.48116e-19	0	Ctnnd1
1974	9.70337e-08	0.307111	0.103	0.218	0.00313273	0	Stx16
1404	1.02383e-13	0.307072	0.148	0.346	3.30544e-09	0	Rfc2
2611	0.00506464	0.307066	0.072	0.117	1	0	Runx1
1732	5.41533e-10	0.307042	0.079	0.205	1.74834e-05	0	Ppfibp2
863	7.23398e-27	0.306992	0.231	0.597	2.33549e-22	0	Sec11a
1748	7.78313e-10	0.306828	0.258	0.497	2.51278e-05	0	Tap1
1214	9.4967e-17	0.306508	0.096	0.28	3.06601e-12	0	Egr1
1315	4.12804e-15	0.306479	0.063	0.214	1.33274e-10	0	Klhl2
2644	0.0085759	0.306271	0.079	0.125	1	0	Far1
1650	1.15744e-10	0.306222	0.114	0.262	3.73678e-06	0	Bin3
2079	7.21118e-07	0.306014	0.096	0.198	0.0232813	0	Rrm1
1551	7.62429e-12	0.305853	0.144	0.325	2.4615e-07	0	Luc7l2
1745	7.33949e-10	0.305659	0.131	0.284	2.36955e-05	0	Actn1
1949	5.14679e-08	0.305485	0.09	0.2	0.00166164	0	Tbxas1
1193	5.0849e-17	0.305361	0.332	0.704	1.64166e-12	0	Rnh1
2525	0.00161262	0.305351	0.081	0.138	1	0	Tpm2
989	5.95831e-22	0.305306	0.151	0.417	1.92364e-17	0	S100a16
1737	5.80384e-10	0.30508	0.101	0.237	1.87377e-05	0	Dnajc13
1546	6.85209e-12	0.304739	0.808	0.891	2.2122e-07	0	Rpl11
921	3.77619e-24	0.304717	0.192	0.502	1.21914e-19	0	Cd82
835	1.73414e-28	0.304636	0.159	0.469	5.59866e-24	0	Rbm8a
1148	5.70177e-18	0.304587	0.149	0.387	1.84082e-13	0	Mgrn1
2523	0.00154429	0.304457	0.094	0.157	1	0	Rin3
2547	0.00201896	0.304296	0.137	0.214	1	0	Twf2
1876	1.31003e-08	0.304144	0.111	0.239	0.000422944	0	Frmd8
2053	4.00751e-07	0.30397	0.089	0.188	0.0129382	0	Agtrap
2493	0.00103818	0.303888	0.096	0.161	1	0	Gm46224
1411	1.21941e-13	0.30356	0.083	0.24	3.93685e-09	0	Wdr74
2241	1.16941e-05	0.3035	0.127	0.23	0.377544	0	Gng2
1028	7.5648e-21	0.30336	0.21	0.515	2.4423e-16	0	Anapc11
1619	5.30809e-11	0.303354	0.098	0.241	1.71372e-06	0	Coro7
1408	1.14539e-13	0.303133	0.079	0.232	3.6979e-09	0	Cdk16
1441	2.95836e-13	0.303046	0.124	0.3	9.55105e-09	0	Hgs
1254	4.54235e-16	0.302989	0.142	0.362	1.4665e-11	0	Ube2h
1273	8.63371e-16	0.302985	0.1	0.283	2.78739e-11	0	Pop7
1805	3.3772e-09	0.302837	0.105	0.238	0.000109033	0	Max
906	5.90977e-25	0.302751	0.264	0.645	1.90797e-20	0	Cald1
1951	5.38218e-08	0.302618	0.048	0.135	0.00173764	0	Med17
1767	1.20893e-09	0.302504	0.127	0.275	3.90304e-05	0	Ptpa
1422	1.51743e-13	0.302252	0.09	0.25	4.89902e-09	0	Trim26
1608	3.6425e-11	0.30209	0.201	0.405	1.17598e-06	0	Hif1a
1599	2.93069e-11	0.301933	0.077	0.211	9.46172e-07	0	Map3k7
1537	5.13036e-12	0.301743	0.076	0.214	1.65634e-07	0	Vac14
1252	4.30646e-16	0.301504	0.111	0.305	1.39034e-11	0	Vamp4
1043	1.98363e-20	0.301454	0.181	0.456	6.40415e-16	0	Huwe1
808	1.00817e-30	0.301448	0.161	0.49	3.25487e-26	0	Etf1
2384	0.000157205	0.301418	0.137	0.227	1	0	Scd2
2307	4.03676e-05	0.301255	0.066	0.136	1	0	Ptcd1
2464	0.000544323	0.301208	0.089	0.154	1	0	Fam111a
2310	4.31283e-05	0.301102	0.094	0.175	1	0	Arfip2
1128	2.10669e-18	0.300691	0.161	0.402	6.80144e-14	0	Fkbp3
1291	1.8183e-15	0.300614	0.146	0.355	5.87037e-11	0	Aip
1467	7.16965e-13	0.300569	0.114	0.283	2.31472e-08	0	Clk4
1569	1.44395e-11	0.300551	0.094	0.238	4.66178e-07	0	Nceh1
2214	7.18572e-06	0.300538	0.172	0.303	0.231991	0	Evl
1712	3.632e-10	0.300507	0.111	0.253	1.17259e-05	0	Srsf4
1886	1.61963e-08	0.300132	0.072	0.178	0.000522898	0	Paf1
1694	2.72765e-10	0.300041	0.129	0.283	8.80623e-06	0	Stx12
1676	2.10037e-10	0.300009	0.07	0.191	6.78105e-06	0	Smyd2
2458	0.000475682	0.299799	0.098	0.169	1	0	Arl2
1398	9.01106e-14	0.299725	0.098	0.264	2.90922e-09	0	Atrx
2005	1.59085e-07	0.299691	0.089	0.195	0.00513605	0	Tyk2
1061	5.54161e-20	0.29951	0.244	0.572	1.78911e-15	0	Stub1
2389	0.000167831	0.299013	0.07	0.134	1	0	Cemip2
1807	3.40424e-09	0.298812	0.083	0.202	0.000109906	0	Mfsd11
1788	1.92238e-09	0.298806	0.127	0.273	6.2064e-05	0	Cxxc1
2647	0.00874547	0.298796	0.096	0.148	1	0	Brd9
2069	5.58672e-07	0.298633	0.061	0.145	0.0180367	0	Phf11d
892	1.91118e-25	0.298546	0.319	0.738	6.17025e-21	0	Tmed2
1462	6.09821e-13	0.298472	0.142	0.33	1.96881e-08	0	Tmub2
1217	1.16647e-16	0.298458	0.072	0.244	3.76595e-12	0	Spg20
1143	4.8143e-18	0.298309	0.349	0.743	1.5543e-13	0	Hdlbp
1991	1.33176e-07	0.298296	0.09	0.195	0.00429959	0	Fuca2
1698	2.843e-10	0.298118	0.122	0.273	9.17864e-06	0	Rnf220
1905	2.22183e-08	0.298008	0.065	0.164	0.000717317	0	Git2
2459	0.000491789	0.297764	0.096	0.166	1	0	Ppp1r9b
1713	3.69795e-10	0.297477	0.146	0.315	1.19388e-05	0	Bok
1056	4.21898e-20	0.297251	0.17	0.433	1.3621e-15	0	Aph1a
2423	0.000266294	0.297161	0.063	0.122	1	0	Capn15
2469	0.000599271	0.297041	0.079	0.14	1	0	Hip1
967	1.10954e-22	0.29699	0.107	0.343	3.58214e-18	0	Znrf2
1298	2.10533e-15	0.296809	0.113	0.301	6.79705e-11	0	Tmem222
1407	1.13603e-13	0.296589	0.118	0.3	3.66766e-09	0	Tnfsf12
1675	2.05993e-10	0.296412	0.063	0.179	6.65049e-06	0	Rexo1
1954	5.73154e-08	0.29641	0.081	0.187	0.00185043	0	Fbxo38
2094	9.20882e-07	0.296335	0.155	0.287	0.0297307	0	Ccdc85b
1157	8.71109e-18	0.296247	0.098	0.295	2.81238e-13	0	Zfp622
977	2.10219e-22	0.295966	0.129	0.379	6.78692e-18	0	Ube2j2
2398	0.000186869	0.295852	0.09	0.165	1	0	Jak3
2555	0.00236447	0.295797	0.096	0.156	1	0	Myo1g
1194	5.28651e-17	0.29557	0.079	0.26	1.70675e-12	0	Commd2
1610	3.99056e-11	0.295552	0.081	0.215	1.28835e-06	0	Sesn1
1163	1.16264e-17	0.295123	0.1	0.299	3.75359e-13	0	Dhx16
920	3.73548e-24	0.29511	0.268	0.653	1.206e-19	0	Sdf4
888	1.45881e-25	0.295051	0.232	0.585	4.70978e-21	0	Ociad1
1047	2.51051e-20	0.294997	0.133	0.376	8.10518e-16	0	Dag1
2096	9.35436e-07	0.294527	0.109	0.218	0.0302005	0	AI506816
1400	9.4328e-14	0.294347	0.148	0.346	3.04538e-09	0	Copz2
847	9.00277e-28	0.294184	0.127	0.416	2.90654e-23	0	Becn1
1800	2.76421e-09	0.294087	0.1	0.226	8.92426e-05	0	Ralb
1514	2.56979e-12	0.293903	0.114	0.281	8.29658e-08	0	Bag3
1984	1.16624e-07	0.293712	0.148	0.285	0.00376519	0	Ntpcr
913	1.15003e-24	0.293677	0.164	0.466	3.71286e-20	0	B3gat3
2206	5.79815e-06	0.293658	0.092	0.182	0.187193	0	Tbc1d1
2418	0.000254534	0.293579	0.057	0.113	1	0	Fam219b
1274	1.02562e-15	0.293259	0.122	0.323	3.31121e-11	0	Mgat4b
1178	1.99269e-17	0.293092	0.094	0.29	6.4334e-13	0	Pdxk
1059	4.91205e-20	0.292828	0.286	0.651	1.58586e-15	0	Paip2
2155	2.27409e-06	0.292784	0.113	0.216	0.0734189	0	Mtmr6
2189	3.78793e-06	0.292742	0.05	0.122	0.122293	0	Sppl2b
2232	9.66415e-06	0.292727	0.103	0.195	0.312007	0	Sike1
1961	6.39325e-08	0.292584	0.168	0.328	0.00206406	0	Slc43a3
2363	0.000106391	0.291888	0.055	0.114	1	0	Arl14ep
2587	0.0034658	0.291879	0.118	0.183	1	0	Sell
1902	2.04944e-08	0.291826	0.111	0.237	0.000661661	0	Ss18
1727	5.02319e-10	0.291662	0.105	0.245	1.62174e-05	0	Cd48
2326	6.35503e-05	0.291405	0.066	0.134	1	0	Xrcc1
2157	2.37118e-06	0.29139	0.048	0.12	0.0765535	0	Etv3
2563	0.00254413	0.29119	0.087	0.143	1	0	2900093K20Rik
1304	2.67437e-15	0.291109	0.214	0.478	8.63421e-11	0	Rrp1
983	3.71526e-22	0.290656	0.172	0.456	1.19947e-17	0	Sgpl1
971	1.59441e-22	0.290645	0.149	0.419	5.14754e-18	0	Ppp6r1
2447	0.000377888	0.290493	0.122	0.202	1	0	Relb
831	5.78794e-29	0.290244	0.142	0.447	1.86864e-24	0	Psmg4
1598	2.8906e-11	0.289901	0.12	0.282	9.3323e-07	0	Top2b
2408	0.000228329	0.289757	0.05	0.104	1	0	Dgka
1130	2.26393e-18	0.289371	0.319	0.685	7.30909e-14	0	Arpc5
1978	1.00148e-07	0.28932	0.077	0.177	0.00323328	0	Dmap1
2033	2.52835e-07	0.289195	0.098	0.206	0.00816279	0	Capn1
2594	0.00396793	0.288857	0.083	0.134	1	0	Stk10
1920	3.28581e-08	0.28884	0.061	0.157	0.00106082	0	Rfng
1305	2.82388e-15	0.288693	0.389	0.78	9.11688e-11	0	Gdi2
1687	2.32261e-10	0.288677	0.164	0.343	7.49855e-06	0	Zc3h7a
2283	2.47477e-05	0.288633	0.055	0.122	0.798979	0	Armc5
786	1.38194e-33	0.288418	0.196	0.57	4.46159e-29	0	Cct6a
1045	2.17491e-20	0.288366	0.183	0.463	7.02171e-16	0	Stx5a
2491	0.000918302	0.288365	0.101	0.168	1	0	Tifab
2170	3.17659e-06	0.288269	0.109	0.213	0.102556	0	Ldb1
2245	1.26473e-05	0.287994	0.087	0.171	0.408319	0	Lyst
2425	0.000279073	0.287876	0.066	0.127	1	0	Kank2
1728	5.12147e-10	0.287807	0.105	0.243	1.65347e-05	0	Gtf2f1
2017	1.99209e-07	0.287758	0.072	0.167	0.00643146	0	Mpzl1
1625	5.88226e-11	0.287464	0.092	0.232	1.89909e-06	0	Mink1
1440	2.93875e-13	0.287352	0.098	0.26	9.48775e-09	0	Ppp3cb
829	4.88419e-29	0.287239	0.279	0.691	1.57686e-24	0	Serbp1
1468	7.56592e-13	0.287195	0.074	0.218	2.44266e-08	0	Rab12
2289	2.86065e-05	0.287147	0.079	0.157	0.923561	0	Pmp22
2492	0.00101942	0.286869	0.101	0.167	1	0	Lpxn
1842	6.6527e-09	0.286853	0.087	0.205	0.000214782	0	Spsb3
1785	1.77021e-09	0.286837	0.083	0.205	5.71512e-05	0	Mmrn2
1801	2.90481e-09	0.286561	0.098	0.225	9.37817e-05	0	N4bp2l2
948	2.48579e-23	0.28634	0.124	0.377	8.02539e-19	0	Surf1
1004	1.70646e-21	0.285941	0.127	0.374	5.5093e-17	0	Tmem11
1455	4.81352e-13	0.28565	0.127	0.311	1.55405e-08	0	Irf9
2226	8.79423e-06	0.28558	0.042	0.107	0.283922	0	Rgp1
964	8.62281e-23	0.28548	0.096	0.327	2.78387e-18	0	Dnase2a
1486	1.29324e-12	0.285379	0.1	0.258	4.17522e-08	0	Tsnax
841	4.60373e-28	0.285226	0.205	0.545	1.48632e-23	0	Lonp1
1768	1.28815e-09	0.285124	0.077	0.196	4.1588e-05	0	Vps4a
923	4.15944e-24	0.285121	0.168	0.46	1.34288e-19	0	Nudc
1402	1.001e-13	0.285079	0.124	0.307	3.23172e-09	0	Cant1
2522	0.00152883	0.28501	0.077	0.132	1	0	Jarid2
1828	5.0016e-09	0.284928	0.083	0.2	0.000161477	0	Hpf1
1368	3.13157e-14	0.284898	0.12	0.305	1.01103e-09	0	Bet1l
1450	3.90475e-13	0.284768	0.092	0.251	1.26065e-08	0	Hnrnpr
1435	2.11912e-13	0.284215	0.14	0.333	6.84158e-09	0	Smarce1
1943	4.86853e-08	0.28402	0.111	0.234	0.0015718	0	Lancl1
985	4.11779e-22	0.28398	0.114	0.355	1.32943e-17	0	Snrk
1102	5.79978e-19	0.283968	0.122	0.342	1.87246e-14	0	Dalrd3
1419	1.43083e-13	0.283788	0.061	0.203	4.61944e-09	0	Paqr7
2168	3.03105e-06	0.283586	0.09	0.181	0.0978574	0	Pip4k2a
2318	5.33228e-05	0.283287	0.076	0.149	1	0	Slc45a4
1720	4.41547e-10	0.283054	0.054	0.161	1.42554e-05	0	Tom1l2
1218	1.27212e-16	0.282997	0.105	0.302	4.10703e-12	0	Osgep
2140	1.86612e-06	0.282993	0.111	0.216	0.0602477	0	Nudt3
1010	2.14676e-21	0.282959	0.137	0.388	6.93082e-17	0	Slc35f5
1795	2.20856e-09	0.282802	0.077	0.194	7.13033e-05	0	Zfp384
2260	1.70919e-05	0.282544	0.109	0.204	0.551813	0	Dnmt1
1224	1.7989e-16	0.282461	0.094	0.282	5.80775e-12	0	Arih2
1958	6.18606e-08	0.282318	0.098	0.211	0.00199717	0	Fzr1
1294	1.82039e-15	0.282272	0.118	0.314	5.87713e-11	0	Pigx
1538	5.5659e-12	0.282122	0.066	0.198	1.79695e-07	0	Ell
933	8.96026e-24	0.282095	0.262	0.63	2.89282e-19	0	Vapa
804	6.51211e-31	0.282042	0.236	0.622	2.10244e-26	0	Ube2l3
874	2.52994e-26	0.281982	0.138	0.426	8.16793e-22	0	Slc25a17
1319	4.69035e-15	0.281711	0.1	0.276	1.51428e-10	0	Smap1
1875	1.29261e-08	0.281667	0.09	0.209	0.00041732	0	Sfswap
315	3.37973e-73	0.281496	0.994	0.984	1.09114e-68	0	Fth1
1146	5.04859e-18	0.281385	0.087	0.277	1.62994e-13	0	Nek7
1915	2.97497e-08	0.281302	0.085	0.195	0.000960469	0	Gskip
2603	0.00450969	0.281132	0.079	0.13	1	0	Arrdc1
1207	8.09683e-17	0.28106	0.181	0.435	2.61406e-12	0	Brd2
2171	3.18149e-06	0.281049	0.072	0.155	0.102714	0	Tlnrd1
1606	3.41661e-11	0.280925	0.12	0.28	1.10305e-06	0	Slc35c2
1296	1.95609e-15	0.280673	0.142	0.352	6.31525e-11	0	Tbc1d17
1908	2.37466e-08	0.280647	0.081	0.192	0.000766659	0	Cnot10
1888	1.6362e-08	0.280581	0.039	0.125	0.000528247	0	Rpf2
898	2.68606e-25	0.280048	0.157	0.451	8.67194e-21	0	Mrpl48
998	1.11051e-21	0.279933	0.17	0.448	3.58528e-17	0	Rnpep
2480	0.000778212	0.279932	0.087	0.15	1	0	Prpf31
2381	0.000144183	0.27988	0.085	0.155	1	0	Exoc3l4
832	6.80305e-29	0.279863	0.133	0.432	2.19636e-24	0	Drg1
1184	3.57917e-17	0.279819	0.105	0.304	1.15554e-12	0	Ngdn
2228	9.30752e-06	0.279778	0.098	0.188	0.300493	0	Brd1
2588	0.00366292	0.279777	0.483	0.776	1	0	Id3
1881	1.50564e-08	0.279731	0.077	0.186	0.000486096	0	Sart1
2444	0.00036534	0.27971	0.109	0.185	1	0	S1pr2
1835	5.9611e-09	0.279695	0.081	0.196	0.000192454	0	Slc25a19
850	1.50926e-27	0.279463	0.177	0.503	4.87265e-23	0	Polr2m
2162	2.46059e-06	0.279431	0.114	0.219	0.0794403	0	Evi2a
1552	7.68341e-12	0.279375	0.103	0.257	2.48059e-07	0	Rap1gds1
997	1.04253e-21	0.279364	0.135	0.386	3.36581e-17	0	Nubp2
908	7.70882e-25	0.279184	0.135	0.413	2.48879e-20	0	Araf
1071	1.18686e-19	0.279087	0.19	0.471	3.83177e-15	0	Actn4
1918	3.08961e-08	0.278989	0.12	0.246	0.00099748	0	Lmo4
1417	1.40328e-13	0.27889	0.133	0.319	4.53049e-09	0	Rit1
2125	1.43947e-06	0.278772	0.092	0.191	0.0464732	0	Rexo4
1649	1.09314e-10	0.278494	0.116	0.268	3.5292e-06	0	Atxn2l
2038	2.98194e-07	0.278383	0.063	0.152	0.0096272	0	Sfi1
1196	6.10437e-17	0.278169	0.146	0.374	1.9708e-12	0	Abhd12
1504	1.73478e-12	0.278072	0.832	0.897	5.60075e-08	0	Rpl21
1013	2.78123e-21	0.278012	0.172	0.456	8.9792e-17	0	Mrps26
1014	3.75819e-21	0.277926	0.142	0.397	1.21333e-16	0	Ubr3
2137	1.7401e-06	0.277646	0.05	0.125	0.0561792	0	Tada3
1208	8.63397e-17	0.277347	0.114	0.319	2.78748e-12	0	Zfp771
1097	4.15308e-19	0.277167	0.138	0.374	1.34082e-14	0	Phpt1
2252	1.50275e-05	0.277103	0.063	0.135	0.485163	0	Klhl6
1627	5.96179e-11	0.277071	0.116	0.269	1.92476e-06	0	Nelfb
2481	0.000791485	0.277052	0.068	0.123	1	0	Nedd9
1995	1.37198e-07	0.277003	0.085	0.189	0.00442945	0	Erh
1557	9.11625e-12	0.276575	0.389	0.761	2.94318e-07	0	Snrpg
2167	2.98282e-06	0.276517	0.474	0.813	0.0963005	0	Lrp1
1031	1.07208e-20	0.27632	0.142	0.396	3.4612e-16	0	Stat5b
2552	0.00214816	0.276252	0.089	0.148	1	0	Trim3
1506	1.77672e-12	0.276139	0.096	0.249	5.73614e-08	0	Ttyh2
1508	1.91562e-12	0.275959	0.079	0.224	6.18459e-08	0	Poldip3
2366	0.000111104	0.275942	0.057	0.117	1	0	Ggps1
1548	7.22107e-12	0.275785	0.052	0.175	2.33132e-07	0	Zfyve26
2013	1.73163e-07	0.275776	0.076	0.174	0.00559055	0	Fam98c
1431	1.98625e-13	0.275689	0.1	0.264	6.41259e-09	0	Srrm1
1180	2.66214e-17	0.275494	0.332	0.715	8.59471e-13	0	Aplp2
969	1.45654e-22	0.275489	0.253	0.609	4.70243e-18	0	Gtf2h5
1279	1.18918e-15	0.275447	0.129	0.336	3.83927e-11	0	Prxl2b
1367	3.12582e-14	0.275342	0.022	0.141	1.00917e-09	0	Mief2
1192	4.74038e-17	0.275273	0.107	0.31	1.53043e-12	0	Trak1
1701	3.20181e-10	0.275268	0.092	0.226	1.0337e-05	0	Cdc42ep1
1489	1.36323e-12	0.275181	0.089	0.242	4.40119e-08	0	Odr4
2234	1.03751e-05	0.275093	0.103	0.197	0.334959	0	Nid1
1734	5.44609e-10	0.274925	0.083	0.21	1.75827e-05	0	Gpr137
846	7.68546e-28	0.274918	0.203	0.548	2.48125e-23	0	Eif3d
1806	3.38878e-09	0.2749	0.428	0.792	0.000109407	0	D8Ertd738e
2432	0.000317316	0.274795	0.054	0.107	1	0	Tspan13
873	2.11876e-26	0.27469	0.185	0.508	6.84041e-22	0	Eif3a
2434	0.000333138	0.274619	0.059	0.115	1	0	Zfp414
1484	1.24906e-12	0.274594	0.114	0.285	4.0326e-08	0	Pnkp
1766	1.1534e-09	0.274537	0.083	0.204	3.72375e-05	0	Dcp2
1012	2.25022e-21	0.274519	0.188	0.48	7.26484e-17	0	Sec24c
1853	7.77258e-09	0.274418	0.103	0.228	0.000250938	0	Tradd
1413	1.31155e-13	0.274356	0.122	0.302	4.23433e-09	0	Entr1
1289	1.80108e-15	0.27421	0.092	0.27	5.81479e-11	0	Ccnq
1947	4.97241e-08	0.274202	0.129	0.265	0.00160534	0	Mtmr3
859	3.63851e-27	0.274153	0.223	0.581	1.17469e-22	0	Dctn3
1137	3.59663e-18	0.274075	0.077	0.26	1.16117e-13	0	Mtor
2076	6.67835e-07	0.27403	0.461	0.798	0.021561	0	Pdia3
1750	7.97676e-10	0.273894	0.077	0.197	2.5753e-05	0	Dhps
944	1.84394e-23	0.273745	0.172	0.46	5.95316e-19	0	Tmbim1
1710	3.60281e-10	0.273629	0.105	0.243	1.16317e-05	0	Brox
1744	7.26376e-10	0.273385	0.068	0.184	2.3451e-05	0	Mknk1
2517	0.00147552	0.273242	0.498	0.82	1	0	Ctsh
1669	1.61186e-10	0.273233	0.137	0.3	5.20391e-06	0	Strn4
1406	1.10779e-13	0.273122	0.186	0.413	3.5765e-09	0	Clk1
2043	3.43322e-07	0.273086	0.076	0.171	0.0110842	0	Borcs6
1213	9.46551e-17	0.273045	0.144	0.362	3.05594e-12	0	Ist1
1998	1.39469e-07	0.272884	0.467	0.803	0.00450274	0	Selenok
1008	2.10895e-21	0.272826	0.201	0.501	6.80873e-17	0	Gm16286
1505	1.7459e-12	0.272816	0.137	0.318	5.63663e-08	0	Pak2
1985	1.16699e-07	0.272781	0.151	0.283	0.00376762	0	S100a4
1383	5.59718e-14	0.272759	0.042	0.174	1.80705e-09	0	Polr3h
2018	1.99457e-07	0.272743	0.057	0.145	0.00643946	0	Deaf1
1896	1.81571e-08	0.272692	0.114	0.242	0.000586202	0	Stard3
2372	0.000121974	0.272035	0.081	0.153	1	0	Fnbp4
851	1.76027e-27	0.271972	0.116	0.389	5.68303e-23	0	Anpep
1691	2.56315e-10	0.271823	0.096	0.233	8.27513e-06	0	Slc15a4
1328	7.25484e-15	0.271535	0.109	0.291	2.34222e-10	0	Ppp3r1
1159	9.7554e-18	0.271485	0.135	0.357	3.14953e-13	0	Gars
2325	6.22287e-05	0.271333	0.103	0.188	1	0	Pygb
1276	1.09167e-15	0.271236	0.077	0.246	3.52447e-11	0	Eif2b2
2192	3.95114e-06	0.27122	0.079	0.167	0.127563	0	Tmc6
2419	0.000257166	0.27121	0.065	0.125	1	0	Myh10
1603	3.08318e-11	0.271102	0.031	0.135	9.95404e-07	0	Sfmbt1
1027	6.2774e-21	0.271074	0.172	0.449	2.02666e-16	0	Wdr26
834	1.22821e-28	0.270826	0.124	0.417	3.96526e-24	0	Lrrc58
1397	8.63322e-14	0.270635	0.199	0.437	2.78723e-09	0	Lmna
2229	9.30932e-06	0.27045	0.066	0.143	0.300551	0	Kmt5c
2394	0.000180864	0.27019	0.046	0.1	1	0	Zfp266
1496	1.58963e-12	0.270164	0.061	0.192	5.13214e-08	0	Ces2c
1545	6.60918e-12	0.26999	0.1	0.253	2.13377e-07	0	Itsn1
1270	7.61157e-16	0.26995	0.148	0.363	2.45739e-11	0	Ilkap
1722	4.44851e-10	0.269931	0.389	0.75	1.4362e-05	0	Taldo1
1912	2.85461e-08	0.269896	0.124	0.255	0.000921611	0	Ptk2b
1423	1.5493e-13	0.269735	0.146	0.344	5.00192e-09	0	Id1
924	4.23119e-24	0.269423	0.279	0.647	1.36604e-19	0	Ifi27
1344	1.24786e-14	0.269364	0.181	0.414	4.02872e-10	0	Siva1
1240	3.43955e-16	0.26921	0.103	0.296	1.11046e-11	0	Tent2
1526	3.53183e-12	0.269025	0.077	0.221	1.14025e-07	0	Nasp
2574	0.00305699	0.268986	0.727	0.882	1	0	Rpsa
1357	1.91801e-14	0.2689	0.105	0.282	6.19229e-10	0	Pisd
905	5.52364e-25	0.268703	0.173	0.477	1.78331e-20	0	Ccdc124
792	5.77655e-32	0.268677	0.133	0.448	1.86496e-27	0	Pdcd4
893	2.1695e-25	0.268649	0.17	0.47	7.00424e-21	0	1110004F10Rik
2090	8.87005e-07	0.268648	0.039	0.11	0.028637	0	Tbck
875	3.47891e-26	0.268479	0.138	0.423	1.12317e-21	0	Cebpg
810	1.19433e-30	0.268478	0.157	0.482	3.8559e-26	0	Cdc26
1262	6.29273e-16	0.267969	0.149	0.367	2.03161e-11	0	Maea
1340	1.05041e-14	0.267768	0.135	0.338	3.39126e-10	0	Hpcal1
994	1.00754e-21	0.267367	0.271	0.625	3.25284e-17	0	Arpc3
1921	3.34931e-08	0.267238	0.072	0.175	0.00108132	0	Nudcd3
2004	1.47874e-07	0.266982	0.066	0.16	0.00477412	0	Med1
2484	0.000813856	0.266871	0.065	0.119	1	0	Prkd2
991	6.89785e-22	0.266862	0.077	0.291	2.22697e-17	0	Osbp
1032	1.10784e-20	0.266836	0.131	0.375	3.57667e-16	0	Apex1
2499	0.00108763	0.266814	0.074	0.13	1	0	Thra
1929	3.7183e-08	0.266767	0.6	0.665	0.00120045	0	Pkm
1117	1.32588e-18	0.266685	0.081	0.271	4.28059e-14	0	Uba3
978	2.33415e-22	0.266682	0.172	0.461	7.53579e-18	0	Pin1
1865	1.01524e-08	0.26661	0.089	0.207	0.000327769	0	Mbd6
1388	6.79452e-14	0.266485	0.131	0.322	2.19361e-09	0	Fam107b
1485	1.28499e-12	0.266471	0.096	0.254	4.14859e-08	0	Ep400
965	9.35907e-23	0.266465	0.14	0.403	3.02158e-18	0	Dhx15
1227	2.02861e-16	0.266352	0.321	0.679	6.54935e-12	0	1810037I17Rik
1409	1.20342e-13	0.266203	0.076	0.226	3.88525e-09	0	Herc2
1454	4.6884e-13	0.266121	0.105	0.271	1.51365e-08	0	Ccdc59
1162	1.0806e-17	0.266055	0.098	0.295	3.48871e-13	0	Pigq
2032	2.45964e-07	0.266042	0.094	0.2	0.00794094	0	Plekhm1
1121	1.44511e-18	0.266012	0.142	0.378	4.66553e-14	0	Ppt2
1959	6.22309e-08	0.26596	0.068	0.167	0.00200912	0	Dnajc9
2403	0.000208492	0.265934	0.168	0.276	1	0	Gltp
1079	1.62937e-19	0.26569	0.14	0.381	5.26043e-15	0	Glrx2
820	1.49751e-29	0.26566	0.127	0.425	4.83472e-25	0	Ahcyl1
2116	1.23064e-06	0.265567	0.083	0.176	0.0397314	0	Ubn1
973	1.63394e-22	0.265485	0.14	0.41	5.27517e-18	0	Keap1
1653	1.2396e-10	0.265463	0.061	0.18	4.00206e-06	0	Ppm1m
1678	2.17278e-10	0.265402	0.096	0.234	7.01481e-06	0	Nfyc
2452	0.000413838	0.265321	0.059	0.115	1	0	Bambi
1099	5.08215e-19	0.265316	0.236	0.552	1.64077e-14	0	Rras
1923	3.45176e-08	0.265279	0.142	0.277	0.0011144	0	Pycard
1476	9.06012e-13	0.26504	0.107	0.273	2.92506e-08	0	Med25
1864	9.92668e-09	0.265037	0.085	0.201	0.000320483	0	Mcrs1
1704	3.49779e-10	0.264952	0.044	0.146	1.12926e-05	0	Usp38
1564	1.19821e-11	0.264814	0.066	0.197	3.86841e-07	0	Gnl1
2269	1.92538e-05	0.264718	0.083	0.163	0.62161	0	Wls
1927	3.68669e-08	0.264474	0.059	0.154	0.00119025	0	Rfc3
1000	1.19234e-21	0.264459	0.227	0.554	3.84948e-17	0	Ctnna1
1742	6.99377e-10	0.264401	0.05	0.154	2.25794e-05	0	Adck1
2376	0.000130737	0.264316	0.068	0.134	1	0	Gimap5
1185	3.6184e-17	0.264193	0.157	0.391	1.1682e-12	0	Ctdnep1
1804	3.27619e-09	0.26399	0.094	0.22	0.000105772	0	Srpk1
886	1.12997e-25	0.263931	0.149	0.444	3.64812e-21	0	Bad
1453	4.47147e-13	0.263868	0.089	0.243	1.44361e-08	0	Med15
912	9.95003e-25	0.263372	0.216	0.56	3.21237e-20	0	Hnrnpc
1139	4.52095e-18	0.263258	0.118	0.332	1.45959e-13	0	Fnta
1247	4.11058e-16	0.26313	0.155	0.382	1.3271e-11	0	Cnppd1
2230	9.46543e-06	0.263127	0.079	0.161	0.305592	0	Anks3
992	8.43062e-22	0.263088	0.19	0.486	2.72183e-17	0	Ik
1439	2.61273e-13	0.263039	0.085	0.237	8.43519e-09	0	Gatd1
1996	1.37403e-07	0.262999	0.065	0.158	0.00443605	0	Xpo5
1414	1.33364e-13	0.262937	0.107	0.277	4.30564e-09	0	Pxk
1024	5.32977e-21	0.26282	0.159	0.428	1.72072e-16	0	Plekhj1
845	7.34115e-28	0.262691	0.122	0.408	2.37009e-23	0	Dgcr2
1060	5.33147e-20	0.26259	0.188	0.466	1.72126e-15	0	Usp9x
1105	6.85799e-19	0.262511	0.081	0.276	2.2141e-14	0	Bub3
925	4.25706e-24	0.262451	0.279	0.664	1.37439e-19	0	Prkar1a
1672	1.71607e-10	0.262418	0.107	0.25	5.54032e-06	0	Ddit4
2414	0.000251507	0.262252	0.083	0.151	1	0	Carm1
1844	6.71421e-09	0.262076	0.077	0.191	0.000216768	0	Tmem185a
2542	0.00187603	0.262023	0.077	0.131	1	0	Osmr
2324	6.12392e-05	0.262008	0.068	0.136	1	0	Rnf38
761	6.17755e-38	0.261924	0.19	0.585	1.99442e-33	0	Bzw1
1082	1.82996e-19	0.26189	0.14	0.382	5.90804e-15	0	0610010K14Rik
1086	2.07939e-19	0.261842	0.225	0.527	6.7133e-15	0	Son
1351	1.53579e-14	0.261789	0.135	0.331	4.95831e-10	0	Polr2a
1854	7.93047e-09	0.261716	0.089	0.205	0.000256035	0	Stimate
960	6.99982e-23	0.261693	0.135	0.393	2.25989e-18	0	Ccpg1
1793	2.09109e-09	0.26169	0.089	0.212	6.75109e-05	0	Miip
1123	1.67789e-18	0.261664	0.092	0.294	5.41708e-14	0	Gatm
2350	8.73565e-05	0.261337	0.113	0.198	1	0	Cyb5r1
1093	3.246e-19	0.261307	0.09	0.292	1.04797e-14	0	Sik3
995	1.04124e-21	0.261047	0.151	0.413	3.36163e-17	0	Kcmf1
1900	2.01994e-08	0.261013	0.063	0.162	0.000652137	0	Elp3
1706	3.5604e-10	0.260477	0.111	0.252	1.14948e-05	0	Ybx3
1848	7.13344e-09	0.260476	0.092	0.213	0.000230303	0	Myo7a
2510	0.0013216	0.26046	0.076	0.132	1	0	Tnks
1326	6.35605e-15	0.260222	0.072	0.231	2.05205e-10	0	Pja2
1449	3.89299e-13	0.260211	0.142	0.331	1.25685e-08	0	Cuedc2
1937	4.56185e-08	0.260121	0.101	0.218	0.00147279	0	Med9
1798	2.39671e-09	0.260094	0.068	0.177	7.73777e-05	0	Sgk3
1968	7.84986e-08	0.260037	0.072	0.172	0.00253433	0	Wdr6
1101	5.48009e-19	0.259975	0.292	0.653	1.76925e-14	0	Tnfrsf1a
1899	1.8856e-08	0.259963	0.079	0.188	0.000608765	0	Ppp2r5d
1845	6.90912e-09	0.259945	0.063	0.166	0.000223061	0	Nmral1
2154	2.24906e-06	0.25984	0.146	0.271	0.0726108	0	Zmiz1
1498	1.626e-12	0.259448	0.101	0.264	5.24955e-08	0	Chd3
1063	7.187e-20	0.259202	0.127	0.362	2.32032e-15	0	Skiv2l
2541	0.001832	0.25918	0.096	0.159	1	0	Plcg2
1596	2.79111e-11	0.259116	0.358	0.706	9.01109e-07	0	Rhoa
1312	3.66215e-15	0.259102	0.092	0.268	1.18233e-10	0	BC029722
972	1.62462e-22	0.259033	0.168	0.454	5.2451e-18	0	Pdlim1
811	1.25674e-30	0.258887	0.175	0.52	4.05739e-26	0	2022-03-02
890	1.71208e-25	0.258853	0.114	0.379	5.52744e-21	0	Mars
2465	0.000553099	0.258725	0.087	0.152	1	0	Ube2d1
2295	3.16002e-05	0.25868	0.074	0.145	1	0	Kdm7a
1009	2.13308e-21	0.258667	0.183	0.467	6.88664e-17	0	Stip1
795	8.97823e-32	0.258656	0.149	0.48	2.89862e-27	0	Cmtm6
1812	3.53838e-09	0.258159	0.072	0.181	0.000114237	0	Fem1a
895	2.49389e-25	0.258054	0.125	0.392	8.05154e-21	0	Mpv17
2530	0.0016802	0.257965	0.114	0.186	1	0	Cpne2
803	5.01807e-31	0.257917	0.177	0.516	1.62008e-26	0	Il18bp
1317	4.18776e-15	0.257799	0.09	0.263	1.35202e-10	0	Srprb
812	1.26222e-30	0.257761	0.138	0.449	4.07509e-26	0	Szrd1
1100	5.42035e-19	0.257724	0.111	0.327	1.74996e-14	0	Pgp
1033	1.12521e-20	0.257715	0.151	0.411	3.63275e-16	0	Eif4a3
1590	2.33955e-11	0.257439	0.101	0.25	7.55324e-07	0	Usp7
2501	0.00111223	0.257388	0.063	0.115	1	0	Ap1g2
1114	1.04173e-18	0.257281	0.109	0.319	3.36323e-14	0	Gbf1
2111	1.1512e-06	0.257225	0.068	0.154	0.0371665	0	Lsm14b
1910	2.72259e-08	0.257057	0.085	0.194	0.000878987	0	Bptf
1395	8.38325e-14	0.256962	0.07	0.219	2.70653e-09	0	Aagab
1456	4.85028e-13	0.25696	0.07	0.213	1.56591e-08	0	AW549877
1757	9.9525e-10	0.256912	0.077	0.196	3.21316e-05	0	Clip1
919	1.90099e-24	0.256831	0.109	0.359	6.13735e-20	0	Eif1ad
1645	1.00901e-10	0.256634	0.089	0.225	3.25757e-06	0	Pml
1950	5.37725e-08	0.256607	0.033	0.111	0.00173604	0	Esco1
2148	2.10364e-06	0.256368	0.343	0.615	0.0679159	0	Osbpl9
2050	3.73013e-07	0.256364	0.046	0.125	0.0120427	0	Fam53c
2374	0.000123954	0.256323	0.068	0.134	1	0	Lfng
2084	7.99897e-07	0.256027	0.09	0.188	0.0258247	0	Synj1
2144	2.0385e-06	0.256024	0.083	0.174	0.0658128	0	Pbx2
1098	5.02429e-19	0.255789	0.125	0.353	1.62209e-14	0	Chtop
1007	2.0969e-21	0.255717	0.146	0.406	6.76984e-17	0	Stat2
1562	1.16016e-11	0.255396	0.1	0.252	3.74556e-07	0	Tmem9
1255	4.62515e-16	0.255383	0.063	0.221	1.49323e-11	0	Casd1
1791	2.00633e-09	0.255327	0.083	0.203	6.47744e-05	0	Triobp
1849	7.5206e-09	0.255232	0.107	0.235	0.000242803	0	Tnfrsf21
2597	0.00401583	0.255103	0.065	0.11	1	0	Traf3
2393	0.000178717	0.255069	0.05	0.105	1	0	Tjap1
798	1.64057e-31	0.255033	0.138	0.451	5.29659e-27	0	Psmd7
1544	6.5448e-12	0.254866	0.054	0.175	2.11299e-07	0	Bms1
1952	5.39326e-08	0.254828	0.113	0.236	0.00174122	0	Bcl10
1076	1.48825e-19	0.25466	0.262	0.591	4.80482e-15	0	Rab1b
2586	0.00345777	0.254559	0.066	0.114	1	0	Rarg
2107	1.0572e-06	0.254331	0.114	0.224	0.0341316	0	Lamc1
2015	1.92282e-07	0.25422	0.077	0.177	0.00620783	0	Med24
2146	2.07652e-06	0.254014	0.096	0.195	0.0670405	0	Pip5k1c
1962	6.53627e-08	0.253956	0.242	0.44	0.00211024	0	Hck
2400	0.000191628	0.253665	0.083	0.151	1	0	Elp1
1245	3.9507e-16	0.253598	0.081	0.253	1.27548e-11	0	Hnrnpll
1230	2.27448e-16	0.253413	0.172	0.408	7.34317e-12	0	Ppp1r14b
1330	7.69216e-15	0.253046	0.28	0.591	2.48341e-10	0	Snx5
937	1.09978e-23	0.2529	0.186	0.498	3.55063e-19	0	Sf1
910	9.20679e-25	0.252867	0.255	0.617	2.97241e-20	0	Ddx3x
878	4.80183e-26	0.252715	0.166	0.471	1.55027e-21	0	Tmem259
1022	5.1418e-21	0.252336	0.114	0.346	1.66003e-16	0	Rbfa
1311	3.62249e-15	0.252255	0.107	0.291	1.16952e-10	0	Fam3c
1376	4.45906e-14	0.252178	0.371	0.73	1.43961e-09	0	Arpc2
2608	0.00472174	0.252157	0.07	0.118	1	0	Mfsd12
2430	0.000313339	0.251796	0.076	0.139	1	0	Atn1
2104	1.03662e-06	0.251763	0.081	0.176	0.0334672	0	Acox3
1946	4.92978e-08	0.251481	0.035	0.114	0.00159158	0	Nufip1
2292	2.92866e-05	0.251465	0.077	0.153	0.945519	0	Hps5
1158	9.40638e-18	0.251458	0.125	0.348	3.03685e-13	0	Gatad2a
1251	4.30484e-16	0.251377	0.127	0.333	1.38982e-11	0	Luc7l3
1655	1.25154e-10	0.251116	0.096	0.235	4.04061e-06	0	Gtf3a
2149	2.11908e-06	0.250888	0.089	0.182	0.0684144	0	Cbx5
1665	1.47489e-10	0.250707	0.07	0.193	4.76168e-06	0	Cyld
2565	0.00273776	0.250672	0.063	0.109	1	0	Slc37a2
2225	8.77644e-06	0.250653	0.072	0.152	0.283347	0	Leng8
2113	1.19693e-06	0.250624	0.077	0.167	0.0386429	0	Zzz3
1347	1.36996e-14	0.250607	0.083	0.246	4.42291e-10	0	Ext2
1533	4.48648e-12	0.25059	0.101	0.254	1.44846e-07	0	Ranbp3
1437	2.45053e-13	0.250238	0.079	0.231	7.91153e-09	0	Atf6
1928	3.68874e-08	0.250128	0.09	0.202	0.00119091	0	Tmem63a
1976	9.78868e-08	0.250005	0.094	0.204	0.00316028	0	Pilrb2
688	6.09778e-47	-0.250104	0.129	0.519	1.96867e-42	0	Sppl2a
941	1.49344e-23	-0.25086	0.47	0.853	4.82156e-19	0	Gng5
565	3.53565e-57	-0.251357	0.164	0.614	1.14149e-52	0	Slc31a1
677	2.11085e-48	-0.251412	0.081	0.442	6.81489e-44	0	Pex16
1197	6.27333e-17	-0.25174	0.552	0.847	2.02534e-12	0	AW112010
506	1.7011e-60	-0.252016	0.199	0.676	5.49202e-56	0	Gclm
1001	1.27457e-21	-0.252255	0.411	0.808	4.11495e-17	0	Mif
826	3.99363e-29	-0.252413	0.175	0.5	1.28934e-24	0	Eno1
612	6.11048e-54	-0.252633	0.201	0.643	1.97277e-49	0	Gpt2
726	6.1051e-43	-0.254223	0.035	0.333	1.97103e-38	0	Mgll
624	8.15112e-53	-0.25463	0.083	0.461	2.63159e-48	0	Mlycd
686	1.82988e-47	-0.255893	0.057	0.396	5.90777e-43	0	Pdia5
1150	6.00052e-18	-0.256145	0.068	0.242	1.93727e-13	0	Pde4b
683	7.81264e-48	-0.256474	0.026	0.34	2.52231e-43	0	Gys2
1109	8.38177e-19	-0.257365	0.541	0.819	2.70606e-14	0	C4b
819	9.2181e-30	-0.25836	0.47	0.855	2.97606e-25	0	Gpx4
664	7.9875e-50	-0.25862	0.061	0.414	2.57877e-45	0	Fahd1
1758	1.02062e-09	-0.25939	0.286	0.504	3.29507e-05	0	Cd14
583	2.18968e-56	-0.259497	0.238	0.734	7.06939e-52	0	Sdha
605	1.41633e-54	-0.259599	0.116	0.521	4.57263e-50	0	Gckr
566	3.88626e-57	-0.259674	0.066	0.454	1.25468e-52	0	Perp
670	6.52185e-49	-0.259849	0.077	0.433	2.10558e-44	0	Rnf103
806	7.1597e-31	-0.260531	0.111	0.395	2.31151e-26	0	Rdh9
392	1.48767e-67	-0.26075	0.159	0.647	4.80293e-63	0	Skp1a
876	4.00639e-26	-0.260797	0.446	0.825	1.29346e-21	0	Cp
755	3.60701e-39	-0.261416	0.002	0.254	1.16452e-34	0	Acnat2
586	2.47306e-56	-0.261757	0.037	0.403	7.98426e-52	0	Slco2b1
1880	1.46377e-08	-0.262067	0.531	0.866	0.000472577	0	Prdx5
508	2.22793e-60	-0.262105	0.111	0.541	7.19288e-56	0	Trap1
769	3.67409e-37	-0.262468	0.011	0.26	1.18618e-32	0	Slco1a4
289	4.91141e-75	-0.262964	0.157	0.665	1.58565e-70	0	Ndufv2
520	1.88649e-59	-0.263249	0.111	0.537	6.09054e-55	0	Pmpcb
866	8.58657e-27	-0.26362	0.022	0.22	2.77217e-22	0	Rarres1
633	1.98277e-52	-0.264454	0.1	0.495	6.40139e-48	0	Tmem38b
757	2.59778e-38	-0.26488	0.107	0.435	8.38692e-34	0	Brap
532	8.66947e-59	-0.264993	0.116	0.539	2.79894e-54	0	Stra6l
2488	0.000876133	-0.265081	0.137	0.216	1	0	Pfkp
1161	1.04554e-17	-0.265554	0.845	0.902	3.37553e-13	0	Eef1a1
538	1.23054e-58	-0.266696	0.168	0.626	3.97279e-54	0	Ndufv1
909	8.69326e-25	-0.267737	0.059	0.273	2.80662e-20	0	Blcap
940	1.44581e-23	-0.26818	0.013	0.184	4.6678e-19	0	Notum
648	4.50729e-51	-0.26833	0.087	0.459	1.45518e-46	0	Ttc39c
828	4.53966e-29	-0.26926	0.059	0.293	1.46563e-24	0	Serpina7
844	5.78426e-28	-0.270727	0.461	0.846	1.86745e-23	0	Cox5a
742	5.42482e-41	-0.271058	0.103	0.437	1.7514e-36	0	Reep3
1434	2.07007e-13	-0.271423	0.079	0.227	6.68324e-09	0	Tnfaip3
724	1.24437e-43	-0.271735	0.087	0.424	4.01746e-39	0	Tcea3
857	2.93078e-27	-0.27178	0.397	0.816	9.46201e-23	0	Ninj1
723	1.20753e-43	-0.271871	0.02	0.309	3.89851e-39	0	Ido2
644	2.84761e-51	-0.2719	0.096	0.472	9.19352e-47	0	Sqle
405	8.41539e-67	-0.272009	0.055	0.481	2.71691e-62	0	Il1rap
650	6.87957e-51	-0.272011	0.197	0.653	2.22107e-46	0	Eif5
600	7.43549e-55	-0.272203	0.057	0.427	2.40055e-50	0	Nadk2
706	2.1112e-45	-0.272757	0.319	0.783	6.81602e-41	0	Atp5c1
678	2.28127e-48	-0.272948	0.085	0.445	7.36508e-44	0	Acat2
638	1.71738e-51	-0.273019	0.09	0.464	5.54456e-47	0	Snhg6
592	1.40594e-55	-0.274114	0.096	0.495	4.53907e-51	0	Abcb4
603	1.15298e-54	-0.274628	0.142	0.562	3.72238e-50	0	Fuom
510	2.43427e-60	-0.275045	0.092	0.505	7.85904e-56	0	Gstm6
718	1.63997e-44	-0.275693	0.317	0.787	5.29463e-40	0	Ndufa1
695	1.74721e-46	-0.275969	0.098	0.458	5.64086e-42	0	Stard7
470	4.57541e-62	-0.27623	0.135	0.581	1.47717e-57	0	Ivd
1412	1.30365e-13	-0.276791	0.686	0.89	4.20882e-09	0	Rps2
785	1.28634e-33	-0.276986	0.013	0.244	4.15294e-29	0	Ggact
434	1.41156e-64	-0.27729	0.098	0.53	4.55723e-60	0	Pank1
291	7.63977e-75	-0.277926	0.111	0.599	2.4665e-70	0	Ak3
727	8.98248e-43	-0.278765	0.028	0.317	2.89999e-38	0	Acsm5
2411	0.000237798	-0.278806	0.917	0.931	1	0	Hp
521	2.0631e-59	-0.279244	0.12	0.542	6.66072e-55	0	Mrap
493	6.66977e-61	-0.279372	0.113	0.551	2.15334e-56	0	Cldn3
764	9.9941e-38	-0.279635	0.054	0.34	3.22659e-33	0	Cyp2j6
698	5.03005e-46	-0.28027	0.077	0.425	1.62395e-41	0	Akr1c13
712	4.11236e-45	-0.280738	0.039	0.349	1.32768e-40	0	Ehd3
1048	2.54778e-20	-0.280909	0.496	0.847	8.22551e-16	0	Rps5
515	7.81834e-60	-0.281113	0.105	0.538	2.52415e-55	0	Mrpl15
767	3.12184e-37	-0.281167	0.314	0.756	1.00789e-32	0	Tma7
732	3.58768e-42	-0.281668	0.035	0.332	1.15828e-37	0	Oit3
685	1.56675e-47	-0.282276	0.094	0.456	5.05824e-43	0	Hhex
954	5.01481e-23	-0.28264	0.494	0.847	1.61903e-18	0	Atp5a1
756	1.47728e-38	-0.283215	0.363	0.809	4.76941e-34	0	Tle5
840	4.55517e-28	-0.283233	0.076	0.324	1.47064e-23	0	Abhd11
398	3.33917e-67	-0.283702	0.133	0.603	1.07805e-62	0	Lifr
855	2.54963e-27	-0.284591	0.017	0.211	8.23149e-23	0	Cyp2a4
681	5.83589e-48	-0.285562	0.057	0.403	1.88412e-43	0	AU022252
455	2.67612e-63	-0.285839	0.172	0.636	8.63984e-59	0	Tuba4a
596	4.04228e-55	-0.286506	0.101	0.501	1.30505e-50	0	Acbd5
1792	2.04186e-09	-0.286862	0.144	0.284	6.59215e-05	0	Plek
957	5.59877e-23	-0.28721	0.006	0.165	1.80756e-18	0	Mup12
626	9.8372e-53	-0.287246	0.092	0.472	3.17594e-48	0	Tspan12
454	2.33224e-63	-0.287623	0.122	0.565	7.52965e-59	0	Cpt2
1567	1.33948e-11	-0.288891	0.897	0.921	4.32452e-07	0	C3
525	4.26128e-59	-0.289076	0.14	0.58	1.37575e-54	0	Adtrp
537	1.07265e-58	-0.289746	0.196	0.674	3.46307e-54	0	Sdhd
567	5.68269e-57	-0.290741	0.074	0.462	1.83466e-52	0	Gm4952
1762	1.03802e-09	-0.2916	0.046	0.144	3.35124e-05	0	Tnf
588	7.34219e-56	-0.29173	0.089	0.488	2.37043e-51	0	Avpi1
738	1.14141e-41	-0.291798	0.055	0.363	3.68505e-37	0	Etfbkmt
639	1.88148e-51	-0.292367	0.074	0.442	6.07435e-47	0	Grb7
836	1.83282e-28	-0.292417	0.533	0.864	5.91726e-24	0	Atp5b
663	4.76869e-50	-0.29265	0.253	0.715	1.53957e-45	0	Got2
643	2.6786e-51	-0.293046	0.271	0.754	8.64786e-47	0	Txn2
625	9.80574e-53	-0.294241	0.087	0.467	3.16578e-48	0	Gstm7
729	2.83647e-42	-0.29431	0.041	0.337	9.15753e-38	0	Chdh
590	1.10276e-55	-0.294726	0.238	0.72	3.56027e-51	0	Ndufc2
1124	1.82828e-18	-0.294851	0.076	0.26	5.9026e-14	0	Ciapin1
1144	4.88346e-18	-0.294897	0.561	0.868	1.57663e-13	0	Rpl19
1249	4.28022e-16	-0.295124	0.782	0.908	1.38187e-11	0	Prdx1
575	1.08856e-56	-0.2952	0.094	0.5	3.51441e-52	0	St3gal5
720	2.83897e-44	-0.295384	0.125	0.496	9.1656e-40	0	A2ml1
606	1.62632e-54	-0.29577	0.24	0.713	5.25057e-50	0	Por
861	4.84009e-27	-0.296176	0.423	0.85	1.56262e-22	0	Plin2
544	1.60289e-58	-0.297038	0.111	0.533	5.17494e-54	0	Ss18l2
684	1.25682e-47	-0.297257	0.089	0.448	4.05766e-43	0	Ddah1
931	7.35421e-24	-0.297381	0.022	0.202	2.37431e-19	0	Cyp7a1
938	1.24427e-23	-0.297494	0.561	0.873	4.01713e-19	0	Cox8a
725	2.51753e-43	-0.297772	0.033	0.332	8.12785e-39	0	Acot12
620	2.31018e-53	-0.298298	0.292	0.782	7.45841e-49	0	Cycs
708	2.19028e-45	-0.298422	0.041	0.35	7.07131e-41	0	Car8
464	1.09363e-62	-0.299048	0.131	0.587	3.53078e-58	0	Mcee
621	2.31467e-53	-0.299427	0.113	0.515	7.47291e-49	0	Abcc2
715	7.74158e-45	-0.299767	0.046	0.361	2.49937e-40	0	Pm20d1
526	5.08496e-59	-0.299788	0.063	0.455	1.64168e-54	0	Uroc1
568	5.73281e-57	-0.299831	0.111	0.53	1.85084e-52	0	Naprt
564	3.2597e-57	-0.301969	0.214	0.696	1.05239e-52	0	Cd164
594	2.46243e-55	-0.302356	0.05	0.416	7.94994e-51	0	Slc6a12
482	3.40663e-61	-0.303508	0.089	0.503	1.09983e-56	0	Mttp
907	6.17863e-25	-0.303616	0.437	0.833	1.99477e-20	0	Rpl27
777	6.42399e-35	-0.303914	0.041	0.3	2.07398e-30	0	Lhpp
474	1.11746e-61	-0.304795	0.166	0.642	3.60772e-57	0	Edem1
824	2.93995e-29	-0.305364	0.137	0.434	9.49164e-25	0	Ets2
672	9.49554e-49	-0.305374	0.044	0.379	3.06563e-44	0	Gck
1092	3.12328e-19	-0.305719	0.063	0.244	1.00835e-14	0	Cebpz
666	1.69051e-49	-0.306066	0.048	0.385	5.4578e-45	0	Afmid
295	2.58839e-74	-0.306071	0.077	0.539	8.35661e-70	0	Tmem86b
463	1.01277e-62	-0.306449	0.199	0.655	3.26972e-58	0	Gcgr
585	2.29462e-56	-0.307293	0.02	0.37	7.40819e-52	0	Ces1b
523	3.95773e-59	-0.30732	0.076	0.482	1.27775e-54	0	Decr2
1096	3.48312e-19	-0.307702	0.028	0.182	1.12453e-14	0	Ggnbp1
696	2.70239e-46	-0.308137	0.035	0.347	8.72466e-42	0	Ugt3a1
375	1.18858e-68	-0.308349	0.085	0.536	3.83733e-64	0	Cox16
689	9.03884e-47	-0.308496	0.352	0.798	2.91819e-42	0	Slc25a39
579	1.54695e-56	-0.308653	0.065	0.444	4.99433e-52	0	Rnf128
717	1.26555e-44	-0.3087	0.081	0.42	4.08583e-40	0	Btd
542	1.52232e-58	-0.309405	0.101	0.521	4.9148e-54	0	Slc37a4
1433	2.04195e-13	-0.309599	0.707	0.893	6.59244e-09	0	Ifitm3
1661	1.37177e-10	-0.3104	0.646	0.875	4.42876e-06	0	Rps12
743	1.03367e-40	-0.311743	0.022	0.296	3.3372e-36	0	Cyp17a1
1327	6.94918e-15	-0.312446	0.055	0.199	2.24354e-10	0	Fpr2
771	4.91494e-37	-0.31252	0.341	0.783	1.58679e-32	0	Gas5
1349	1.43297e-14	-0.312646	0.018	0.136	4.62635e-10	0	Usf3
645	3.13808e-51	-0.313014	0.177	0.626	1.01313e-46	0	Serinc1
560	1.71575e-57	-0.313127	0.079	0.473	5.53931e-53	0	Hopx
609	3.18739e-54	-0.313216	0.113	0.524	1.02905e-49	0	Cd36
627	1.03969e-52	-0.313363	0.225	0.688	3.35666e-48	0	Pnpla7
690	1.14755e-46	-0.313753	0.255	0.723	3.70486e-42	0	Fam162a
733	4.42059e-42	-0.314174	0.378	0.825	1.42719e-37	0	Atp5f1
1693	2.59955e-10	-0.314513	0.666	0.881	8.39263e-06	0	Rps16
687	2.23749e-47	-0.314698	0.166	0.579	7.22372e-43	0	Tm4sf4
817	4.93875e-30	-0.315037	0.013	0.223	1.59447e-25	0	Albfm1
569	5.96085e-57	-0.315108	0.284	0.767	1.92446e-52	0	Hspa9
735	5.79224e-42	-0.315214	0.315	0.766	1.87002e-37	0	C4bp
662	4.23547e-50	-0.315843	0.068	0.425	1.36742e-45	0	Abhd17c
636	8.34342e-52	-0.315954	0.048	0.399	2.69367e-47	0	Tfpi2
561	1.82279e-57	-0.315964	0.079	0.467	5.88489e-53	0	Serpina11
2483	0.000813358	-0.316554	0.12	0.19	1	0	Hdc
562	2.52368e-57	-0.317118	0.055	0.433	8.14769e-53	0	5033403H07Rik
479	1.82948e-61	-0.318005	0.055	0.451	5.90647e-57	0	Gltpd2
615	9.45822e-54	-0.318338	0.077	0.452	3.05359e-49	0	Ndufs1
962	8.41833e-23	-0.318473	0.144	0.41	2.71786e-18	0	Nfkbib
868	1.56907e-26	-0.318646	0.007	0.191	5.06574e-22	0	Cyp2c69
422	1.86433e-65	-0.319716	0.155	0.639	6.01898e-61	0	Mrpl30
458	6.61681e-63	-0.322195	0.166	0.638	2.13624e-58	0	Pgm1
445	6.26028e-64	-0.322656	0.149	0.617	2.02113e-59	0	Rxra
721	4.03436e-44	-0.323315	0.116	0.476	1.30249e-39	0	Depp1
782	3.97458e-34	-0.323535	0.015	0.251	1.28319e-29	0	Slco1a1
665	1.03776e-49	-0.323721	0.03	0.358	3.35039e-45	0	Srd5a1
476	1.34188e-61	-0.323979	0.066	0.467	4.33225e-57	0	Chpt1
471	6.29464e-62	-0.324302	0.072	0.481	2.03223e-57	0	Kmo
752	8.68478e-40	-0.325491	0.183	0.568	2.80388e-35	0	Cebpb
749	5.05588e-40	-0.325567	0.262	0.7	1.63229e-35	0	Ccl9
304	1.03129e-73	-0.326553	0.1	0.567	3.32951e-69	0	Hspb8
693	1.44255e-46	-0.326966	0.059	0.393	4.65726e-42	0	Lims2
722	9.95244e-44	-0.326989	0.031	0.33	3.21314e-39	0	Gstt3
754	1.51999e-39	-0.327022	0.042	0.325	4.90727e-35	0	Akr1c19
581	1.84646e-56	-0.327139	0.271	0.753	5.96131e-52	0	Ndufb4
1216	9.93955e-17	-0.328952	0.574	0.867	3.20898e-12	0	Rps13
642	2.46631e-51	-0.330552	0.1	0.482	7.96247e-47	0	Nr1h4
758	2.97685e-38	-0.333181	0.039	0.316	9.61077e-34	0	Rbpms2
701	7.8742e-46	-0.333845	0.037	0.347	2.54219e-41	0	Slc3a1
611	5.09986e-54	-0.335037	0.066	0.434	1.64649e-49	0	Tmem238
423	3.54985e-65	-0.335247	0.129	0.59	1.14607e-60	0	Dcxr
631	1.80592e-52	-0.336936	0.164	0.599	5.83043e-48	0	Mrps18c
676	2.06058e-48	-0.337533	0.085	0.439	6.65257e-44	0	Gsta4
584	2.20082e-56	-0.338559	0.054	0.43	7.10536e-52	0	Cmtm8
1149	5.98528e-18	-0.338577	0.603	0.869	1.93235e-13	0	Rps26
675	1.6843e-48	-0.338938	0.026	0.341	5.43778e-44	0	Mup10
651	6.95431e-51	-0.339531	0.028	0.357	2.2452e-46	0	Aadat
513	5.18851e-60	-0.339623	0.232	0.715	1.67511e-55	0	Mrpl12
541	1.40194e-58	-0.340956	0.151	0.598	4.52615e-54	0	Tmem150a
530	8.29457e-59	-0.341349	0.079	0.484	2.6779e-54	0	4732465J04Rik
547	1.99921e-58	-0.341567	0.109	0.53	6.45445e-54	0	Gnpnat1
790	2.43587e-32	-0.341976	0.018	0.247	7.86419e-28	0	Crb3
903	4.5932e-25	-0.342023	0.007	0.183	1.48291e-20	0	Sult2a2
439	2.98132e-64	-0.342144	0.148	0.612	9.62518e-60	0	Lpgat1
656	1.16517e-50	-0.342249	0.201	0.646	3.76176e-46	0	Msmo1
659	2.32605e-50	-0.342321	0.046	0.385	7.50965e-46	0	Gm29966
791	2.49796e-32	-0.34269	0.504	0.868	8.06466e-28	0	Atp5l
450	1.42084e-63	-0.342809	0.238	0.737	4.58717e-59	0	Ndufb2
1080	1.71128e-19	-0.346079	0.068	0.251	5.52487e-15	0	Rnd1
528	6.64181e-59	-0.346371	0.138	0.585	2.14431e-54	0	Tgoln1
414	7.14854e-66	-0.346817	0.242	0.748	2.30791e-61	0	Bola3
1303	2.66303e-15	-0.3487	0.513	0.832	8.59759e-11	0	Wfdc17
517	1.03479e-59	-0.349837	0.212	0.697	3.34081e-55	0	Tmem147
1356	1.69235e-14	-0.350449	0.923	0.93	5.46375e-10	0	Trf
549	2.95851e-58	-0.350952	0.039	0.412	9.55154e-54	0	Apol7a
556	8.76086e-58	-0.351319	0.074	0.472	2.82844e-53	0	Tm7sf2
956	5.59799e-23	-0.351387	0.052	0.241	1.80731e-18	0	Cib3
1040	1.87171e-20	-0.353283	0.107	0.326	6.04282e-16	0	Fpr1
[truncated: 653 more rows]

## Sheet: Cluster 1
2668	3.39069e-108	2.31737	0.797	0.441	1.09468e-103	1	Gstm3	1
2657	9.7072e-150	1.42721	0.877	0.516	3.13397e-145	1	Vnn3	2
2662	5.72702e-138	1.41286	0.99	0.866	1.84897e-133	1	Saa1	3
2664	1.49608e-122	1.36341	0.992	0.82	4.83009e-118	1	Saa2	4
2678	9.60406e-87	1.30085	0.959	0.784	3.10067e-82	1	Gstm1	5
2663	2.11408e-136	1.30027	0.994	0.828	6.82531e-132	1	Lcn2	6
2661	4.42951e-138	1.29067	0.973	0.729	1.43007e-133	1	Orm2	7
2655	3.13679e-163	1.23645	0.984	0.765	1.01271e-158	1	Cp	8
2659	1.01759e-145	1.19578	0.982	0.774	3.2853e-141	1	Lrg1	9
2656	6.56137e-158	1.14106	1	0.922	2.11834e-153	1	Hp	10
2665	4.42258e-116	1.0858	0.994	0.851	1.42783e-111	1	Orm1	11
2690	6.15007e-73	1.05189	0.797	0.511	1.98555e-68	1	Gstm2	12
2654	3.21478e-185	1.02106	1	0.922	1.03789e-180	1	Trf	13
2672	2.55042e-93	1.00407	0.984	0.789	8.23404e-89	1	Scd1	14
2669	1.24562e-107	0.985239	0.941	0.697	4.02148e-103	1	Mug2	15
2666	5.58979e-112	0.94883	0.996	0.889	1.80467e-107	1	Hpx	16
2679	1.21664e-86	0.904575	0.889	0.636	3.92791e-82	1	Osgin1	17
2922	2.99813e-13	0.89464	0.164	0.071	9.67945e-09	1	Ighg2c	18
2677	3.40605e-87	0.85068	0.836	0.586	1.09964e-82	1	Krt8	19
2682	3.67553e-82	0.846469	0.992	0.757	1.18664e-77	1	Ang	20
2667	2.48097e-111	0.841606	0.973	0.799	8.00981e-107	1	Cfb	21
2658	5.73114e-146	0.835656	0.998	0.887	1.8503e-141	1	Clu	22
2704	8.60618e-54	0.830991	0.82	0.586	2.7785e-49	1	Hsd17b13	23
2673	2.33394e-92	0.824411	0.889	0.632	7.53514e-88	1	Krt18	24
2670	3.72253e-103	0.821429	0.977	0.755	1.20182e-98	1	Itih3	25
2674	2.93796e-89	0.80845	0.922	0.667	9.4852e-85	1	Steap4	26
2683	4.61353e-82	0.808365	0.918	0.65	1.48948e-77	1	Fasn	27
2689	4.31057e-73	0.801666	0.91	0.637	1.39167e-68	1	Cd5l	28
2660	2.07933e-142	0.799148	0.998	0.91	6.71311e-138	1	C3	29
2684	1.88953e-81	0.797117	0.99	0.82	6.10034e-77	1	Rnase4	30
2688	1.38819e-74	0.764761	0.986	0.834	4.48177e-70	1	H2-Q10	31
2687	3.73423e-76	0.764501	0.893	0.648	1.2056e-71	1	Hmgcs1	32
2675	1.22851e-88	0.764229	0.99	0.819	3.96624e-84	1	Ambp	33
2694	6.42738e-69	0.748531	0.73	0.409	2.07508e-64	1	C6	34
2698	3.76394e-62	0.72636	0.891	0.606	1.21519e-57	1	Fmo1	35
2697	8.71563e-64	0.687047	0.701	0.398	2.81384e-59	1	Gm49980	36
2699	6.80295e-61	0.681645	0.91	0.668	2.19633e-56	1	Fdps	37
2671	1.33186e-95	0.67642	0.619	0.23	4.29992e-91	1	Ifi27l2b	38
2680	1.42978e-83	0.669031	0.969	0.773	4.61605e-79	1	Tmem176b	39
2695	7.00958e-69	0.660815	0.988	0.839	2.26304e-64	1	Hamp	40
2708	3.88286e-50	0.656747	0.85	0.548	1.25358e-45	1	Clec4f	41
2696	2.86182e-68	0.642344	0.918	0.699	9.23937e-64	1	C4bp	42
2686	1.5063e-80	0.642237	0.924	0.734	4.8631e-76	1	Tmem176a	43
2676	1.8435e-88	0.621554	0.977	0.832	5.95173e-84	1	Ly6e	44
2692	8.24615e-72	0.620325	0.773	0.451	2.66227e-67	1	Prelp	45
2691	2.74945e-72	0.619318	0.91	0.683	8.87659e-68	1	Cpb2	46
2681	5.19205e-83	0.613177	0.547	0.188	1.67625e-78	1	Cib3	47
2700	1.63681e-60	0.608825	0.922	0.648	5.28445e-56	1	Saa4	48
2709	3.79514e-49	0.606603	0.791	0.481	1.22526e-44	1	Cyp2d9	49
2701	6.50729e-56	0.586496	0.971	0.772	2.10088e-51	1	C4b	50
2779	1.99088e-29	0.580933	0.781	0.556	6.42754e-25	1	Spp1
2710	3.74943e-48	0.575662	0.85	0.566	1.2105e-43	1	Thrsp
2721	1.31691e-45	0.555603	0.779	0.52	4.25166e-41	1	Fcna
2703	7.81738e-55	0.553065	0.939	0.703	2.52384e-50	1	Itih2
2713	9.71486e-47	0.551305	0.904	0.659	3.13644e-42	1	Pigr
2736	1.02178e-39	0.545005	0.887	0.621	3.29881e-35	1	Kng2
2718	5.4569e-46	0.540965	0.869	0.663	1.76176e-41	1	Agpat2
2719	1.03989e-45	0.538613	0.785	0.535	3.35727e-41	1	Aldh1a7
2706	2.12797e-51	0.531244	0.857	0.635	6.87016e-47	1	C1ra
2723	2.51195e-45	0.530251	0.861	0.599	8.10982e-41	1	Lbp
2707	3.34213e-51	0.519368	0.75	0.435	1.07901e-46	1	Orm3
2734	1.95751e-40	0.517534	0.615	0.332	6.31983e-36	1	Lrrc42
2724	7.58159e-45	0.517179	0.969	0.71	2.44772e-40	1	Fgl1
2725	1.78543e-44	0.515407	0.816	0.647	5.76426e-40	1	Tubb4b
2715	2.24323e-46	0.512054	0.713	0.428	7.24226e-42	1	St6gal1
2741	7.73461e-38	0.508441	0.816	0.612	2.49712e-33	1	Acly
2748	2.25895e-35	0.499662	0.752	0.527	7.29301e-31	1	C2
2693	4.44048e-69	0.482851	0.912	0.703	1.43361e-64	1	Serpina3n
2754	2.8979e-33	0.481796	0.828	0.629	9.35586e-29	1	Selenbp1
2705	3.35916e-52	0.47904	0.998	0.829	1.0845e-47	1	Fga
2702	3.09725e-55	0.477489	0.947	0.719	9.99947e-51	1	Dgat2
2733	7.94635e-41	0.474701	0.877	0.652	2.56548e-36	1	Dhcr24
2767	5.54864e-31	0.46542	0.801	0.551	1.79138e-26	1	Lect2
2720	1.11702e-45	0.464831	0.695	0.394	3.60628e-41	1	Serpina12
2740	1.44727e-38	0.464533	0.846	0.627	4.67251e-34	1	Slc25a47
2739	5.25038e-39	0.463934	0.84	0.657	1.69509e-34	1	Aplp2
2764	1.03425e-31	0.463741	0.922	0.719	3.33909e-27	1	Aldh1l1
2712	1.93892e-47	0.462016	0.852	0.626	6.25982e-43	1	Marco
2805	2.08975e-25	0.461175	0.648	0.405	6.74676e-21	1	Gstm7
2743	1.15399e-36	0.460427	0.912	0.681	3.72566e-32	1	Itih1
2714	1.02486e-46	0.459404	0.578	0.289	3.30875e-42	1	Tstd1
2716	4.17258e-46	0.457473	0.662	0.39	1.34712e-41	1	Nudt19
2794	5.38428e-27	0.45623	0.744	0.542	1.73832e-22	1	Sds
2760	3.48753e-32	0.445025	0.703	0.449	1.12595e-27	1	Abcc2
2730	1.13152e-41	0.441357	0.998	0.874	3.6531e-37	1	Fgb
2782	3.33017e-29	0.441247	0.758	0.513	1.07514e-24	1	Habp2
2785	5.5475e-28	0.436962	0.898	0.674	1.79101e-23	1	Pcyt2
2722	1.74214e-45	0.436144	0.953	0.811	5.62449e-41	1	Hsp90b1
2735	3.45602e-40	0.433025	0.988	0.842	1.11578e-35	1	Dbi
2728	3.42007e-42	0.430817	1	0.844	1.10417e-37	1	Fgg
2770	1.47037e-30	0.428807	0.76	0.554	4.74709e-26	1	Slc25a15
2776	7.84182e-30	0.425397	0.717	0.516	2.53173e-25	1	Spint2
2742	6.69172e-37	0.425122	0.686	0.434	2.16042e-32	1	A2ml1
2773	3.49818e-30	0.421588	0.787	0.597	1.12939e-25	1	Crip2
2799	1.42828e-26	0.42142	0.895	0.699	4.61119e-22	1	C1s1
2780	2.51113e-29	0.421297	0.713	0.478	8.10719e-25	1	Ces2e
2788	9.94417e-28	0.421158	0.768	0.571	3.21047e-23	1	C9
2778	8.60487e-30	0.417971	0.891	0.702	2.77808e-25	1	Psen2
2802	1.79448e-25	0.417681	0.867	0.647	5.79347e-21	1	Hpn
2809	1.00743e-24	0.414959	0.576	0.343	3.25248e-20	1	Rdh9
2717	5.43992e-46	0.40662	0.959	0.684	1.75628e-41	1	Apcs
2801	7.06348e-26	0.403843	0.953	0.74	2.28045e-21	1	Apoa5
2817	1.5751e-23	0.401154	0.869	0.644	5.08522e-19	1	Apon
2792	2.56127e-27	0.396195	0.664	0.421	8.26906e-23	1	Aqp8
2763	6.48032e-32	0.394183	0.73	0.492	2.09217e-27	1	Sod3
2751	1.03586e-34	0.392346	0.637	0.377	3.34428e-30	1	Gsta4
2895	7.40016e-16	0.386895	0.775	0.569	2.38914e-11	1	Insig1
2771	1.57934e-30	0.385316	0.746	0.491	5.09889e-26	1	Gpam
2855	2.81835e-19	0.383479	0.74	0.534	9.09904e-15	1	Tm7sf3
2798	1.38019e-26	0.38161	0.869	0.697	4.45593e-22	1	Tat
2811	1.23969e-24	0.379147	0.75	0.545	4.00233e-20	1	Ces2a
2814	6.48882e-24	0.376962	0.779	0.622	2.09492e-19	1	Ppa1
2781	2.71295e-29	0.370901	0.783	0.582	8.75877e-25	1	Spr
2731	3.22994e-41	0.370511	0.488	0.224	1.04278e-36	1	Snta1
2786	6.33661e-28	0.368081	0.689	0.454	2.04577e-23	1	Dhcr7
2759	3.41509e-32	0.365675	0.492	0.249	1.10256e-27	1	Dmpk
2711	6.92732e-48	0.364881	0.805	0.494	2.23649e-43	1	Cxcl1
2758	1.87592e-32	0.362764	0.641	0.383	6.05642e-28	1	Acat2
2793	4.3926e-27	0.362618	0.73	0.504	1.41815e-22	1	Cyp51
2834	4.90486e-21	0.360644	0.996	0.872	1.58353e-16	1	Wfdc21
2800	1.49505e-26	0.357353	0.875	0.657	4.82678e-22	1	Hc
2803	1.91961e-25	0.356483	0.668	0.434	6.19746e-21	1	Glyctk
2727	4.60948e-43	0.355292	0.807	0.586	1.48817e-38	1	Tubb2a
2738	2.07818e-39	0.353099	0.607	0.341	6.7094e-35	1	Mfge8
2826	2.17895e-22	0.3517	0.705	0.484	7.03474e-18	1	Cldn3
2749	6.97864e-35	0.350629	0.643	0.399	2.25306e-30	1	Cxadr
2752	2.76544e-34	0.348922	0.482	0.233	8.92821e-30	1	Adgre4
2810	1.01595e-24	0.344406	0.732	0.476	3.28e-20	1	Vsig4
2774	3.61227e-30	0.343745	0.697	0.45	1.16622e-25	1	Masp1
2831	8.47465e-22	0.34271	0.715	0.486	2.73604e-17	1	Pla2g12b
2829	5.21899e-22	0.342549	0.83	0.614	1.68495e-17	1	Fads1
2850	4.10838e-20	0.340919	0.873	0.668	1.32639e-15	1	Cfi
2685	9.19465e-81	0.340472	0.326	0.069	2.96849e-76	1	Spink1
2808	9.11397e-25	0.337525	0.887	0.779	2.94245e-20	1	Apoc2
2804	1.93935e-25	0.336325	0.703	0.468	6.26119e-21	1	Plvap
2837	6.60346e-21	0.336034	0.605	0.39	2.13193e-16	1	Hjv
2833	3.88585e-21	0.335764	0.607	0.395	1.25455e-16	1	Aldh1b1
2766	4.6961e-31	0.335383	0.816	0.675	1.51614e-26	1	Tuba1c
2789	9.96318e-28	0.335074	0.672	0.44	3.21661e-23	1	Gstm6
2769	9.00194e-31	0.334394	0.801	0.589	2.90628e-26	1	Fmo5
2790	1.19186e-27	0.333483	0.865	0.743	3.84791e-23	1	Pdia6
2813	5.02627e-24	0.331763	0.91	0.742	1.62273e-19	1	Rarres2
2762	4.90758e-32	0.331715	0.559	0.299	1.58441e-27	1	Id1
2750	8.84157e-35	0.331269	0.766	0.535	2.8545e-30	1	Qprt
2729	6.35614e-42	0.327968	0.961	0.846	2.05208e-37	1	Ubc
2846	2.40904e-20	0.325464	0.725	0.516	7.77759e-16	1	Mst1
2807	8.00115e-25	0.323435	0.609	0.374	2.58317e-20	1	Pcsk9
2827	2.79497e-22	0.32338	0.777	0.554	9.02357e-18	1	Fdft1
2867	2.41227e-18	0.322697	0.641	0.424	7.78801e-14	1	Hs6st1
2885	1.17479e-16	0.319892	0.766	0.586	3.7928e-12	1	C8a
2726	3.05589e-44	0.318829	0.781	0.504	9.86595e-40	1	Bckdhb
2842	1.54604e-20	0.315955	0.793	0.579	4.99138e-16	1	Msmo1
2783	6.6063e-29	0.315627	0.553	0.316	2.13285e-24	1	Nr0b2
2835	5.03934e-21	0.315564	0.781	0.656	1.62695e-16	1	Herpud1
2821	4.85309e-23	0.31375	0.977	0.814	1.56682e-18	1	Aldh2
2784	1.98548e-28	0.313634	0.861	0.668	6.41011e-24	1	Qsox1
2823	1.36214e-22	0.312834	0.799	0.581	4.39766e-18	1	Fads2
2876	1.43338e-17	0.310178	0.764	0.582	4.62765e-13	1	Ephx1
2935	7.52965e-12	0.308867	0.963	0.77	2.43095e-07	1	Serpinc1
2819	2.40271e-23	0.308272	0.842	0.619	7.75714e-19	1	Tfr2
2825	1.97877e-22	0.308072	0.941	0.699	6.38845e-18	1	Acaa1b
2757	1.87001e-32	0.306862	0.963	0.836	6.03733e-28	1	Ifitm2
2874	8.86809e-18	0.305525	0.732	0.551	2.86306e-13	1	Nars
2745	2.09398e-36	0.303156	0.547	0.31	6.76042e-32	1	Slc39a4
2832	1.29377e-21	0.302436	0.814	0.622	4.17693e-17	1	Pnpla7
2806	3.45029e-25	0.301488	0.666	0.46	1.11393e-20	1	F11r
2863	1.68491e-18	0.300846	0.871	0.723	5.43973e-14	1	Dap
2755	3.81869e-33	0.298114	0.943	0.81	1.23287e-28	1	Hspa5
2859	1.37407e-18	0.297081	0.84	0.583	4.43617e-14	1	Gcgr
2844	1.74955e-20	0.295295	0.861	0.74	5.64841e-16	1	Slc25a39
2847	2.61682e-20	0.295203	0.838	0.607	8.44839e-16	1	Abcb11
2768	8.21915e-31	0.294959	0.939	0.802	2.65355e-26	1	Calr
2860	1.48447e-18	0.291055	0.748	0.566	4.79261e-14	1	Nr1h3
2929	1.77548e-12	0.28658	0.871	0.665	5.73212e-08	1	Nat8f2
2871	3.77855e-18	0.286363	0.822	0.641	1.21991e-13	1	Acsl5
2919	1.78079e-13	0.286355	0.775	0.579	5.74928e-09	1	Gpt2
2815	6.87363e-24	0.285669	0.662	0.42	2.21915e-19	1	Me1
2756	1.56472e-32	0.285369	0.414	0.189	5.05171e-28	1	Cyb561
2838	7.20591e-21	0.285184	0.693	0.494	2.32643e-16	1	Ugdh
2856	4.73098e-19	0.284557	0.779	0.578	1.5274e-14	1	Txndc15
2795	5.96939e-27	0.28317	0.654	0.41	1.92722e-22	1	Sqle
2887	1.26051e-16	0.283163	0.928	0.722	4.06955e-12	1	Apof
2853	1.13437e-19	0.281926	0.877	0.656	3.6623e-15	1	Sc5d
2875	1.21114e-17	0.2819	0.701	0.517	3.91017e-13	1	Pmvk
2868	2.42245e-18	0.280123	0.732	0.573	7.82087e-14	1	Dynll2
2894	4.66049e-16	0.278376	0.682	0.471	1.50464e-11	1	Aspg
2900	1.81267e-15	0.275983	0.658	0.46	5.85221e-11	1	Ldhd
2940	2.26721e-11	0.274448	0.859	0.644	7.31969e-07	1	Reep6
2830	6.42243e-22	0.274225	0.818	0.658	2.07348e-17	1	Coa3
2744	1.67272e-36	0.274112	0.725	0.435	5.40038e-32	1	Vcam1
2858	1.33134e-18	0.273076	0.949	0.788	4.29823e-14	1	Cd302
2905	5.31825e-15	0.272618	0.693	0.511	1.717e-10	1	Idi1
2884	1.00335e-16	0.271433	0.662	0.462	3.23931e-12	1	Il18bp
2899	1.76037e-15	0.271076	0.773	0.603	5.68335e-11	1	Dnajc3
2893	4.3242e-16	0.270917	0.707	0.499	1.39607e-11	1	Hspb8
2896	1.15485e-15	0.269997	0.645	0.451	3.72843e-11	1	Snd1
2916	8.90502e-14	0.268937	0.832	0.671	2.87498e-09	1	Spcs2
2732	5.93672e-41	0.268575	0.506	0.237	1.91667e-36	1	Tmem268
2933	6.50676e-12	0.268419	0.676	0.501	2.10071e-07	1	Cs
2866	2.24824e-18	0.26799	0.828	0.607	7.25844e-14	1	Acat3
2843	1.71067e-20	0.267207	0.869	0.735	5.5229e-16	1	Arpp19
2818	1.84045e-23	0.263435	0.545	0.331	5.94189e-19	1	Atp1b1
2870	3.08668e-18	0.262209	0.963	0.788	9.96533e-14	1	Pzp
2737	1.43358e-39	0.261811	0.818	0.543	4.62831e-35	1	Igfbp1
2937	8.22092e-12	0.261717	0.719	0.514	2.65413e-07	1	Adtrp
2891	2.26711e-16	0.261553	0.611	0.412	7.31937e-12	1	Slc26a1
2921	2.15187e-13	0.261223	0.875	0.626	6.9473e-09	1	Haao
2890	2.23837e-16	0.260929	0.76	0.581	7.22659e-12	1	Slc25a1
2796	6.28169e-27	0.259857	0.482	0.256	2.02804e-22	1	Mustn1
2854	2.66643e-19	0.259685	0.443	0.251	8.60856e-15	1	Rgs2
2822	9.75646e-23	0.259365	0.582	0.386	3.14987e-18	1	Gss
2862	1.68314e-18	0.258407	0.791	0.631	5.43403e-14	1	Tmem147
2882	8.46939e-17	0.256987	0.523	0.329	2.73434e-12	1	Stap2
2851	4.52353e-20	0.256799	0.918	0.805	1.46042e-15	1	P4hb
2869	2.59844e-18	0.25667	0.699	0.496	8.38907e-14	1	Gne
2941	2.42217e-11	0.255327	0.531	0.365	7.81997e-07	1	Tmem135
2877	1.5691e-17	0.255241	0.779	0.628	5.06585e-13	1	Copz1
2839	7.88749e-21	0.254656	0.723	0.506	2.54648e-16	1	Gclc
2948	7.1029e-11	0.254216	0.49	0.329	2.29317e-06	1	Gck
2873	5.24928e-18	0.252556	0.902	0.704	1.69473e-13	1	Aldh1a1
2878	1.77458e-17	0.252461	0.756	0.531	5.72922e-13	1	Dio1
2915	8.48281e-14	0.250996	0.533	0.363	2.73868e-09	1	Folr2
2841	1.25881e-20	0.250816	0.539	0.325	4.06408e-16	1	Tm9sf4
2797	8.01749e-27	0.25051	0.566	0.323	2.58845e-22	1	Slc41a2
3213	0.00621685	-0.250196	0.191	0.139	1	1	Gmip
3043	1.88797e-06	-0.251967	0.453	0.314	0.060953	1	Fcgr1
2932	5.99082e-12	-0.252444	0.441	0.249	1.93414e-07	1	Cxcl5
3027	7.66651e-07	-0.252601	0.383	0.445	0.0247513	1	Kyat1
3191	0.00322009	-0.252919	0.387	0.298	1	1	Fes
3214	0.00657169	-0.253688	0.352	0.281	1	1	Atg2a
3020	3.06429e-07	-0.255094	0.855	0.773	0.00989306	1	Ndufa13
3165	0.00160602	-0.255276	0.422	0.318	1	1	Arhgap45
3182	0.00282912	-0.255676	0.914	0.83	1	1	Rpl7
2828	3.52011e-22	-0.255886	0.984	0.887	1.13647e-17	1	Eef1a1
3115	0.00015827	-0.256315	0.859	0.771	1	1	Eef1b2
3122	0.000214334	-0.256368	0.475	0.497	1	1	Fmc1
3051	3.72484e-06	-0.257885	0.885	0.805	0.120256	1	Atp5md
2938	1.29549e-11	-0.258383	0.047	0.159	4.18249e-07	1	Mup12
3161	0.00152612	-0.258648	0.066	0.11	1	1	Serpine1
3033	1.23772e-06	-0.258924	0.85	0.775	0.0399598	1	Tmem256
3137	0.000582941	-0.259631	0.068	0.116	1	1	Mmp8
3081	2.45592e-05	-0.260794	0.363	0.265	0.792894	1	R3hdm4
2971	1.55884e-09	-0.260804	0.561	0.401	5.0327e-05	1	Klf2
3222	0.00795756	-0.260966	0.922	0.757	1	1	Apoh
3170	0.00193447	-0.261541	0.48	0.38	1	1	Clk1
3088	3.66847e-05	-0.262456	0.736	0.683	1	1	Ndufb6
3152	0.000965098	-0.262736	0.412	0.312	1	1	Pdlim5
2963	9.20103e-10	-0.263429	0.906	0.822	2.97055e-05	1	Atp5l
3181	0.00275762	-0.263624	0.459	0.364	1	1	Atp6v1c1
3126	0.00026274	-0.2644	0.314	0.229	1	1	Smg1
3066	1.04122e-05	-0.264481	0.381	0.272	0.336159	1	Bcl2l1
3034	1.37147e-06	-0.267626	0.973	0.887	0.0442779	1	Prdx1
2945	4.04531e-11	-0.269759	0.914	0.831	1.30603e-06	1	Cox7c
3070	1.42804e-05	-0.2698	0.709	0.672	0.461044	1	Grcc10
3024	6.34871e-07	-0.26996	0.299	0.371	0.0204968	1	Slc2a2
2880	4.11689e-17	-0.270795	0.035	0.186	1.32914e-12	1	Cyp2c69
3058	6.15109e-06	-0.271695	0.877	0.788	0.198588	1	Uqcrh
3102	7.43345e-05	-0.272201	0.406	0.29	1	1	Lcp2
3113	0.000145732	-0.272289	0.584	0.568	1	1	Ahcy
2911	3.36624e-14	-0.272486	0.947	0.811	1.08679e-09	1	H2afz
3160	0.0014827	-0.272933	0.1	0.148	1	1	F13a1
2920	1.80872e-13	-0.273398	0.203	0.095	5.83945e-09	1	Ckap2l
3148	0.000917727	-0.273735	0.666	0.522	1	1	Laptm5
3121	0.0002111	-0.275098	0.234	0.16	1	1	Adcy7
3196	0.00379935	-0.275615	0.541	0.43	1	1	Arrb2
3108	0.000109669	-0.276083	0.432	0.329	1	1	Zc3hav1
3176	0.00241407	-0.277409	0.232	0.17	1	1	Nde1
2957	4.89095e-10	-0.277629	0.918	0.83	1.57904e-05	1	Oaz1
3136	0.000574556	-0.278054	0.412	0.306	1	1	Igsf6
2927	6.78496e-13	-0.279727	0.775	0.572	2.19052e-08	1	Dync1h1
3035	1.46097e-06	-0.279985	0.824	0.763	0.0471675	1	Ndufb9
3190	0.00321163	-0.280126	0.068	0.108	1	1	Tes
2979	4.99918e-09	-0.280225	0.527	0.368	0.000161399	1	Dock8
3019	2.90234e-07	-0.280407	0.223	0.136	0.00937019	1	Ccnf
3146	0.000910115	-0.281768	0.635	0.511	1	1	Tcirg1
3110	0.000126448	-0.284286	0.996	0.882	1	1	Apoc1
3096	4.72737e-05	-0.284539	0.957	0.867	1	1	Rpl41
3184	0.00296285	-0.286041	0.441	0.341	1	1	Stx7
3151	0.000962924	-0.289313	0.457	0.459	1	1	Upp2
3106	0.000105479	-0.291477	0.789	0.732	1	1	Ndufa1
2950	8.14082e-11	-0.292317	0.936	0.856	2.62826e-06	1	Rpl28
3215	0.00708686	-0.293537	0.873	0.766	1	1	Atp6v0b
3163	0.00153198	-0.294888	0.75	0.687	1	1	Sdhb
3091	4.06884e-05	-0.296739	0.219	0.145	1	1	Jpt2
3010	1.17455e-07	-0.296818	0.131	0.226	0.00379204	1	Slc1a2
3204	0.00478994	-0.298113	0.656	0.549	1	1	Papola
2981	5.4628e-09	-0.299468	0.822	0.765	0.000176367	1	Ndufb1-ps
2947	4.73804e-11	-0.299609	0.115	0.238	1.52968e-06	1	Slco1a1
3120	0.000207458	-0.300889	0.395	0.282	1	1	Ppic
3014	1.47291e-07	-0.301708	0.93	0.861	0.00475528	1	Rpl30
3134	0.000456304	-0.302208	0.238	0.166	1	1	Dock2
3159	0.00144259	-0.302621	0.736	0.707	1	1	Tma7
3107	0.000107059	-0.303565	0.627	0.496	1	1	Nfe2l2
3030	9.59547e-07	-0.305796	0.553	0.403	0.030979	1	Lum
3012	1.37653e-07	-0.3082	0.797	0.648	0.00444411	1	Ywhaz
3005	7.47344e-08	-0.309076	0.834	0.767	0.0024128	1	Cox7b
3180	0.00261344	-0.309283	0.863	0.752	1	1	Rac1
3049	3.40913e-06	-0.309751	0.746	0.68	0.110064	1	Ech1
3230	0.00903002	-0.309756	0.621	0.514	1	1	Calm3
2969	1.42017e-09	-0.311243	0.949	0.83	4.58501e-05	1	Tyrobp
3077	2.06867e-05	-0.311303	0.326	0.232	0.667869	1	Ciapin1
3155	0.00105294	-0.314384	0.137	0.089	1	1	Zc3h8
3177	0.00244694	-0.31652	0.145	0.193	1	1	Socs1
3233	0.00991407	-0.316865	0.59	0.496	1	1	Trappc1
3124	0.000227011	-0.316917	0.463	0.352	1	1	Ikbke
3217	0.0073034	-0.317164	0.871	0.714	1	1	Igf1
3123	0.00022494	-0.317534	0.504	0.392	1	1	Ets2
3203	0.0046321	-0.318189	0.623	0.587	1	1	Psme2
3202	0.00451979	-0.318565	0.914	0.845	1	1	Rps12
2934	6.83945e-12	-0.319063	0.848	0.779	2.20812e-07	1	Atp5j
3092	4.08096e-05	-0.320509	0.904	0.832	1	1	Rps15
3031	9.97957e-07	-0.322001	0.953	0.856	0.032219	1	Rpsa
2982	5.74934e-09	-0.322201	0.922	0.852	0.000185618	1	Rps10
3068	1.16548e-05	-0.324176	0.504	0.514	0.376275	1	Cyp4f14
3218	0.00737297	-0.324908	0.541	0.503	1	1	Spp2
3144	0.000815938	-0.326457	0.535	0.542	1	1	Pet100
3156	0.00107977	-0.327839	0.285	0.213	1	1	Trim12a
3069	1.176e-05	-0.328854	0.664	0.513	0.379672	1	Cebpb
3042	1.88089e-06	-0.328944	0.461	0.328	0.0607246	1	Myo9b
2942	2.68582e-11	-0.338731	0.73	0.524	8.67116e-07	1	Col4a2
3023	4.38427e-07	-0.339743	0.846	0.666	0.0141546	1	Clic1
3229	0.00891939	-0.340757	0.113	0.148	1	1	Serpine2
3037	1.53892e-06	-0.341439	0.775	0.613	0.0496839	1	Col4a1
3007	8.28863e-08	-0.343302	0.838	0.707	0.00267598	1	Tm9sf3
2840	9.25625e-21	-0.343504	0.076	0.269	2.98838e-16	1	Cyp2b9
3018	2.76218e-07	-0.343628	0.916	0.846	0.0089177	1	Rpl13a
3015	1.57644e-07	-0.344203	0.35	0.423	0.00508955	1	Fabp2
2845	2.26687e-20	-0.346747	0.947	0.861	7.31859e-16	1	Rps2
2959	5.85003e-10	-0.347619	0.871	0.81	1.88868e-05	1	Cox7a2
3095	4.65146e-05	-0.359735	0.648	0.505	1	1	Calu
3099	5.96534e-05	-0.360454	0.922	0.828	1	1	Ctsz
2995	1.79021e-08	-0.360992	0.545	0.393	0.000577969	1	Gak
3029	9.44341e-07	-0.36227	0.518	0.538	0.0304881	1	Rdh16f2
3087	3.62699e-05	-0.36324	0.883	0.725	1	1	Neat1
3040	1.70154e-06	-0.363345	0.883	0.821	0.0549341	1	Rpl14
3053	4.02237e-06	-0.363647	0.758	0.708	0.129862	1	S100a10
3032	1.08466e-06	-0.363678	0.934	0.841	0.0350184	1	Rpl18
3198	0.00420141	-0.365538	0.072	0.109	1	1	Arg2
2985	7.30515e-09	-0.369356	0.904	0.838	0.000235847	1	Rpl9
2965	1.08599e-09	-0.370118	0.822	0.66	3.50612e-05	1	Bgn
3057	5.83512e-06	-0.371272	0.721	0.683	0.188387	1	Rpl35
3098	5.28042e-05	-0.372141	0.471	0.338	1	1	Ncf2
3112	0.000144144	-0.372812	0.801	0.709	1	1	Rab7
3135	0.000524246	-0.373439	0.174	0.116	1	1	Lrch3
2944	3.84309e-11	-0.377106	0.91	0.766	1.24074e-06	1	BC005537
3008	9.46275e-08	-0.378289	0.914	0.837	0.00305505	1	Rps3
3125	0.000236277	-0.379323	0.682	0.653	1	1	Npm1
2791	2.34341e-27	-0.380603	0.885	0.7	7.56571e-23	1	Mup20
2820	2.66504e-23	-0.381133	0.123	0.336	8.60408e-19	1	Cyp8b1
3129	0.000310611	-0.38651	0.518	0.414	1	1	Parp14
3001	4.32171e-08	-0.387641	0.83	0.731	0.00139526	1	Cstb
3041	1.78972e-06	-0.388603	0.883	0.746	0.0577811	1	Chchd10
3022	3.49176e-07	-0.3906	0.846	0.775	0.0112731	1	Rpl23a
3059	6.97097e-06	-0.391808	0.061	0.129	0.225058	1	Traf1
3054	4.04448e-06	-0.393047	0.848	0.79	0.130576	1	Rps25
3216	0.00720365	-0.398399	0.605	0.5	1	1	Syf2
3073	1.60085e-05	-0.398437	0.084	0.149	0.516834	1	Basp1
2908	2.16778e-14	-0.400097	0.969	0.895	6.99866e-10	1	Fau
3205	0.00506542	-0.401462	0.492	0.382	1	1	Samhd1
3118	0.00020243	-0.402509	0.496	0.371	1	1	Nupr1
2909	2.23758e-14	-0.403034	0.215	0.359	7.22404e-10	1	Ugt2b1
2990	1.18793e-08	-0.40615	0.891	0.83	0.000383524	1	Rpl19
3093	4.19052e-05	-0.407478	0.576	0.453	1	1	Fus
3131	0.000337925	-0.409447	0.898	0.826	1	1	Rps9
3219	0.00758846	-0.411716	0.424	0.323	1	1	Rcn3
3084	3.1076e-05	-0.414913	0.662	0.492	1	1	Flna
3231	0.0091842	-0.415547	0.914	0.773	1	1	Gnmt
3154	0.0010407	-0.418471	0.068	0.113	1	1	Smim3
2951	8.23352e-11	-0.423127	0.904	0.844	2.65819e-06	1	Rpl18a
2967	1.36302e-09	-0.42451	0.527	0.552	4.4005e-05	1	Leap2
3075	1.66454e-05	-0.426008	0.096	0.164	0.537398	1	Slc16a3
3206	0.00506932	-0.426249	0.941	0.773	1	1	Ces1c
3197	0.00405701	-0.426274	0.568	0.425	1	1	Anxa2
3223	0.00803066	-0.426363	0.715	0.591	1	1	Shisa5
2901	1.99988e-15	-0.432351	0.91	0.853	6.45661e-11	1	Rps16
2939	2.10949e-11	-0.432789	0.895	0.83	6.81048e-07	1	Rps13
3127	0.000269557	-0.433902	0.41	0.309	1	1	Mdm2
2954	1.57336e-10	-0.434984	0.895	0.836	5.07959e-06	1	Rps26
3086	3.48613e-05	-0.435836	0.797	0.737	1	1	Rpl10
3142	0.000693188	-0.436898	0.324	0.231	1	1	Oasl2
2989	1.10682e-08	-0.442012	0.906	0.834	0.000357338	1	Rpl32
3226	0.00867827	-0.445867	0.371	0.281	1	1	Olfml3
3141	0.000653742	-0.446458	0.676	0.611	1	1	Igfbp2
3082	2.47895e-05	-0.447473	0.09	0.155	0.800327	1	Fbln2
3192	0.00325149	-0.447508	0.623	0.492	1	1	Cd68
3139	0.000603861	-0.448574	0.289	0.218	1	1	Cebpz
3178	0.00252564	-0.454955	0.65	0.585	1	1	Ces1d
3085	3.21778e-05	-0.456334	0.611	0.438	1	1	Pirb
2879	3.15417e-17	-0.456759	0.844	0.806	1.01833e-12	1	Rpl7a
2888	1.26113e-16	-0.458029	0.857	0.655	4.07156e-12	1	Ikbkb
2917	9.00637e-14	-0.460162	0.859	0.812	2.90771e-09	1	Rpl15
2946	4.33401e-11	-0.464062	0.916	0.834	1.39924e-06	1	Rpl26
3011	1.17553e-07	-0.464264	0.523	0.385	0.00379519	1	Thrap3
2987	8.20155e-09	-0.467129	0.693	0.502	0.000264787	1	Icam1
3130	0.000336491	-0.467756	0.305	0.352	1	1	Gsn
2883	8.8213e-17	-0.468488	0.299	0.444	2.84796e-12	1	Retsat
3116	0.000166232	-0.469033	0.67	0.649	1	1	Ybx1
3067	1.09596e-05	-0.472573	0.051	0.112	0.353831	1	Trem1
3048	3.32754e-06	-0.473595	0.699	0.554	0.10743	1	Sidt2
3026	6.66865e-07	-0.474348	0.975	0.825	0.0215297	1	Serpina3k
3186	0.00307257	-0.474987	0.709	0.583	1	1	Ostf1
2994	1.44405e-08	-0.475862	0.467	0.497	0.00046621	1	Cyp2c23
3169	0.00186087	-0.477424	0.398	0.418	1	1	Tpm4
3089	3.83717e-05	-0.478618	0.736	0.58	1	1	Rac2
2872	3.97176e-18	-0.478932	0.934	0.845	1.28228e-13	1	Rpl35a
3090	3.95391e-05	-0.479267	0.643	0.48	1	1	Hmox1
3138	0.000599522	-0.479299	0.895	0.745	1	1	Hpd
3221	0.00795524	-0.479965	0.643	0.52	1	1	Zfp36
3187	0.00310505	-0.48047	0.631	0.514	1	1	Isg15
2923	3.13844e-13	-0.481483	0.682	0.46	1.01324e-08	1	Cd14
3220	0.00788259	-0.482456	0.619	0.479	1	1	Alox5ap
2848	2.72048e-20	-0.482634	0.904	0.818	8.78308e-16	1	Atp5e
3133	0.000401935	-0.484385	0.727	0.569	1	1	Tagln2
2865	2.14917e-18	-0.484723	0.918	0.846	6.9386e-14	1	Rpl27a
2973	1.71189e-09	-0.488291	0.811	0.632	5.52685e-05	1	Ifitm1
2955	1.80583e-10	-0.48954	0.875	0.803	5.83012e-06	1	Rps5
2984	7.27217e-09	-0.491351	0.91	0.825	0.000234782	1	Rps23
2904	4.83493e-15	-0.496287	0.914	0.851	1.56096e-10	1	Rpl34
2997	2.04257e-08	-0.497351	0.52	0.361	0.000659444	1	Gramd1a
2980	5.46056e-09	-0.500001	0.885	0.843	0.000176294	1	Eif1
2992	1.3361e-08	-0.501354	0.918	0.859	0.000431359	1	Rplp1
3168	0.00180633	-0.501764	0.836	0.776	1	1	Pgk1
3104	8.8617e-05	-0.502777	0.459	0.354	1	1	Csnk2a2
2886	1.22317e-16	-0.508653	0.92	0.846	3.94901e-12	1	Rps21
3076	1.81419e-05	-0.509634	0.842	0.777	0.58571	1	Rpl12
3103	7.93382e-05	-0.518289	0.08	0.139	1	1	Tnf
3050	3.67934e-06	-0.518772	0.178	0.256	0.118787	1	Bcl2a1b
2999	2.41642e-08	-0.519239	0.779	0.753	0.000780141	1	Esd
2952	9.03169e-11	-0.519427	0.949	0.844	2.91588e-06	1	Selenop
2913	5.48994e-14	-0.524466	0.082	0.217	1.77243e-09	1	mt-Nd4l
3063	8.88998e-06	-0.526333	0.883	0.837	0.287013	1	Rps15a
2816	7.33815e-24	-0.526806	0.129	0.334	2.36912e-19	1	Mup16
2972	1.67653e-09	-0.531466	0.678	0.676	5.41269e-05	1	Ecm1
2861	1.58694e-18	-0.532138	0.875	0.823	5.12343e-14	1	Rpl36
3143	0.000762771	-0.538082	0.07	0.116	1	1	Ccl21a
3153	0.00103065	-0.540774	0.789	0.621	1	1	Ccl6
2958	4.96429e-10	-0.541455	0.51	0.53	1.60272e-05	1	Ces3b
3167	0.00179734	-0.549945	0.74	0.629	1	1	Tpm3
3079	2.25804e-05	-0.55013	0.627	0.503	0.729009	1	Sec23b
3200	0.00428215	-0.551005	0.154	0.191	1	1	C5ar1
2966	1.12867e-09	-0.552905	0.059	0.159	3.6439e-05	1	Gpnmb
3132	0.000388741	-0.557427	0.721	0.705	1	1	Pabpc1
3028	8.11638e-07	-0.559111	0.926	0.838	0.0262037	1	Ctsd
3145	0.000909696	-0.559401	0.803	0.746	1	1	Calm1
3207	0.00509547	-0.560308	0.189	0.228	1	1	Pim1
3111	0.000141034	-0.561072	0.414	0.313	1	1	Oser1
3039	1.67129e-06	-0.564939	0.57	0.421	0.0539576	1	Lyn
2996	1.95487e-08	-0.565337	0.6	0.568	0.000631131	1	Inmt
3065	1.00155e-05	-0.566094	0.594	0.431	0.323349	1	Clec4n
3061	8.09679e-06	-0.571629	0.996	0.901	0.261405	1	Apoa2
3071	1.50719e-05	-0.573932	0.723	0.657	0.486598	1	Acsl1
3101	7.24623e-05	-0.575385	0.875	0.723	1	1	Ctss
2976	3.09567e-09	-0.57651	0.5	0.53	9.99439e-05	1	Cyp2c68
3025	6.44629e-07	-0.580551	0.818	0.688	0.0208119	1	Ces3a
3199	0.00425834	-0.581651	0.787	0.742	1	1	Pgam1
3210	0.00572491	-0.589844	0.211	0.249	1	1	Mgp
2930	3.17793e-12	-0.590575	0.824	0.788	1.026e-07	1	Rpl27
3074	1.62649e-05	-0.591926	0.607	0.478	0.525111	1	Ubr4
3171	0.00193871	-0.599563	0.984	0.907	1	1	Actb
2983	6.56373e-09	-0.600954	0.887	0.81	0.00021191	1	Rps19
3188	0.00314876	-0.603564	0.346	0.27	1	1	Nlrc5
3208	0.00510869	-0.607829	0.717	0.596	1	1	Tgfbi
3044	2.11097e-06	-0.608869	0.217	0.291	0.0681527	1	Mup1
2991	1.28023e-08	-0.610942	0.936	0.779	0.000413321	1	Serpina1d
3158	0.00124952	-0.614257	0.684	0.577	1	1	Osbpl9
2970	1.52264e-09	-0.621546	0.984	0.893	4.91584e-05	1	Psap
2925	4.86701e-13	-0.622365	0.865	0.807	1.57132e-08	1	Rpl17
2906	9.15359e-15	-0.626443	0.885	0.827	2.95524e-10	1	Rplp2
3021	3.27897e-07	-0.628269	0.523	0.558	0.0105862	1	Glul
3185	0.00302017	-0.630844	0.799	0.727	1	1	Pfn1
2914	8.34444e-14	-0.639715	0.865	0.81	2.694e-09	1	Rps28
3013	1.40659e-07	-0.639929	0.043	0.12	0.00454118	1	Ptges
3109	0.000117684	-0.654257	0.482	0.371	1	1	Nfkbib
3080	2.29982e-05	-0.655693	0.1	0.164	0.742498	1	Bst1
2907	1.31839e-14	-0.656082	0.881	0.831	4.25641e-10	1	Rplp0
3094	4.44414e-05	-0.657547	0.09	0.154	1	1	Cd274
3114	0.000150516	-0.661046	0.209	0.265	1	1	Slc2a1
2928	1.24174e-12	-0.662116	0.863	0.808	4.00894e-08	1	Arg1
2986	7.81343e-09	-0.675473	0.881	0.819	0.000252257	1	Rps29
3140	0.000635816	-0.679807	0.629	0.483	1	1	Itgb2
3055	4.45593e-06	-0.680966	0.533	0.368	0.14386	1	Csf2rb
2864	1.86213e-18	-0.687295	0.553	0.606	6.01188e-14	1	Slc10a1
3064	9.21245e-06	-0.690277	0.088	0.155	0.297424	1	Cstdc4
3002	4.96474e-08	-0.690305	0.932	0.797	0.00160286	1	Fcer1g
2924	3.15259e-13	-0.690951	0.883	0.818	1.01781e-08	1	Rpl39
2765	1.37558e-31	-0.699041	0.113	0.369	4.44105e-27	1	Cyp2c54
2960	6.02067e-10	-0.703931	0.902	0.825	1.94377e-05	1	Rpl37a
2777	8.28177e-30	-0.708455	0.088	0.349	2.67377e-25	1	Cyp2c40
2953	1.1272e-10	-0.71461	0.178	0.295	3.63917e-06	1	Lars2
2889	2.13307e-16	-0.717297	0.838	0.787	6.88663e-12	1	Rps18
2936	7.57889e-12	-0.719335	0.545	0.597	2.44684e-07	1	Bnip3
3194	0.00344536	-0.721292	0.09	0.13	1	1	Il1f9
2910	2.73462e-14	-0.72892	0.053	0.184	8.82871e-10	1	mt-Atp8
3047	2.63538e-06	-0.733259	0.072	0.144	0.0850832	1	Nos2
3045	2.44753e-06	-0.738571	0.436	0.308	0.0790184	1	Csf1
2852	4.69536e-20	-0.741722	0.951	0.866	1.5159e-15	1	Tpt1
2943	3.37932e-11	-0.742537	0.725	0.674	1.09101e-06	1	Pon1
2912	4.38069e-14	-0.74408	0.887	0.744	1.41431e-09	1	Sparc
3227	0.00874117	-0.745353	0.223	0.166	1	1	Parp8
2824	1.75374e-22	-0.747093	0.883	0.828	5.66193e-18	1	Rps14
3060	7.55007e-06	-0.759845	0.121	0.192	0.243754	1	Plaur
3038	1.55001e-06	-0.765623	0.117	0.193	0.050042	1	Adam8
2775	6.23018e-30	-0.771522	0.148	0.398	2.01141e-25	1	Cyp2c37
2812	2.6075e-24	-0.772701	0.908	0.688	8.41833e-20	1	Col3a1
3097	4.86751e-05	-0.77546	0.098	0.163	1	1	Atf3
3212	0.00582313	-0.779757	0.58	0.545	1	1	Lgals1
3119	0.000202724	-0.787553	0.891	0.824	1	1	Prdx5
3189	0.0031704	-0.791395	0.244	0.17	1	1	Asprv1
3183	0.00286334	-0.792034	0.625	0.466	1	1	Serpinh1
2993	1.36391e-08	-0.818905	0.18	0.275	0.000440338	1	Capg
2956	4.03063e-10	-0.824693	0.086	0.193	1.30129e-05	1	AA467197
3225	0.00862069	-0.826595	0.762	0.658	1	1	Mcl1
3009	1.02978e-07	-0.830207	0.242	0.145	0.00332463	1	Trpm2
2968	1.38918e-09	-0.844451	0.117	0.218	4.48498e-05	1	Thbs1
3056	5.23232e-06	-0.845761	0.143	0.215	0.168926	1	Ly6i
3224	0.00805226	-0.847434	0.641	0.502	1	1	Fcgr3
3003	5.88403e-08	-0.866933	0.139	0.233	0.00189966	1	Upp1
2898	1.68354e-15	-0.868074	0.787	0.759	5.43531e-11	1	Rps27
3078	2.17636e-05	-0.878718	0.156	0.222	0.702639	1	Hilpda
2747	2.17073e-35	-0.879106	0.143	0.418	7.0082e-31	1	Cyp4a10
3016	1.92889e-07	-0.884129	0.998	0.908	0.00622744	1	Alb
2926	6.41599e-13	-0.911595	0.615	0.631	2.0714e-08	1	Cyp2c29
2988	1.0846e-08	-0.918263	0.711	0.542	0.000350162	1	Cdk11b
3173	0.00217104	-0.918308	0.609	0.5	1	1	Spag9
3083	2.76342e-05	-0.928234	0.576	0.428	0.89217	1	Ptprc
3149	0.000949841	-0.934142	0.488	0.382	1	1	Pacs2
2746	1.26799e-35	-0.964862	0.289	0.524	4.09372e-31	1	Sult2a8
2897	1.39932e-15	-0.97015	0.189	0.34	4.51769e-11	1	Malat1
3072	1.59556e-05	-0.971342	0.107	0.174	0.515126	1	Ptafr
2849	3.22681e-20	-0.980418	0.768	0.766	1.04178e-15	1	Mif
3172	0.00199759	-0.982715	0.422	0.433	1	1	Card19
3150	0.00095583	-0.986121	0.447	0.333	1	1	Vav1
3211	0.00578527	-0.988932	0.316	0.353	1	1	Cxcl10
2949	7.94428e-11	-1.0004	0.275	0.379	2.56481e-06	1	mt-Nd5
3232	0.00959881	-1.00219	0.506	0.472	1	1	Cd63
2753	4.73714e-34	-1.00958	0.107	0.381	1.52938e-29	1	Cyp4a14
3147	0.00091289	-1.01361	0.512	0.408	1	1	Oga
3164	0.00157137	-1.02265	0.564	0.557	1	1	Glrx
3100	6.05357e-05	-1.02526	0.852	0.731	1	1	Nisch
2918	1.24731e-13	-1.03312	0.076	0.208	4.02695e-09	1	Mmp12
3046	2.55696e-06	-1.04098	0.932	0.822	0.0825515	1	mt-Cytb
3201	0.00443538	-1.05191	0.258	0.293	1	1	Hbb-bt
3000	4.13261e-08	-1.06981	0.84	0.741	0.00133421	1	Cyp2e1
2772	2.61203e-30	-1.09284	0.322	0.522	8.43295e-26	1	Cyp2c50
3228	0.00876804	-1.13421	0.184	0.215	1	1	Smox
3117	0.00017281	-1.1393	0.213	0.268	1	1	Gadd45b
2974	1.83031e-09	-1.14508	0.908	0.741	5.90917e-05	1	Ewsr1
2881	8.27848e-17	-1.1785	0.584	0.606	2.67271e-12	1	Car3
3062	8.38998e-06	-1.19608	0.23	0.284	0.270871	1	Clec4d
2787	6.54688e-28	-1.19613	0.279	0.507	2.11366e-23	1	Mup17
3209	0.00543452	-1.21203	0.262	0.289	1	1	Lilr4b
3179	0.00258656	-1.21623	0.568	0.533	1	1	Lgals3
3128	0.000290908	-1.23818	0.275	0.31	1	1	Mmp9
3017	1.96486e-07	-1.24472	0.775	0.569	0.00634354	1	Col1a2
2931	4.86399e-12	-1.31011	0.432	0.52	1.57034e-07	1	G0s2
3006	7.71895e-08	-1.3152	0.795	0.647	0.00249206	1	Vps4b
3175	0.00231201	-1.33184	0.662	0.501	1	1	Slpi
3174	0.00218703	-1.42981	0.654	0.471	1	1	Col1a1
3105	9.04467e-05	-1.49855	0.139	0.198	1	1	Ccrl2
3036	1.53314e-06	-1.53696	0.945	0.842	0.0494974	1	mt-Co1
2961	6.74661e-10	-1.57035	0.092	0.195	2.17814e-05	1	Cxcl3
2903	3.73069e-15	-1.59673	0.457	0.545	1.20445e-10	1	mt-Nd3
2892	2.85616e-16	-1.59701	0.898	0.778	9.22112e-12	1	Mup3
3162	0.00153013	-1.61265	0.303	0.219	1	1	Noct
3195	0.00366916	-1.61569	0.801	0.716	1	1	mt-Nd1
2977	3.29375e-09	-1.68091	0.16	0.256	0.000106339	1	Clec4e
3004	6.90899e-08	-1.74561	0.102	0.191	0.00223057	1	Hcar2
3193	0.00340471	-1.75152	0.811	0.738	1	1	mt-Nd2
3157	0.001122	-1.76452	0.627	0.592	1	1	Srgn
2975	2.29179e-09	-1.76732	0.176	0.281	7.39905e-05	1	Ccl4
2978	4.01993e-09	-1.76778	0.133	0.234	0.000129784	1	Ccl3
2998	2.32897e-08	-1.80998	0.811	0.743	0.000751909	1	mt-Nd4
2836	5.6427e-21	-1.95463	0.916	0.84	1.82175e-16	1	mt-Co3
3166	0.00162715	-2.05963	0.383	0.375	1	1	Pf4
2761	3.99644e-32	-2.0971	0.277	0.503	1.29025e-27	1	Mup11
2964	9.28453e-10	-2.18614	0.184	0.288	2.99751e-05	1	Acod1
2962	7.1165e-10	-2.25713	0.818	0.761	2.29756e-05	1	mt-Co2
2902	2.1162e-15	-2.30086	0.881	0.809	6.83217e-11	1	mt-Atp6
3052	3.75652e-06	-2.68577	0.262	0.325	0.121279	1	Cxcl2
2857	1.10924e-18	-3.68831	0.494	0.591	3.58119e-14	1	Gm42418

## Sheet: Cluster 2
3234	7.58077e-200	3.11516	0.931	0.436	2.44745e-195	2	Mup11	1
3391	1.45435e-39	2.59665	0.927	0.696	4.69537e-35	2	Mup20	2
3522	6.77495e-29	2.43432	0.744	0.566	2.18729e-24	2	Gm42418	3
3236	2.60846e-168	2.37989	0.914	0.442	8.4214e-164	2	Mup17	4
3237	4.33712e-151	2.25817	0.841	0.345	1.40024e-146	2	Mup7	5
3235	6.83104e-172	2.08842	0.99	0.769	2.2054e-167	2	Mup3	6
3239	1.87017e-138	1.94798	0.937	0.57	6.03784e-134	2	Car3	7
3362	1.28715e-43	1.84918	0.945	0.73	4.15556e-39	2	mt-Nd4	8
3414	4.11966e-36	1.79693	0.943	0.725	1.33003e-31	2	mt-Nd2	9
3370	4.34379e-42	1.78793	0.977	0.799	1.40239e-37	2	mt-Atp6	10
3563	2.29184e-26	1.78489	0.891	0.707	7.39921e-22	2	mt-Nd1	11
3439	2.23037e-34	1.78338	0.931	0.75	7.20075e-30	2	mt-Co2	12
3393	2.08966e-39	1.65145	0.574	0.348	6.74647e-35	2	mt-Nd5	13
3571	4.53848e-26	1.59246	0.983	0.838	1.46525e-21	2	mt-Co1	14
3493	1.52516e-30	1.55771	0.7	0.521	4.92397e-26	2	mt-Nd3	15
3299	1.12584e-56	1.5393	0.403	0.148	3.63476e-52	2	mt-Atp8	16
3244	9.08424e-107	1.53456	0.648	0.247	2.93285e-102	2	Mup1	17
3402	1.8286e-37	1.51146	0.994	0.832	5.90365e-33	2	mt-Co3	18
3417	6.03824e-36	1.32165	0.48	0.264	1.94945e-31	2	Lars2	19
3238	1.37693e-147	1.28654	0.732	0.273	4.44542e-143	2	Mup16	20
3255	8.14903e-85	1.26267	0.839	0.467	2.63092e-80	2	Sult2a8	21
3368	1.27684e-42	1.2363	0.99	0.816	4.12229e-38	2	mt-Cytb	22
4444	2.77651e-08	1.19658	0.784	0.716	0.000896395	2	Serpina3n	23
3273	5.2335e-70	1.19336	0.893	0.603	1.68964e-65	2	Cyp2c29	24
3240	1.38303e-122	1.14934	0.996	0.823	4.46512e-118	2	Serpina3k	25
3248	4.12307e-96	1.12909	0.855	0.564	1.33113e-91	2	Ces1d	26
3367	1.1479e-42	1.11795	0.916	0.79	3.70598e-38	2	Itih4	27
3496	1.69243e-30	1.02831	0.373	0.187	5.46402e-26	2	mt-Nd4l	28
3285	1.65041e-65	0.994374	0.992	0.757	5.32834e-61	2	Cyp3a11	29
3249	6.25582e-95	0.989698	0.996	0.847	2.01969e-90	2	Fabp1	30
3250	1.876e-94	0.989317	0.952	0.622	6.05666e-90	2	Cfhr2	31
3287	3.24611e-64	0.969688	0.855	0.546	1.04801e-59	2	Cyp2f2	32
3247	6.69054e-99	0.968325	0.449	0.118	2.16004e-94	2	Mup12	33
4011	5.25961e-14	0.931496	0.43	0.315	1.69806e-09	2	Malat1	34
3310	2.65044e-53	0.909889	0.564	0.286	8.55693e-49	2	Selenbp2	35
3254	3.79017e-87	0.906672	0.998	0.908	1.22366e-82	2	Alb	36
3279	8.46436e-69	0.902914	0.776	0.507	2.73272e-64	2	Ces1f	37
4394	6.96108e-09	0.895561	0.621	0.64	0.000224739	2	Hamp2	38
3253	7.81316e-88	0.889242	0.973	0.691	2.52248e-83	2	Apob	39
3340	6.97325e-47	0.860449	0.969	0.731	2.25131e-42	2	Serpina1e	40
3320	9.25329e-51	0.858076	0.604	0.32	2.98743e-46	2	Ugt2b1	41
3466	1.68332e-32	0.853952	0.771	0.622	5.43458e-28	2	Serpina3m	42
3281	5.0331e-68	0.852757	0.507	0.198	1.62494e-63	2	Slco1a1	43
3288	7.84138e-64	0.852502	0.925	0.639	2.53159e-59	2	Ugt2b5	44
3360	1.04759e-43	0.852326	0.732	0.47	3.38215e-39	2	Cyp2c23	45
3251	1.06786e-93	0.847114	0.992	0.815	3.44759e-89	2	Scp2	46
3380	3.08927e-41	0.8397	0.767	0.484	9.97372e-37	2	Cyp2d9	47
3260	2.50154e-78	0.822906	0.987	0.751	8.07621e-74	2	Phyh	48
3342	8.76536e-47	0.816122	0.792	0.662	2.8299e-42	2	Saa4	49
3347	4.92227e-46	0.81158	0.962	0.728	1.58916e-41	2	Cyp2e1	50
3264	5.06841e-76	0.808986	0.981	0.674	1.63634e-71	2	Tdo2
3473	5.2551e-32	0.788823	0.423	0.233	1.69661e-27	2	Cyp2b9
3306	2.27918e-54	0.78366	0.788	0.549	7.35834e-50	2	Inmt
3243	1.47613e-107	0.783498	0.994	0.821	4.76569e-103	2	Gc
3267	6.54011e-73	0.781868	0.725	0.4	2.11147e-68	2	Retsat
3263	8.28166e-78	0.780906	0.985	0.745	2.67373e-73	2	Hmgcs2
3271	2.15748e-70	0.779756	0.962	0.689	6.96543e-66	2	Rdh7
3313	2.86834e-52	0.77757	0.818	0.56	9.26043e-48	2	Ghr
3386	2.42138e-40	0.773424	0.994	0.829	7.81743e-36	2	Fga
3291	2.13632e-62	0.773342	0.87	0.668	6.89712e-58	2	Crp
3314	6.96813e-52	0.772255	0.92	0.641	2.24966e-47	2	Slco1b2
3345	2.43137e-46	0.770412	0.767	0.477	7.84969e-42	2	Cyp2c50
3451	1.36615e-33	0.763328	0.474	0.276	4.41062e-29	2	Cyp7b1
3292	2.92935e-62	0.761787	0.706	0.36	9.4574e-58	2	Cyp4a10
3274	1.29733e-69	0.761105	0.956	0.674	4.18843e-65	2	Ces3a
3261	7.22978e-78	0.754528	0.996	0.882	2.33413e-73	2	Apoc1
4261	1.69824e-10	0.751802	0.824	0.876	5.48277e-06	2	Mt1
3282	6.28871e-68	0.747573	0.975	0.737	2.03031e-63	2	Chchd10
3276	5.09663e-69	0.739638	0.958	0.697	1.64545e-64	2	Errfi1
3322	1.34389e-50	0.739519	0.966	0.704	4.33874e-46	2	Gsta3
3308	4.99396e-54	0.730892	0.981	0.749	1.6123e-49	2	Cdo1
3277	6.62716e-69	0.729516	0.998	0.901	2.13958e-64	2	Apoa2
3294	4.91023e-61	0.727399	0.891	0.619	1.58527e-56	2	Aadac
3262	7.91477e-78	0.727015	0.983	0.752	2.55528e-73	2	Apoh
3349	1.60938e-45	0.721812	0.604	0.33	5.19587e-41	2	Cyp4a14
3300	2.38235e-56	0.713507	0.977	0.707	7.69141e-52	2	Uox
4145	6.53043e-12	0.705234	0.662	0.76	2.10835e-07	2	Mt2
3323	1.77355e-50	0.704902	0.901	0.653	5.72591e-46	2	Crot
3356	3.26015e-44	0.702162	0.893	0.613	1.05254e-39	2	Ugt2b36
3692	4.21269e-21	0.701004	0.472	0.309	1.36007e-16	2	Cyp2c40
3333	5.06675e-49	0.69807	0.803	0.553	1.6358e-44	2	Cyp2a12
3307	4.53861e-54	0.69008	0.937	0.688	1.46529e-49	2	C8g
3309	1.54984e-53	0.68946	0.954	0.668	5.00366e-49	2	Pck1
3344	1.49668e-46	0.678148	0.901	0.656	4.83202e-42	2	Pon1
3280	2.94676e-68	0.675648	0.99	0.774	9.51361e-64	2	Serpina1d
3327	8.29468e-50	0.67435	0.969	0.697	2.67794e-45	2	Aldh1a1
3268	1.97469e-72	0.6728	0.973	0.745	6.3753e-68	2	Acox1
3315	7.99285e-52	0.672764	0.878	0.604	2.58049e-47	2	Otc
3671	1.0884e-21	0.668914	0.744	0.566	3.51389e-17	2	Cyp3a25
3355	2.77674e-44	0.66231	0.937	0.7	8.96472e-40	2	Acaa1b
3319	8.89693e-51	0.661992	0.908	0.67	2.87237e-46	2	Slc27a5
3403	2.63687e-37	0.657775	0.99	0.846	8.51314e-33	2	Fgg
3317	4.68541e-51	0.656614	0.929	0.645	1.51269e-46	2	Ephx2
3516	3.72305e-29	0.653855	0.996	0.874	1.20199e-24	2	Fgb
3286	5.36141e-65	0.649685	0.983	0.778	1.73093e-60	2	Vtn
3284	2.74069e-66	0.64128	0.992	0.771	8.84833e-62	2	Cat
3316	3.33922e-51	0.633984	0.962	0.692	1.07807e-46	2	Sord
3329	1.34364e-49	0.633788	0.958	0.696	4.33795e-45	2	Rida
3289	4.30795e-63	0.632065	0.922	0.632	1.39082e-58	2	Slc27a2
3429	4.30604e-35	0.628171	0.593	0.38	1.3902e-30	2	Akr1c14
3416	5.77664e-36	0.619332	0.698	0.479	1.86499e-31	2	Csad
3441	2.84083e-34	0.61626	0.841	0.591	9.17162e-30	2	Nudt7
3529	1.63763e-28	0.615155	0.608	0.407	5.28709e-24	2	Chpt1
3461	8.39894e-33	0.611173	0.593	0.353	2.7116e-28	2	Cyp2c37
3433	1.02076e-34	0.60698	0.524	0.295	3.29553e-30	2	Cyp8b1
3324	4.00154e-50	0.606693	0.966	0.72	1.2919e-45	2	Pgrmc1
3352	8.08388e-45	0.606101	0.87	0.574	2.60988e-40	2	Slc10a1
3545	2.00168e-27	0.604276	0.398	0.209	6.46242e-23	2	Mup21
3339	4.36158e-47	0.603212	0.782	0.526	1.40814e-42	2	Leap2
3384	1.16424e-40	0.602946	0.855	0.594	3.75876e-36	2	Angptl3
3311	4.80537e-53	0.596577	0.954	0.699	1.55141e-48	2	Cyp2d26
3343	9.71344e-47	0.595429	0.392	0.151	3.13598e-42	2	Gm13775
3422	1.62311e-35	0.595188	0.532	0.306	5.24022e-31	2	Cyp2c67
3302	1.6622e-55	0.591642	0.996	0.844	5.36641e-51	2	Serpina1c
3303	2.75793e-55	0.590453	0.971	0.758	8.90397e-51	2	Sod1
3346	4.89106e-46	0.589745	0.797	0.541	1.57908e-41	2	Ces2a
3325	4.26841e-50	0.588514	0.992	0.777	1.37806e-45	2	Aldob
3358	4.42019e-44	0.581973	0.864	0.618	1.42706e-39	2	Gcdh
3632	3.40016e-23	0.57512	0.681	0.618	1.09774e-18	2	Lbp
3351	3.22428e-45	0.571461	0.95	0.713	1.04096e-40	2	Acaa2
3600	1.85452e-24	0.568338	0.294	0.135	5.98733e-20	2	Cyp4a12a
3337	1.89151e-47	0.567911	0.971	0.752	6.10676e-43	2	F2
3388	9.14874e-40	0.566908	0.818	0.597	2.95367e-35	2	Acat1
3544	1.79862e-27	0.564904	0.602	0.411	5.80683e-23	2	Slc22a30
3427	4.08184e-35	0.564443	0.201	0.057	1.31782e-30	2	Hsd3b5
3446	5.36102e-34	0.564104	0.847	0.649	1.73081e-29	2	Herpud1
3397	1.42584e-38	0.55888	0.897	0.691	4.60333e-34	2	Hsd11b1
3350	2.59645e-45	0.55833	0.937	0.677	8.38264e-41	2	Cyp2d10
3338	3.68349e-47	0.555797	0.92	0.69	1.18921e-42	2	Glo1
3484	3.79911e-31	0.552883	0.639	0.433	1.22654e-26	2	Ugt2a3
3377	2.18826e-41	0.552468	0.969	0.75	7.06479e-37	2	Plg
3379	2.49613e-41	0.549016	0.91	0.68	8.05874e-37	2	Adk
3448	7.59647e-34	0.548356	0.644	0.462	2.45252e-29	2	Ldhd
3366	6.97796e-43	0.545385	0.996	0.876	2.25283e-38	2	Ttr
3421	1.22253e-35	0.545212	0.87	0.643	3.94693e-31	2	Sardh
3432	7.99782e-35	0.544526	0.706	0.477	2.5821e-30	2	Dpyd
3404	3.16506e-37	0.542768	0.979	0.769	1.02184e-32	2	Serpinc1
3364	2.39324e-43	0.539798	0.811	0.639	7.72656e-39	2	Iigp1
3437	1.68123e-34	0.534929	0.822	0.58	5.42785e-30	2	Abcd3
3948	6.80671e-15	0.532428	0.564	0.415	2.19755e-10	2	Cyp2a5
3410	2.76334e-36	0.53119	0.971	0.716	8.92143e-32	2	Stard10
3442	3.10028e-34	0.529502	0.839	0.648	1.00093e-29	2	Apon
3326	6.38117e-50	0.520242	0.992	0.786	2.06016e-45	2	Pzp
3375	1.82682e-41	0.519831	0.788	0.547	5.89788e-37	2	Ahcy
3376	1.88074e-41	0.518128	0.971	0.73	6.07198e-37	2	Fbp1
4266	1.87093e-10	0.518007	0.652	0.545	6.0403e-06	2	Glul
3518	3.76015e-29	0.515144	0.908	0.644	1.21396e-24	2	Mettl7b
3470	2.37116e-32	0.511962	0.725	0.516	7.65528e-28	2	Aldh6a1
3459	5.9082e-33	0.510155	0.937	0.697	1.90746e-28	2	Comt
3423	1.97828e-35	0.505298	0.881	0.68	6.38688e-31	2	Agt
3635	4.29234e-23	0.504843	0.954	0.775	1.38578e-18	2	Rps18
3691	4.14908e-21	0.503982	0.719	0.529	1.33953e-16	2	Cyp1a2
3546	2.08291e-27	0.50119	0.941	0.708	6.72466e-23	2	Urah
3587	4.26174e-25	0.499304	0.637	0.488	1.3759e-20	2	Klkb1
4144	6.45252e-12	0.495116	0.526	0.412	2.08319e-07	2	Serpina12
3354	2.16829e-44	0.494175	0.83	0.594	7.00031e-40	2	Cyp2j5
3371	6.32068e-42	0.494026	0.977	0.744	2.04063e-37	2	Azgp1
3832	2.32764e-17	0.491639	0.725	0.688	7.51479e-13	2	Steap4
3431	7.2599e-35	0.491586	0.985	0.769	2.34386e-30	2	Ces1c
3675	1.62101e-21	0.491477	0.704	0.567	5.23343e-17	2	Clpx
3486	4.29697e-31	0.490108	0.945	0.727	1.38728e-26	2	Akr1c6
3490	1.17239e-30	0.489406	0.868	0.669	3.78506e-26	2	Cfi
3482	3.13001e-31	0.487855	0.375	0.18	1.01052e-26	2	Mup9
3449	1.08827e-33	0.485475	0.901	0.646	3.51347e-29	2	Gstz1
3901	7.76132e-16	0.485376	0.535	0.405	2.50574e-11	2	F13b
3462	8.94684e-33	0.484568	0.759	0.578	2.88849e-28	2	Lcat
3457	5.11742e-33	0.484151	0.872	0.663	1.65216e-28	2	Pigr
3415	4.78573e-36	0.483236	0.792	0.608	1.54507e-31	2	Cyp4v3
3585	3.89863e-25	0.482599	0.723	0.535	1.25867e-20	2	Ugt2b34
3372	9.66537e-42	0.481641	0.994	0.84	3.12046e-37	2	Selenop
3447	5.37333e-34	0.481509	0.34	0.148	1.73478e-29	2	Hectd2os
3438	2.01142e-34	0.478632	0.87	0.658	6.49388e-30	2	Hc
3425	2.85444e-35	0.477435	0.654	0.425	9.21557e-31	2	Gm4788
3794	4.31483e-18	0.477358	0.706	0.56	1.39304e-13	2	Akr7a5
3592	6.48906e-25	0.47703	0.836	0.631	2.09499e-20	2	Haao
3394	3.61296e-39	0.476925	0.964	0.721	1.16644e-34	2	Tmem205
4344	1.91184e-09	0.476399	0.694	0.584	6.17236e-05	2	Nnmt
3426	2.95282e-35	0.476282	0.973	0.734	9.53318e-31	2	Mat1a
3477	1.64317e-31	0.470865	0.86	0.627	5.30496e-27	2	Gchfr
3480	2.69052e-31	0.470844	0.983	0.82	8.68636e-27	2	Ambp
3434	1.02959e-34	0.470621	0.87	0.639	3.32403e-30	2	Fxyd1
3495	1.63263e-30	0.469341	0.486	0.277	5.27095e-26	2	Mup14
3578	1.85557e-25	0.468081	0.778	0.596	5.99072e-21	2	Acadm
3611	7.46273e-24	0.467543	0.662	0.467	2.40934e-19	2	Pank1
3606	3.38342e-24	0.466571	0.526	0.344	1.09234e-19	2	Slc25a25
4455	3.59816e-08	0.465698	0.585	0.486	0.00116167	2	Pglyrp2
3716	2.52153e-20	0.465389	0.694	0.502	8.14077e-16	2	Hal
3392	1.60603e-39	0.464762	0.994	0.82	5.18506e-35	2	Rbp4
3500	3.95464e-30	0.464637	0.889	0.674	1.27676e-25	2	Asgr1
3494	1.52687e-30	0.464345	0.901	0.725	4.9295e-26	2	Apof
3663	6.93374e-22	0.462725	0.398	0.231	2.23856e-17	2	Lpin1
3492	1.50632e-30	0.462083	0.826	0.627	4.86314e-26	2	1300017J02Rik
3759	5.64069e-19	0.461899	0.512	0.349	1.8211e-14	2	Slc2a2
4229	7.72806e-11	0.459649	0.512	0.41	2.495e-06	2	G6pc
3582	3.2251e-25	0.459236	0.606	0.427	1.04122e-20	2	Cfhr1
3489	7.02177e-31	0.457385	0.671	0.488	2.26698e-26	2	Slc17a2
3478	1.89218e-31	0.456382	0.897	0.646	6.10891e-27	2	Slc38a4
3467	1.78414e-32	0.455799	0.847	0.67	5.76009e-28	2	Ech1
4175	1.63171e-11	0.453758	0.587	0.494	5.26797e-07	2	Aox3
3574	7.05903e-26	0.453573	0.891	0.685	2.27901e-21	2	Rgn
3428	4.25658e-35	0.453041	0.784	0.594	1.37424e-30	2	Creb3l3
3506	1.50148e-29	0.452287	0.86	0.622	4.84753e-25	2	Ttpa
3440	2.37026e-34	0.451919	0.994	0.861	7.65239e-30	2	Mgst1
3475	7.50956e-32	0.450082	0.897	0.64	2.42446e-27	2	Reep6
3341	7.48036e-47	0.446755	0.96	0.688	2.41504e-42	2	Tat
3752	3.63721e-19	0.446329	0.767	0.6	1.17427e-14	2	Lap3
3676	1.92185e-21	0.445265	0.635	0.476	6.2047e-17	2	Hao1
3539	9.02151e-28	0.445227	0.799	0.615	2.91259e-23	2	Sult1a1
3547	4.18204e-27	0.445053	0.876	0.665	1.35017e-22	2	Nat8f2
3450	1.24262e-33	0.444784	0.56	0.352	4.01181e-29	2	Cyp2d40
4629	6.6698e-06	0.442967	0.258	0.19	0.215334	2	Elovl3
4493	1.31408e-07	0.44282	0.727	0.708	0.00424249	2	Apcs
3510	2.34266e-29	0.441223	0.776	0.586	7.56329e-25	2	Mbl1
3424	2.80148e-35	0.441044	0.99	0.736	9.04459e-31	2	Bhmt
3725	5.25064e-20	0.439493	0.453	0.287	1.69517e-15	2	Mgll
3458	5.36857e-33	0.439451	0.784	0.61	1.73324e-28	2	Pcx
3550	6.59523e-27	0.438932	0.992	0.791	2.12927e-22	2	Apoc4
3601	1.99971e-24	0.438544	0.706	0.525	6.45608e-20	2	Dmgdh
3618	1.20253e-23	0.43831	0.891	0.647	3.88236e-19	2	Pah
4009	5.03897e-14	0.438214	0.778	0.634	1.62683e-09	2	Gabarapl1
3520	5.14531e-29	0.437378	0.952	0.718	1.66116e-24	2	Ndrg2
3686	2.69219e-21	0.43688	0.652	0.499	8.69173e-17	2	Eci1
3524	9.19703e-29	0.436769	0.878	0.629	2.96926e-24	2	2022-03-01
3767	8.43403e-19	0.429552	0.549	0.408	2.72293e-14	2	Slc25a23
4669	1.4244e-05	0.429227	0.262	0.201	0.459867	2	Zbtb20
3644	1.65291e-22	0.428612	0.927	0.746	5.33641e-18	2	Tle5
3591	6.39179e-25	0.427992	0.908	0.692	2.06359e-20	2	Apom
3507	1.79782e-29	0.427225	0.711	0.515	5.80426e-25	2	Decr1
3527	1.1953e-28	0.427106	0.786	0.57	3.85904e-24	2	C9
3556	1.00094e-26	0.426043	0.7	0.53	3.23152e-22	2	Aass
3722	3.56708e-20	0.425193	0.656	0.49	1.15163e-15	2	Acad11
3471	3.45177e-32	0.424752	0.805	0.583	1.1144e-27	2	C8a
3557	1.05072e-26	0.422759	0.994	0.85	3.39224e-22	2	Apoa1
3275	4.12983e-69	0.422711	0.294	0.066	1.33332e-64	2	Cyp2b13
4350	2.21232e-09	0.422348	0.834	0.773	7.14246e-05	2	Ang
4010	5.07265e-14	0.422165	0.526	0.407	1.6377e-09	2	Hhex
3598	1.42668e-24	0.418067	0.719	0.556	4.60602e-20	2	Eci2
3399	2.76464e-38	0.417687	0.99	0.826	8.92563e-34	2	Uqcrq
3483	3.46777e-31	0.416265	0.931	0.752	1.11957e-26	2	Ndufb9
3735	1.02519e-19	0.415375	0.468	0.306	3.30981e-15	2	Ces1e
3648	2.13166e-22	0.415078	0.713	0.566	6.88207e-18	2	Hadh
3357	4.26942e-44	0.413925	0.878	0.641	1.37838e-39	2	Acsl1
3939	4.39034e-15	0.413427	0.566	0.42	1.41742e-10	2	Lactb2
3625	2.51603e-23	0.412099	0.746	0.571	8.123e-19	2	Masp2
3476	1.16743e-31	0.41096	0.958	0.755	3.76904e-27	2	Igfbp4
3509	2.22705e-29	0.410419	0.736	0.507	7.19003e-25	2	Ces3b
3623	1.88808e-23	0.410166	0.908	0.735	6.09567e-19	2	Atp5g3
3590	6.1469e-25	0.409604	0.753	0.545	1.98453e-20	2	Pipox
4599	3.20661e-06	0.408566	0.56	0.47	0.103525	2	Klf15
4135	4.85044e-12	0.408206	0.583	0.46	1.56597e-07	2	Tmem56
3454	2.75946e-33	0.40591	0.994	0.831	8.90891e-29	2	Serpina1b
3701	7.38502e-21	0.40543	0.78	0.599	2.38425e-16	2	Slc22a1
3580	2.32557e-25	0.405199	0.727	0.55	7.50812e-21	2	Gjb2
3593	8.34468e-25	0.404225	0.824	0.603	2.69408e-20	2	Upb1
3558	1.0575e-26	0.403336	0.742	0.56	3.41413e-22	2	Suclg2
3620	1.47257e-23	0.401756	0.845	0.65	4.75421e-19	2	Hpn
3511	2.52107e-29	0.401494	0.935	0.74	8.13928e-25	2	Etfb
3652	3.22611e-22	0.401061	0.65	0.499	1.04155e-17	2	Hgfac
4410	1.27005e-08	0.400414	0.516	0.421	0.000410034	2	Mmut
3559	1.06159e-26	0.396196	0.996	0.838	3.42735e-22	2	Apoc3
3488	5.36884e-31	0.395636	0.558	0.323	1.73333e-26	2	Cyp2c54
3646	1.93603e-22	0.395605	0.918	0.692	6.25047e-18	2	Pcbd1
4679	1.84459e-05	0.394751	0.119	0.071	0.595525	2	Gm31583
3553	8.91316e-27	0.394062	0.778	0.598	2.87761e-22	2	Cd1d1
3540	1.10945e-27	0.392068	0.935	0.707	3.58185e-23	2	Igf1
3534	2.82922e-28	0.390426	0.906	0.726	9.13415e-24	2	Serpinf2
4699	3.06898e-05	0.390216	0.516	0.453	0.990819	2	Acbd5
3596	1.22875e-24	0.389786	0.627	0.471	3.96702e-20	2	Cyp3a13
3998	3.89335e-14	0.388203	0.6	0.515	1.25697e-09	2	Cxcl1
3472	3.524e-32	0.38768	0.992	0.842	1.13772e-27	2	Dbi
3515	3.47876e-29	0.387593	0.807	0.642	1.12312e-24	2	Acadvl
3597	1.30147e-24	0.385694	0.805	0.615	4.2018e-20	2	Hibadh
3561	1.22396e-26	0.385687	0.883	0.718	3.95154e-22	2	Ndufs6
3898	7.10342e-16	0.38511	0.631	0.485	2.29334e-11	2	Amdhd1
3669	1.01666e-21	0.38482	0.774	0.627	3.28229e-17	2	Tfr2
3398	2.62048e-38	0.384301	0.872	0.643	8.46021e-34	2	Etfa
3673	1.39479e-21	0.384243	0.782	0.583	4.50307e-17	2	Aldh8a1
3677	1.95008e-21	0.381651	0.686	0.534	6.29582e-17	2	Ak3
3651	2.78072e-22	0.37916	0.746	0.587	8.97755e-18	2	Bckdha
3670	1.08232e-21	0.378999	0.551	0.379	3.49428e-17	2	Gm2788
3631	3.3481e-23	0.377501	0.945	0.754	1.08093e-18	2	Glud1
4174	1.56511e-11	0.376579	0.992	0.89	5.05297e-07	2	Hpx
3791	3.98296e-18	0.373427	0.824	0.64	1.2859e-13	2	Hagh
3624	2.38754e-23	0.373374	0.935	0.803	7.70817e-19	2	Cfb
3608	5.19522e-24	0.371673	0.602	0.397	1.67728e-19	2	Fabp2
3876	2.66103e-16	0.370832	0.669	0.523	8.59113e-12	2	Ces1g
3868	1.91513e-16	0.370809	0.639	0.502	6.18299e-12	2	Etfdh
3793	4.26479e-18	0.370289	0.694	0.545	1.37689e-13	2	Bphl
3830	2.00567e-17	0.370199	0.677	0.537	6.47529e-13	2	Ugp2
4105	2.15783e-12	0.369728	0.465	0.344	6.96656e-08	2	Amy1
3650	2.62239e-22	0.369561	0.79	0.611	8.46639e-18	2	Acat3
3653	3.28136e-22	0.367971	0.945	0.717	1.05939e-17	2	Aldh1l1
3679	2.09756e-21	0.366841	0.994	0.873	6.77196e-17	2	Wfdc21
3548	4.42475e-27	0.366723	0.908	0.741	1.42853e-22	2	Atp5g1
3751	3.5717e-19	0.366563	0.577	0.424	1.15312e-14	2	Kmo
3807	8.16852e-18	0.363833	0.656	0.514	2.63721e-13	2	Afm
3721	3.49494e-20	0.363557	0.56	0.413	1.12834e-15	2	Serpina11
4084	1.1643e-12	0.362708	0.566	0.447	3.75893e-08	2	Pbld1
3694	4.28002e-21	0.36136	0.99	0.823	1.3818e-16	2	Ndufa4
3919	1.84918e-15	0.359816	0.937	0.771	5.97009e-11	2	Atp5j
4604	3.60056e-06	0.358744	0.979	0.924	0.116244	2	Hp
3834	2.39336e-17	0.358639	0.629	0.489	7.72696e-13	2	Dpys
3693	4.25441e-21	0.35836	0.335	0.176	1.37353e-16	2	Cyp2a4
3897	7.09871e-16	0.357533	0.799	0.728	2.29182e-11	2	Fgl1
3967	1.4029e-14	0.357492	0.463	0.331	4.52926e-10	2	Nr1i3
3771	1.05655e-18	0.356537	0.748	0.59	3.41108e-14	2	Proz
3804	5.96819e-18	0.355952	0.751	0.602	1.92683e-13	2	Cyb5b
3714	1.86251e-20	0.355709	0.759	0.623	6.0131e-16	2	Gstt1
4475	6.43984e-08	0.355591	0.302	0.209	0.0020791	2	Slc1a2
3849	4.82625e-17	0.354866	0.616	0.49	1.55816e-12	2	Ehhadh
3949	7.00093e-15	0.3539	0.291	0.167	2.26025e-10	2	Onecut2
3770	9.54727e-19	0.351558	0.7	0.532	3.08234e-14	2	BC024386
4061	5.24921e-13	0.350858	0.438	0.311	1.69471e-08	2	Chuk
3761	6.02442e-19	0.350301	0.862	0.649	1.94498e-14	2	Cisd1
4091	1.33275e-12	0.349145	0.512	0.393	4.30278e-08	2	Pbld2
3707	1.19678e-20	0.348796	0.979	0.774	3.8638e-16	2	Kng1
3827	1.81201e-17	0.348562	0.652	0.501	5.85007e-13	2	Aspdh
3637	8.26981e-23	0.347194	0.786	0.615	2.66991e-18	2	Hint2
4364	3.08557e-09	0.346411	0.706	0.605	9.96177e-05	2	Coq8a
4166	1.366e-11	0.346113	0.369	0.254	4.41014e-07	2	Klf9
3755	4.51077e-19	0.34568	0.751	0.562	1.4563e-14	2	Ugt3a2
3555	9.43874e-27	0.345664	0.985	0.766	3.0473e-22	2	Gnmt
3796	4.64286e-18	0.345295	0.914	0.746	1.49895e-13	2	Mdh1
3565	2.6136e-26	0.344378	0.885	0.675	8.438e-22	2	Qdpr
3740	1.82145e-19	0.344068	0.862	0.678	5.88056e-15	2	Pcyt2
3924	2.65613e-15	0.342955	0.702	0.562	8.57533e-11	2	Sar1b
3586	4.2194e-25	0.3426	0.732	0.555	1.36223e-20	2	Hnf4a
3772	1.09987e-18	0.342017	0.694	0.588	3.55093e-14	2	Serpina10
4655	1.08853e-05	0.341661	0.501	0.424	0.351431	2	Fggy
3981	2.37108e-14	0.341428	0.665	0.513	7.65503e-10	2	Cyp2c68
4662	1.28683e-05	0.341401	0.411	0.353	0.415453	2	Aldh3a2
3754	4.0219e-19	0.340017	0.948	0.755	1.29847e-14	2	Cox7b
3814	9.55102e-18	0.339432	0.826	0.647	3.08355e-13	2	Nat8f1
3918	1.83395e-15	0.338998	0.759	0.598	5.92092e-11	2	Gls2
3806	7.66819e-18	0.338254	0.964	0.739	2.47567e-13	2	Apoa5
3953	7.36408e-15	0.336062	0.553	0.43	2.37749e-10	2	Maob
3744	2.6472e-19	0.335487	0.744	0.68	8.54649e-15	2	Qsox1
4552	7.19504e-07	0.335072	0.528	0.451	0.0232292	2	St3gal5
4054	3.92138e-13	0.334736	0.87	0.782	1.26602e-08	2	C4b
3855	9.16633e-17	0.334394	0.675	0.517	2.95935e-12	2	Nipsnap1
4695	2.89133e-05	0.334295	0.862	0.786	0.933467	2	Lrg1
3554	9.20122e-27	0.333936	0.969	0.802	2.97061e-22	2	Uqcr11
3780	1.82655e-18	0.332747	0.637	0.493	5.897e-14	2	Prodh2
3857	1.0423e-16	0.331135	0.7	0.536	3.36506e-12	2	Paqr9
3872	2.15004e-16	0.330547	0.719	0.552	6.9414e-12	2	Cideb
3774	1.21997e-18	0.330337	0.866	0.694	3.93868e-14	2	Ptms
3532	2.19836e-28	0.330169	0.985	0.829	7.09739e-24	2	Chchd2
3847	4.23278e-17	0.328708	0.545	0.395	1.36655e-12	2	Smim10l1
3498	2.81061e-30	0.328601	0.904	0.694	9.07405e-26	2	Sephs2
3820	1.55868e-17	0.327721	0.409	0.265	5.03221e-13	2	Ppp1r3c
3843	3.96276e-17	0.327699	0.853	0.645	1.27938e-12	2	Gjb1
4147	7.13733e-12	0.327686	0.493	0.378	2.30429e-07	2	Nadk2
3583	3.33641e-25	0.327434	0.973	0.738	1.07716e-20	2	Hpd
3877	3.00649e-16	0.326926	0.774	0.591	9.70644e-12	2	Hsd17b13
3930	2.94017e-15	0.326742	0.935	0.762	9.49235e-11	2	Uqcr10
3622	1.70453e-23	0.32607	0.816	0.669	5.50307e-19	2	Sdha
3972	1.72548e-14	0.325349	0.442	0.301	5.57071e-10	2	Ugt3a1
3649	2.30586e-22	0.324568	0.83	0.627	7.44447e-18	2	Proc
4065	5.72628e-13	0.324553	0.514	0.391	1.84873e-08	2	Bbox1
4839	0.00106915	0.324486	0.625	0.594	1	2	Alas1
3737	1.2275e-19	0.32402	0.352	0.202	3.96298e-15	2	Slc22a26
3731	7.77285e-20	0.323457	0.56	0.381	2.50947e-15	2	1810008I18Rik
3829	2.00222e-17	0.323229	0.985	0.813	6.46415e-13	2	Aldh2
3654	3.38305e-22	0.322309	0.828	0.596	1.09222e-17	2	Igfbp2
3785	2.75112e-18	0.321009	0.633	0.47	8.88198e-14	2	Cyp2d22
3974	1.82065e-14	0.32058	0.688	0.548	5.87796e-10	2	Abhd14b
3811	8.55383e-18	0.320376	0.811	0.651	2.76161e-13	2	S100a1
4102	1.99476e-12	0.318978	0.289	0.17	6.44008e-08	2	Gm26917
3607	3.6828e-24	0.318329	0.966	0.746	1.18899e-19	2	Ddt
4315	8.4172e-10	0.31785	0.623	0.52	2.71749e-05	2	Fdx1
3835	2.76155e-17	0.317259	0.966	0.815	8.91568e-13	2	Atp5b
4404	9.28801e-09	0.316543	0.294	0.206	0.000299863	2	Gm43305
3617	1.17939e-23	0.316154	0.935	0.683	3.80767e-19	2	Hrg
4247	1.24944e-10	0.315486	0.524	0.415	4.03382e-06	2	Sirt3
4192	2.83625e-11	0.315447	0.927	0.782	9.15684e-07	2	Rps25
4036	1.87175e-13	0.315003	0.535	0.402	6.04295e-09	2	Uroc1
3420	1.20917e-35	0.314376	0.839	0.597	3.90381e-31	2	AI182371
3947	6.54099e-15	0.312029	0.709	0.544	2.11176e-10	2	Aldh1a7
4478	6.83556e-08	0.310859	0.348	0.263	0.00220686	2	Deptor
4058	4.56201e-13	0.310686	0.528	0.399	1.47284e-08	2	Atp11c
4156	9.86918e-12	0.310326	0.537	0.42	3.18626e-07	2	Tm7sf2
4034	1.80002e-13	0.310112	0.354	0.223	5.81138e-09	2	Arhgap5
4140	5.55277e-12	0.309991	0.514	0.395	1.79271e-07	2	Pnpla8
4363	3.06928e-09	0.309594	0.568	0.482	9.90917e-05	2	Mmd
4073	7.2177e-13	0.309421	0.436	0.312	2.33023e-08	2	Apol9a
4337	1.63074e-09	0.307504	0.53	0.437	5.26483e-05	2	Gcat
4119	3.05932e-12	0.307192	0.581	0.469	9.87701e-08	2	Pxmp4
3697	5.78649e-21	0.306933	0.992	0.825	1.86817e-16	2	Serpina1a
3792	4.2266e-18	0.306592	0.732	0.582	1.36456e-13	2	Rcl1
3704	8.76477e-21	0.306055	0.977	0.733	2.82971e-16	2	Ttc36
4306	6.15489e-10	0.305567	0.417	0.313	1.98711e-05	2	Aadat
3961	1.06825e-14	0.305362	0.675	0.541	3.44885e-10	2	Lifr
3864	1.50285e-16	0.305352	0.809	0.652	4.85195e-12	2	Got2
4075	8.77348e-13	0.303885	0.671	0.545	2.83252e-08	2	Sdhc
3885	5.41122e-16	0.3037	0.778	0.638	1.74701e-11	2	Hmgcl
4525	3.83356e-07	0.302965	0.753	0.64	0.0123767	2	Ybx1
4094	1.62082e-12	0.302892	0.625	0.48	5.23281e-08	2	Amacr
3790	3.96596e-18	0.30281	0.761	0.602	1.28041e-13	2	Ebp
3999	3.96407e-14	0.302783	0.709	0.561	1.2798e-09	2	Kyat3
4291	3.70397e-10	0.302586	0.56	0.441	1.19583e-05	2	Serpina6
3956	8.65326e-15	0.302574	0.727	0.572	2.79371e-10	2	Mettl26
4310	6.81121e-10	0.301386	0.564	0.468	2.199e-05	2	Mia2
4407	1.04939e-08	0.300995	0.612	0.53	0.000338797	2	Tgoln1
4603	3.54348e-06	0.300809	0.392	0.31	0.114401	2	F11
3784	2.19007e-18	0.300795	0.874	0.699	7.07064e-14	2	Mpc1
4159	1.07747e-11	0.300036	0.593	0.475	3.47863e-07	2	Asgr2
3977	1.85159e-14	0.299118	0.535	0.408	5.97786e-10	2	Apol9b
3808	8.20034e-18	0.299113	0.977	0.811	2.64748e-13	2	Atp5e
4153	8.69573e-12	0.298726	0.763	0.618	2.80742e-07	2	Elovl5
4165	1.33416e-11	0.298309	0.738	0.586	4.30733e-07	2	Ephx1
3798	5.15823e-18	0.297561	0.753	0.59	1.66533e-13	2	Insig2
3741	2.23292e-19	0.296687	0.667	0.498	7.20897e-15	2	Cyp4f14
3861	1.39422e-16	0.295191	0.702	0.551	4.50123e-12	2	Cpn1
3990	2.96886e-14	0.294638	0.694	0.562	9.58497e-10	2	Pecr
3937	4.13912e-15	0.29393	0.658	0.521	1.33631e-10	2	Ivd
3576	1.2484e-25	0.293432	0.74	0.545	4.03045e-21	2	Baat
4313	8.3437e-10	0.293077	0.702	0.595	2.69376e-05	2	Paics
4099	1.80535e-12	0.293031	0.602	0.495	5.82857e-08	2	Bet1
3934	3.58757e-15	0.292866	0.463	0.32	1.15825e-10	2	Ces1b
4316	8.54646e-10	0.292853	0.535	0.441	2.75922e-05	2	Tmem106b
3844	3.9728e-17	0.292305	0.832	0.669	1.28262e-12	2	Idh1
3889	5.5654e-16	0.291877	0.868	0.673	1.79679e-11	2	Mbl2
4803	0.000469266	0.29102	0.482	0.432	1	2	Clec2d
4420	1.59509e-08	0.290929	0.306	0.215	0.000514976	2	Etnppl
4115	2.72757e-12	0.290875	0.262	0.152	8.80596e-08	2	Gm3734
4150	7.80354e-12	0.290757	0.377	0.263	2.51937e-07	2	Nlrp12
4330	1.32824e-09	0.290375	0.602	0.51	4.28822e-05	2	Pccb
4370	3.65067e-09	0.289612	0.522	0.423	0.000117862	2	Tspan12
4451	3.45202e-08	0.289503	0.447	0.354	0.00111448	2	Tfpi2
3666	9.48679e-22	0.289398	0.931	0.752	3.06281e-17	2	Cfh
3749	3.31457e-19	0.289271	0.784	0.618	1.07011e-14	2	F12
4006	4.66791e-14	0.289068	0.725	0.591	1.50704e-09	2	Tmprss6
3609	5.45086e-24	0.288855	0.312	0.148	1.75981e-19	2	Cyp2b10
4233	8.32972e-11	0.288426	0.537	0.429	2.68925e-06	2	Adhfe1
3656	3.7146e-22	0.288224	0.841	0.648	1.19926e-17	2	Serpinf1
4223	5.37824e-11	0.287695	0.522	0.413	1.73637e-06	2	Eva1a
4377	5.05438e-09	0.287137	0.249	0.16	0.000163181	2	Mcm10
4293	3.95754e-10	0.286772	0.927	0.784	1.27769e-05	2	Uqcrh
3604	3.18723e-24	0.286714	0.87	0.701	1.029e-19	2	Hspa9
3789	3.9167e-18	0.285941	0.983	0.824	1.26451e-13	2	Cox7c
4189	2.73531e-11	0.285914	0.642	0.528	8.83094e-07	2	Cmbl
3724	4.38304e-20	0.285867	0.916	0.699	1.41506e-15	2	Fah
4024	1.03257e-13	0.285368	0.66	0.514	3.33366e-09	2	Idi1
4246	1.24097e-10	0.285274	0.509	0.411	4.00648e-06	2	Acadsb
4161	1.18061e-11	0.284617	0.813	0.691	3.8116e-07	2	Dnaja1
3988	2.76029e-14	0.284455	0.847	0.729	8.9116e-10	2	Vkorc1
3713	1.73386e-20	0.283569	0.813	0.63	5.59776e-16	2	Acsm1
3966	1.31988e-14	0.283049	0.57	0.428	4.26123e-10	2	4732465J04Rik
4281	2.87682e-10	0.283028	0.813	0.692	9.28781e-06	2	Ndufb4
4651	9.643e-06	0.28278	0.367	0.294	0.311324	2	Acot12
4040	2.33525e-13	0.282481	0.711	0.599	7.53936e-09	2	Acads
4708	4.08377e-05	0.282395	0.535	0.474	1	2	Gcsh
4518	3.31496e-07	0.282211	0.428	0.355	0.0107023	2	B630019A10Rik
3870	2.06534e-16	0.281998	0.742	0.611	6.66794e-12	2	Hadha
4199	3.32515e-11	0.281498	0.732	0.595	1.07352e-06	2	Gcgr
4042	2.43102e-13	0.281315	0.694	0.562	7.84854e-09	2	Nit2
3700	7.35471e-21	0.281195	0.922	0.699	2.37447e-16	2	C4bp
4278	2.83298e-10	0.279538	0.53	0.427	9.14629e-06	2	Il1rap
4120	3.53826e-12	0.279239	0.474	0.358	1.14233e-07	2	Apoa4
4083	1.15581e-12	0.279152	0.918	0.764	3.73154e-08	2	Atp5f1
4368	3.36285e-09	0.278695	0.574	0.493	0.00010857	2	Papss2
4907	0.00559727	0.278024	0.344	0.314	1	2	Ehd3
3946	6.48665e-15	0.277661	0.595	0.446	2.09421e-10	2	Mttp
4620	5.08132e-06	0.277062	0.22	0.152	0.16405	2	Fitm1
3991	2.9737e-14	0.277046	0.66	0.548	9.60059e-10	2	Hadhb
3904	8.4178e-16	0.276741	0.621	0.461	2.71769e-11	2	Lipc
4519	3.37539e-07	0.276155	0.352	0.274	0.0108974	2	9130016M20Rik
3902	7.76708e-16	0.276154	0.872	0.728	2.5076e-11	2	Ndufb11
4085	1.1999e-12	0.275291	0.851	0.699	3.87387e-08	2	Hsd3b7
3996	3.76671e-14	0.275093	0.945	0.782	1.21608e-09	2	Ndufa6
4068	6.4676e-13	0.275006	0.635	0.487	2.08807e-08	2	Agmat
3958	9.63888e-15	0.274994	0.824	0.638	3.11191e-10	2	Cbs
3757	4.9407e-19	0.274955	0.778	0.586	1.59511e-14	2	0610005C13Rik
3690	4.06687e-21	0.274582	0.83	0.65	1.31299e-16	2	Asl
4380	5.3556e-09	0.274153	0.593	0.488	0.000172905	2	Plpp3
4302	5.56583e-10	0.273389	0.828	0.704	1.79693e-05	2	Atp5o
4341	1.8085e-09	0.273381	0.442	0.334	5.83874e-05	2	Mpp6
4110	2.46836e-12	0.27278	0.476	0.355	7.96909e-08	2	Abcc6
4035	1.807e-13	0.27222	0.501	0.38	5.83389e-09	2	Oplah
4659	1.18777e-05	0.271117	0.377	0.309	0.383473	2	Keg1
3852	6.30482e-17	0.270739	0.738	0.583	2.03551e-12	2	Gpt2
4339	1.77376e-09	0.269876	0.973	0.828	5.72658e-05	2	Rpl26
4673	1.49744e-05	0.2688	0.384	0.323	0.483448	2	Dhdh
4268	1.99965e-10	0.26822	0.604	0.489	6.45588e-06	2	Echdc2
3869	1.93199e-16	0.267896	0.914	0.729	6.23743e-12	2	Mpc2
4162	1.19258e-11	0.267585	0.939	0.782	3.85024e-07	2	Rps27l
4814	0.000568082	0.26706	0.491	0.448	1	2	Tmem183a
4538	5.08873e-07	0.266823	0.421	0.342	0.016429	2	Afmid
4487	1.00032e-07	0.266817	0.438	0.366	0.00322953	2	Apol7a
4290	3.66508e-10	0.266729	0.627	0.516	1.18327e-05	2	Gclc
4373	4.4211e-09	0.266319	0.432	0.335	0.000142735	2	Vwa8
4170	1.41991e-11	0.266197	0.862	0.721	4.58419e-07	2	Atp5c1
3812	9.36306e-18	0.265984	0.782	0.63	3.02286e-13	2	Hsd17b4
4309	6.69708e-10	0.265848	0.849	0.688	2.16215e-05	2	Itih1
4191	2.7671e-11	0.265388	0.612	0.509	8.93359e-07	2	Cpt2
4206	3.89508e-11	0.264822	0.717	0.571	1.25753e-06	2	Aldh4a1
4033	1.7065e-13	0.264585	0.826	0.681	5.50944e-09	2	Bola3
3938	4.26332e-15	0.263784	0.771	0.627	1.37641e-10	2	Suclg1
3982	2.41461e-14	0.263218	0.635	0.487	7.79556e-10	2	Ces2e
4289	3.56982e-10	0.262695	0.551	0.432	1.15252e-05	2	Me1
4107	2.24025e-12	0.262667	0.633	0.514	7.23266e-08	2	Cyp51
4121	3.54076e-12	0.262592	0.654	0.512	1.14313e-07	2	Aqp9
4635	7.17883e-06	0.262316	0.287	0.219	0.231769	2	Tmem243
3957	9.28155e-15	0.262041	0.658	0.524	2.99655e-10	2	Rdh16f2
4345	2.04503e-09	0.261604	0.507	0.412	6.60237e-05	2	Gm4952
4452	3.48828e-08	0.259991	0.375	0.291	0.00112619	2	Dnajb9
4015	6.01869e-14	0.259861	0.774	0.608	1.94314e-09	2	Hacl1
4318	8.99745e-10	0.258803	0.981	0.863	2.90483e-05	2	Tpt1
4549	6.35683e-07	0.258711	0.516	0.432	0.020523	2	Decr2
3888	5.49374e-16	0.25861	0.996	0.91	1.77365e-11	2	C3
4412	1.36253e-08	0.258464	0.474	0.385	0.000439893	2	5033403H07Rik
4700	3.07135e-05	0.258462	0.648	0.566	0.991587	2	Gulo
4812	0.000544727	0.257997	0.314	0.271	1	2	Anp32a
3672	1.2011e-21	0.257671	0.824	0.604	3.87774e-17	2	Sec14l2
4217	4.83601e-11	0.257424	0.518	0.423	1.56131e-06	2	Hopx
4025	1.03915e-13	0.257095	0.759	0.648	3.35489e-09	2	Acsl5
3840	3.42256e-17	0.257045	0.904	0.736	1.10497e-12	2	Slc25a39
3911	1.18455e-15	0.256845	0.931	0.772	3.8243e-11	2	Cox6a1
3927	2.8446e-15	0.25646	0.803	0.627	9.18379e-11	2	Khk
4001	4.11619e-14	0.256397	0.535	0.397	1.32891e-09	2	Gltpd2
4324	1.08528e-09	0.255345	0.608	0.519	3.50382e-05	2	Ube2r2
4641	8.54357e-06	0.254641	0.549	0.494	0.275829	2	Rdx
4222	5.35547e-11	0.253811	0.606	0.524	1.72901e-06	2	Slc39a14
3915	1.50192e-15	0.253432	0.625	0.478	4.84896e-11	2	Aspg
4273	2.50699e-10	0.253111	0.606	0.512	8.09381e-06	2	Hebp1
4496	1.45269e-07	0.252964	0.463	0.374	0.00469	2	Sult1d1
4336	1.58472e-09	0.252944	0.459	0.351	5.11626e-05	2	Synj2bp
4208	4.05476e-11	0.252925	0.365	0.253	1.30908e-06	2	Abca8a
4721	5.49954e-05	0.252433	0.468	0.395	1	2	Sfxn1
4210	4.06207e-11	0.251654	0.642	0.516	1.31144e-06	2	Abat
4555	7.73936e-07	0.251545	0.335	0.253	0.0249865	2	Epb41l4b
4652	1.01734e-05	0.251259	0.262	0.193	0.328448	2	Nfia
4636	7.52356e-06	-0.250203	0.088	0.164	0.242898	2	Hlx
4154	8.78847e-12	-0.250328	0.008	0.105	2.83736e-07	2	Ctsk
4601	3.30263e-06	-0.250841	0.094	0.178	0.106626	2	Dnmt3a
4142	6.23376e-12	-0.250928	0.061	0.185	2.01257e-07	2	Rassf4
4797	0.000380203	-0.250945	0.176	0.249	1	2	Eftud2
4881	0.00277328	-0.251336	0.438	0.515	1	2	Eif4e2
4489	1.21674e-07	-0.251658	0.082	0.174	0.00392826	2	Mgat5
4327	1.20616e-09	-0.251691	0.189	0.33	3.89408e-05	2	Hpcal1
4482	8.13091e-08	-0.25205	0.05	0.135	0.00262506	2	Bex3
4562	9.27793e-07	-0.252059	0.057	0.134	0.0299538	2	Lrmp
4411	1.32024e-08	-0.252454	0.046	0.137	0.00042624	2	Plekha2
4459	3.88662e-08	-0.252812	0.082	0.18	0.0012548	2	Cygb
4205	3.87313e-11	-0.252894	0.099	0.229	1.25044e-06	2	Scd2
4301	5.56165e-10	-0.253245	0.04	0.138	1.79558e-05	2	Dnase1l1
4849	0.0013547	-0.253574	0.073	0.123	1	2	Rap2b
3917	1.74094e-15	-0.253949	0.044	0.19	5.62061e-11	2	Mest
4248	1.28065e-10	-0.254061	0.025	0.123	4.13459e-06	2	Chst12
4744	0.000103649	-0.254104	0.22	0.305	1	2	Naglu
4237	9.27728e-11	-0.254141	0.983	0.88	2.99517e-06	2	Rpl23
4878	0.00257718	-0.254141	0.237	0.306	1	2	Ap2a1
4510	2.25415e-07	-0.254154	0.14	0.246	0.00727754	2	Coro1c
4910	0.00609078	-0.254433	0.285	0.346	1	2	Ccng1
4200	3.40008e-11	-0.254506	0.107	0.24	1.09772e-06	2	Lair1
4550	6.44571e-07	-0.254676	0.258	0.366	0.02081	2	Svbp
4535	4.88145e-07	-0.254971	0.073	0.158	0.0157598	2	Dok2
4391	6.77108e-09	-0.255129	0.138	0.257	0.000218604	2	Crlf2
4130	4.28327e-12	-0.255405	0.027	0.137	1.38285e-07	2	Arl5c
4365	3.10821e-09	-0.255628	0.065	0.168	0.000100348	2	Rhoq
4887	0.0031281	-0.255722	0.208	0.266	1	2	Dda1
4930	0.0095377	-0.255799	0.172	0.225	1	2	Tomm40l
4358	2.66237e-09	-0.256044	0.023	0.109	8.59545e-05	2	Fam102b
4379	5.30533e-09	-0.256065	0.094	0.207	0.000171283	2	Rasa3
4426	1.82666e-08	-0.256073	0.491	0.55	0.000589736	2	Fcna
4861	0.00183689	-0.256662	0.155	0.22	1	2	Slfn5
4851	0.00140336	-0.256758	0.302	0.381	1	2	Sharpin
4371	3.7239e-09	-0.257256	0.191	0.318	0.000120226	2	Itgav
4847	0.00127845	-0.25743	0.314	0.397	1	2	Macf1
4775	0.00022063	-0.257479	0.312	0.396	1	2	Arl6ip5
4184	2.34524e-11	-0.257645	0.119	0.261	7.57161e-07	2	Elk3
4818	0.000635415	-0.257689	0.231	0.305	1	2	Dcaf12
4678	1.68678e-05	-0.257744	0.256	0.355	0.544575	2	Dusp6
4808	0.000515985	-0.257778	0.191	0.264	1	2	Eif4g3
4693	2.72621e-05	-0.258066	0.4	0.489	0.880158	2	Il18bp
4314	8.38271e-10	-0.258361	0.023	0.113	2.70636e-05	2	Mdk
4858	0.00156848	-0.258437	0.386	0.465	1	2	Tmem140
4405	1.01594e-08	-0.258724	0.159	0.278	0.000327997	2	Map4
4668	1.39181e-05	-0.258807	0.208	0.299	0.449346	2	Scamp2
4512	2.41195e-07	-0.259155	0.119	0.215	0.00778697	2	Gyg
4865	0.00208097	-0.259216	0.438	0.521	1	2	Caprin1
4882	0.0027919	-0.259582	0.249	0.323	1	2	Plec
4871	0.00222685	-0.259864	0.08	0.128	1	2	Impact
4039	2.30948e-13	-0.259988	0.073	0.214	7.45615e-09	2	Hcst
4532	4.60812e-07	-0.260179	0.117	0.217	0.0148773	2	Cdkn2d
4749	0.000117358	-0.260486	0.084	0.147	1	2	Fmnl2
4215	4.495e-11	-0.26077	0.071	0.192	1.45121e-06	2	Epsti1
4326	1.1979e-09	-0.260818	0.143	0.264	3.86741e-05	2	Dab2
4656	1.11631e-05	-0.260823	0.279	0.375	0.360401	2	Aopep
4733	7.3039e-05	-0.260894	0.099	0.168	1	2	Lyst
3890	5.69586e-16	-0.262177	0.082	0.249	1.83891e-11	2	Cenpa
4573	1.26376e-06	-0.262694	0.218	0.328	0.0408003	2	Rgs3
3942	5.23692e-15	-0.26325	0.071	0.224	1.69074e-10	2	Gm5150
4718	4.91046e-05	-0.263293	0.193	0.272	1	2	Fbh1
4432	2.10948e-08	-0.263787	0.176	0.3	0.000681046	2	Fam89b
4909	0.00593159	-0.263902	0.193	0.246	1	2	Ddit3
4761	0.00014433	-0.264018	0.327	0.415	1	2	Tmed3
4763	0.000146332	-0.264022	0.472	0.551	1	2	Ppp1cc
4076	9.12738e-13	-0.264058	0.994	0.886	2.94678e-08	2	Rps24
4630	6.68413e-06	-0.264277	0.113	0.199	0.215797	2	Sh2d3c
4503	1.66946e-07	-0.264311	0.09	0.185	0.00538984	2	Siglece
4086	1.20742e-12	-0.264364	0.117	0.261	3.89816e-08	2	Clec4a3
4486	9.47745e-08	-0.264462	0.046	0.128	0.0030598	2	Creb3l1
4904	0.00554773	-0.264501	0.266	0.329	1	2	Manbal
4784	0.000274131	-0.265011	0.239	0.32	1	2	Lta4h
4366	3.25954e-09	-0.265227	0.034	0.123	0.000105234	2	Loxl2
4275	2.59775e-10	-0.265442	0.111	0.236	8.38682e-06	2	Lmo2
4866	0.00213056	-0.265523	0.396	0.475	1	2	Lsm4
4548	6.25422e-07	-0.265524	0.14	0.235	0.0201917	2	Mcam
4820	0.000663743	-0.265589	0.109	0.17	1	2	Pias1
4728	6.57894e-05	-0.265681	0.277	0.372	1	2	Stom
4448	2.98196e-08	-0.265786	0.071	0.167	0.000962727	2	Ppp1r9b
4783	0.000265626	-0.265805	0.201	0.277	1	2	Gdf15
3905	8.45298e-16	-0.265972	0.08	0.245	2.72905e-11	2	Cd48
4152	8.18169e-12	-0.266551	0.042	0.155	2.64146e-07	2	Phlda3
4825	0.000773324	-0.266677	0.197	0.269	1	2	Arih2
4921	0.00800719	-0.266933	0.547	0.611	1	2	Ddb1
4180	2.02306e-11	-0.267301	0.084	0.21	6.53146e-07	2	Snhg18
4666	1.34717e-05	-0.267466	0.164	0.25	0.434933	2	Map11
4319	9.34702e-10	-0.267558	0.088	0.199	3.01768e-05	2	Igsf8
4765	0.000155912	-0.267925	0.327	0.416	1	2	Rnps1
4833	0.000898834	-0.268038	0.952	0.833	1	2	Rps3
4553	7.59801e-07	-0.268785	0.27	0.383	0.0245302	2	Mapre1
4793	0.000352106	-0.268898	0.371	0.464	1	2	Tbcb
4823	0.000729894	-0.269012	0.256	0.33	1	2	Sphk2
4416	1.52614e-08	-0.269086	0.042	0.13	0.000492714	2	Ptprs
4304	5.76029e-10	-0.27017	0.063	0.173	1.85971e-05	2	Rab31
4463	4.69417e-08	-0.270333	0.094	0.193	0.00151551	2	H2-M3
4038	2.29017e-13	-0.270679	0.023	0.14	7.39381e-09	2	Sirpb1c
4557	8.31714e-07	-0.27076	0.063	0.142	0.0268519	2	Plekhn1
4055	4.23658e-13	-0.271139	0.038	0.161	1.36778e-08	2	Arhgap30
4294	3.97544e-10	-0.271384	0.04	0.14	1.28347e-05	2	Ltbp3
4157	1.02386e-11	-0.271575	0.073	0.199	3.30554e-07	2	Rab3il1
4439	2.41393e-08	-0.271674	0.143	0.253	0.000779337	2	Rcn1
4400	8.18408e-09	-0.271863	0.094	0.201	0.000264223	2	Plekhm2
4447	2.90057e-08	-0.272066	0.277	0.409	0.000936451	2	Mob1a
4746	0.000111352	-0.272132	0.354	0.444	1	2	2022-09-07
4634	7.098e-06	-0.272304	0.208	0.31	0.229159	2	Tbc1d9b
4583	2.11776e-06	-0.27275	0.101	0.184	0.0683718	2	N4bp1
4806	0.000493892	-0.272798	0.371	0.46	1	2	Sin3b
4859	0.00171375	-0.272842	0.797	0.791	1	2	Tmem176b
4880	0.00263501	-0.272944	0.147	0.206	1	2	Pgghg
4828	0.000809249	-0.273081	0.166	0.23	1	2	Fam193b
4356	2.51045e-09	-0.273889	0.113	0.23	8.10499e-05	2	Fgl2
4680	1.85057e-05	-0.274067	0.187	0.273	0.597456	2	Akap13
4464	4.71706e-08	-0.274268	0.218	0.337	0.0015229	2	Add1
4862	0.00186833	-0.274298	0.296	0.369	1	2	Mgrn1
4835	0.000983045	-0.274924	0.187	0.256	1	2	Ifit3
4714	4.49797e-05	-0.274946	0.161	0.241	1	2	Iqsec1
4539	5.09254e-07	-0.275193	0.212	0.325	0.0164413	2	Myo1c
4735	7.89498e-05	-0.275281	0.811	0.783	1	2	Ost4
4417	1.52802e-08	-0.275358	0.289	0.425	0.00049332	2	Ccnd3
4104	2.13959e-12	-0.275361	0.193	0.345	6.90768e-08	2	Akr1b3
4800	0.000453859	-0.275543	0.398	0.487	1	2	Trappc2l
4911	0.00610807	-0.275928	0.505	0.542	1	2	Gstm2
4914	0.00666721	-0.276082	0.082	0.124	1	2	Fnip2
4701	3.23723e-05	-0.276185	0.904	0.828	1	2	Elob
4747	0.000112014	-0.276762	0.874	0.755	1	2	Mif
4185	2.39217e-11	-0.277234	0.021	0.122	7.72313e-07	2	Sh3pxd2b
4804	0.000490138	-0.277854	0.845	0.796	1	2	Cops9
4360	2.81852e-09	-0.278349	0.019	0.102	9.09959e-05	2	Mir142hg
4279	2.83872e-10	-0.278877	0.052	0.16	9.1648e-06	2	Gpr137b
4428	1.90851e-08	-0.279018	0.096	0.197	0.000616162	2	1700017B05Rik
4097	1.77722e-12	-0.27914	0.157	0.311	5.73774e-08	2	Mndal
4870	0.00222612	-0.280525	0.172	0.228	1	2	Dhx38
4791	0.000322984	-0.280994	0.319	0.393	1	2	Acp2
4537	5.04717e-07	-0.281104	0.14	0.237	0.0162948	2	Sertad1
4671	1.44738e-05	-0.281217	0.243	0.332	0.467288	2	Srxn1
4436	2.3221e-08	-0.281342	0.082	0.181	0.000749689	2	Fscn1
4872	0.00223226	-0.281758	0.182	0.241	1	2	Adar
4312	7.70815e-10	-0.281943	0.094	0.212	2.48858e-05	2	Tagln
4760	0.000138623	-0.2823	0.143	0.219	1	2	Egln1
4614	4.54557e-06	-0.282467	0.348	0.451	0.146754	2	Hnrnpa1
4674	1.49832e-05	-0.2825	0.208	0.305	0.483733	2	Nfkb1
4840	0.00108491	-0.282571	0.558	0.619	1	2	Rab11a
4768	0.00017223	-0.282872	0.088	0.152	1	2	Hivep1
4852	0.00148061	-0.282975	0.164	0.23	1	2	Pde4b
4506	1.92854e-07	-0.283248	0.036	0.11	0.00622628	2	Stfa2l1
4605	3.7053e-06	-0.28327	0.264	0.36	0.119625	2	Pofut2
4255	1.49805e-10	-0.283493	0.111	0.241	4.83646e-06	2	Srgap2
4522	3.45508e-07	-0.283557	0.235	0.347	0.0111547	2	Med10
4414	1.40194e-08	-0.283947	0.084	0.187	0.000452618	2	Apobec3
4340	1.7766e-09	-0.284109	0.096	0.211	5.73576e-05	2	Metrnl
4633	6.84603e-06	-0.284464	0.428	0.518	0.221024	2	Puf60
4892	0.00342638	-0.284541	0.153	0.209	1	2	Ipo9
3950	7.25884e-15	-0.284621	0.065	0.214	2.34352e-10	2	Ube2c
4799	0.000416962	-0.284873	0.122	0.182	1	2	Isg20
4688	2.42751e-05	-0.28495	0.222	0.32	0.783721	2	Rapgef1
4323	1.06344e-09	-0.285314	0.212	0.351	3.43332e-05	2	Camk1
4778	0.000241161	-0.285682	0.252	0.333	1	2	Lamtor3
4028	1.23572e-13	-0.285843	0.252	0.433	3.98954e-09	2	Gng11
4730	6.74371e-05	-0.28585	0.239	0.334	1	2	Snhg20
4168	1.38294e-11	-0.286039	0.046	0.16	4.46481e-07	2	Itgb7
4790	0.000319248	-0.286949	0.553	0.614	1	2	Lsm7
4667	1.38577e-05	-0.286954	0.382	0.479	0.447396	2	Bnip2
4834	0.000916513	-0.287104	0.178	0.248	1	2	Pde2a
4885	0.00303927	-0.287216	0.405	0.481	1	2	Colgalt1
4228	6.07203e-11	-0.287246	0.065	0.182	1.96035e-06	2	Cd37
4531	4.33885e-07	-0.287705	0.073	0.158	0.014008	2	Ptgr1
4690	2.50713e-05	-0.288033	0.176	0.257	0.809428	2	Cic
4554	7.7153e-07	-0.288467	0.099	0.187	0.0249089	2	Tmem173
4736	8.19134e-05	-0.289019	0.369	0.468	1	2	Rab24
4850	0.00136964	-0.289212	0.34	0.406	1	2	Plekhj1
4741	8.88524e-05	-0.289225	0.415	0.489	1	2	Ranbp1
4660	1.21699e-05	-0.289685	0.17	0.257	0.392904	2	Tra2a
4895	0.00349895	-0.290173	0.159	0.215	1	2	Irak2
4722	5.62508e-05	-0.29046	0.201	0.283	1	2	Phf23
4053	3.6046e-13	-0.290964	0.063	0.198	1.16374e-08	2	Aldh3b1
4841	0.00108619	-0.29099	0.195	0.27	1	2	Rap2c
4256	1.51492e-10	-0.291097	0.153	0.289	4.89093e-06	2	Kctd12
4369	3.39656e-09	-0.291411	0.025	0.111	0.000109658	2	Sh3kbp1
4711	4.3993e-05	-0.292566	0.405	0.502	1	2	Commd4
4433	2.15782e-08	-0.292975	0.096	0.2	0.000696652	2	Lrrc25
4207	3.94777e-11	-0.293491	0.193	0.339	1.27454e-06	2	Stard3nl
3929	2.90766e-15	-0.293717	0.164	0.339	9.38739e-11	2	Id1
4127	3.90288e-12	-0.293917	0.096	0.236	1.26004e-07	2	Ccr5
4308	6.33881e-10	-0.293932	0.241	0.385	2.04648e-05	2	Akt1
4912	0.00627596	-0.294174	0.507	0.584	1	2	Morf4l2
4890	0.00337153	-0.294326	0.321	0.395	1	2	Polr2c
4612	4.31689e-06	-0.294472	0.241	0.341	0.139371	2	B4galt1
3802	5.57872e-18	-0.294515	0.128	0.322	1.80109e-13	2	Prtn3
4182	2.13406e-11	-0.294874	0.117	0.251	6.88982e-07	2	Pxdn
4251	1.40958e-10	-0.29506	0.143	0.279	4.55084e-06	2	Ankrd13a
4516	3.05683e-07	-0.295117	0.302	0.421	0.00986896	2	Anxa4
4307	6.29241e-10	-0.295214	0.122	0.251	2.03151e-05	2	Bin2
4918	0.00735726	-0.295256	0.602	0.653	1	2	Cdk2ap2
4163	1.23063e-11	-0.295305	0.084	0.217	3.97308e-07	2	Ccr2
4687	2.39684e-05	-0.295426	0.266	0.369	0.773819	2	Bhlhe40
4453	3.51433e-08	-0.29554	0.27	0.404	0.0011346	2	Rragc
4399	8.04003e-09	-0.295949	0.224	0.359	0.000259572	2	Stat6
4927	0.00934785	-0.296036	0.805	0.761	1	2	Btf3
4196	3.09364e-11	-0.296116	0.046	0.158	9.98782e-07	2	Pmepa1
4243	1.09047e-10	-0.296237	0.09	0.215	3.52057e-06	2	Pilrb1
4090	1.30811e-12	-0.297188	0.971	0.857	4.22325e-08	2	Ppia
4351	2.28099e-09	-0.297466	0.199	0.336	7.36417e-05	2	Lpl
4826	0.000786318	-0.29779	0.478	0.557	1	2	Slc40a1
4052	3.47682e-13	-0.297802	0.503	0.355	1.12249e-08	2	Cxcl9
4288	3.39512e-10	-0.297922	0.149	0.283	1.09611e-05	2	Cpd
4740	8.70528e-05	-0.298381	0.21	0.294	1	2	Mbnl2
4811	0.000542274	-0.298498	0.562	0.63	1	2	Prkar1a
4354	2.48039e-09	-0.298571	0.948	0.846	8.00793e-05	2	Rpl6
4792	0.00034462	-0.298731	0.547	0.622	1	2	Tnfrsf1a
4437	2.34135e-08	-0.299078	0.078	0.177	0.000755903	2	Arrb1
4479	7.83459e-08	-0.299284	0.069	0.161	0.0025294	2	Casp4
4776	0.000221327	-0.299622	0.109	0.174	1	2	Brf1
4900	0.00510537	-0.299746	0.447	0.514	1	2	Atxn10
4684	2.15767e-05	-0.299767	0.073	0.144	0.696604	2	2900093K20Rik
4049	3.20747e-13	-0.299873	0.193	0.354	1.03553e-08	2	Hexb
4758	0.00013033	-0.30037	0.201	0.284	1	2	Lnpep
4080	1.08603e-12	-0.300392	0.168	0.326	3.50624e-08	2	Atp13a2
4284	2.96697e-10	-0.300503	0.126	0.247	9.57887e-06	2	Ly6d
4240	9.75549e-11	-0.300596	0.136	0.272	3.14956e-06	2	Ptp4a3
4325	1.14137e-09	-0.300806	0.057	0.16	3.68491e-05	2	Snx20
4069	6.49204e-13	-0.301166	0.059	0.188	2.09595e-08	2	Sell
4467	4.97358e-08	-0.301366	0.088	0.187	0.00160572	2	P4ha1
3907	9.12783e-16	-0.302045	0.235	0.439	2.94692e-11	2	Col14a1
4893	0.00343778	-0.302052	0.696	0.73	1	2	Rbx1
4592	2.47692e-06	-0.302082	0.055	0.127	0.0799672	2	Ebi3
4848	0.00131918	-0.302296	0.182	0.24	1	2	Ddit4
4211	4.1501e-11	-0.302615	0.166	0.315	1.33986e-06	2	Csrp1
3837	2.90348e-17	-0.303192	0.067	0.233	9.37387e-13	2	Otulinl
4396	7.10845e-09	-0.303646	0.031	0.117	0.000229496	2	Pik3r5
4138	5.42176e-12	-0.303679	0.107	0.252	1.75041e-07	2	Ighm
4359	2.81164e-09	-0.30399	0.029	0.118	9.07739e-05	2	Mmp23
4202	3.59402e-11	-0.304039	0.168	0.32	1.16033e-06	2	B4galt5
4204	3.76522e-11	-0.304107	0.036	0.141	1.2156e-06	2	Bcl2l11
4899	0.00453121	-0.304111	0.472	0.506	1	2	Sf3b5
4418	1.5304e-08	-0.304219	0.04	0.127	0.000494089	2	Sh2b2
4435	2.29728e-08	-0.304409	0.241	0.36	0.000741677	2	Tax1bp3
4663	1.29259e-05	-0.304839	0.361	0.465	0.417311	2	Hnrnph1
4430	1.99518e-08	-0.305053	0.096	0.207	0.000644142	2	Lrrk1
4626	5.8935e-06	-0.305367	0.178	0.272	0.190272	2	Pkn1
4462	4.2748e-08	-0.306306	0.231	0.349	0.00138012	2	Nagk
4715	4.51795e-05	-0.307115	0.338	0.429	1	2	Ctbp1
4884	0.00282692	-0.307207	0.277	0.348	1	2	Mmp19
4787	0.000293479	-0.307326	0.352	0.443	1	2	Sec16a
4203	3.70232e-11	-0.307361	0.029	0.134	1.1953e-06	2	Hvcn1
4334	1.48684e-09	-0.307478	0.294	0.431	4.80027e-05	2	Rnpep
4831	0.00082909	-0.307481	0.499	0.574	1	2	Sar1a
4644	8.92782e-06	-0.307534	0.042	0.105	0.288235	2	Nin
4047	3.09213e-13	-0.307564	0.042	0.167	9.98294e-09	2	Trbc2
4286	3.3108e-10	-0.307584	0.111	0.233	1.06889e-05	2	Wipf1
4287	3.32894e-10	-0.308113	0.084	0.201	1.07475e-05	2	Rcsd1
4269	2.29757e-10	-0.30819	0.145	0.274	7.41771e-06	2	Tmem268
4465	4.76037e-08	-0.30845	0.18	0.292	0.00153688	2	Heg1
3959	9.73517e-15	-0.309073	0.073	0.221	3.143e-10	2	Evi2a
4213	4.42593e-11	-0.309163	0.208	0.36	1.42891e-06	2	Emilin1
4238	9.65342e-11	-0.310375	0.094	0.217	3.11661e-06	2	Itpripl2
4575	1.28044e-06	-0.310514	0.258	0.368	0.041339	2	Fam168b
4383	5.66342e-09	-0.310584	0.101	0.21	0.000182844	2	Neurl3
4754	0.000122574	-0.310875	0.231	0.315	1	2	Ubap2l
4332	1.47034e-09	-0.311008	0.358	0.499	4.74698e-05	2	Pold4
4827	0.000795013	-0.31153	0.312	0.399	1	2	Wsb2
4762	0.000146142	-0.311656	0.101	0.168	1	2	Fryl
4214	4.46302e-11	-0.311851	0.103	0.237	1.44089e-06	2	Abcg1
4917	0.00717106	-0.312659	0.625	0.655	1	2	Cltc
4869	0.00216978	-0.312665	0.713	0.733	1	2	Ran
4515	2.86739e-07	-0.312723	0.174	0.283	0.00925736	2	Dlgap4
4590	2.46643e-06	-0.31275	0.099	0.187	0.0796288	2	Cpne2
4694	2.85393e-05	-0.312787	0.966	0.865	0.92139	2	Serf2
4698	3.02191e-05	-0.31291	0.306	0.406	0.975622	2	Srsf1
4295	4.34525e-10	-0.313035	0.256	0.404	1.40287e-05	2	Siva1
4045	2.75175e-13	-0.313589	0.184	0.342	8.88402e-09	2	Stmn1
4029	1.33594e-13	-0.313608	0.128	0.287	4.3131e-09	2	Zeb2
4863	0.00187925	-0.313966	0.495	0.568	1	2	Abca1
4898	0.00422336	-0.314071	0.256	0.321	1	2	Tap2
4836	0.00101929	-0.315142	0.205	0.271	1	2	Ddx39
4653	1.03399e-05	-0.315359	0.583	0.643	0.333825	2	2410006H16Rik
4643	8.73166e-06	-0.315792	0.22	0.319	0.281902	2	Stxbp2
4375	4.86148e-09	-0.316023	0.369	0.492	0.000156953	2	Mcrip1
4732	7.13734e-05	-0.316283	0.174	0.259	1	2	Mtmr3
4838	0.00106655	-0.31631	0.105	0.161	1	2	Srpk2
4606	3.72107e-06	-0.316346	0.329	0.444	0.120135	2	Trafd1
4474	6.1583e-08	-0.31681	0.099	0.196	0.00198821	2	Adam15
3873	2.1966e-16	-0.317396	0.04	0.189	7.09172e-12	2	Rasa4
4566	1.02222e-06	-0.317517	0.113	0.208	0.0330024	2	Oasl1
4846	0.00124887	-0.317685	0.176	0.246	1	2	Dusp22
3976	1.84149e-14	-0.31838	0.113	0.276	5.94526e-10	2	Egr1
4742	9.65757e-05	-0.31912	0.117	0.188	1	2	Appl2
4815	0.000569474	-0.319157	0.388	0.474	1	2	Dpp3
4132	4.6845e-12	-0.319203	0.352	0.503	1.51239e-07	2	Jund
4579	1.44731e-06	-0.31946	0.241	0.345	0.0467264	2	Kpna4
4095	1.62619e-12	-0.319735	0.13	0.281	5.25014e-08	2	Hspg2
3983	2.4465e-14	-0.320306	0.071	0.216	7.89854e-10	2	Cerk
4564	9.78134e-07	-0.320659	0.338	0.446	0.0315791	2	Lrp10
4923	0.00846014	-0.321461	0.153	0.201	1	2	Strip1
4788	0.000303751	-0.321556	0.482	0.564	1	2	Llph
4613	4.46232e-06	-0.321697	0.201	0.3	0.144066	2	Itga5
4051	3.46461e-13	-0.322372	0.092	0.232	1.11855e-08	2	Gng2
3813	9.39112e-18	-0.322615	0.987	0.885	3.03192e-13	2	Rps20
4745	0.00010577	-0.322658	0.193	0.278	1	2	Atp2c1
4173	1.53003e-11	-0.323017	0.086	0.217	4.93971e-07	2	Fyb
4876	0.00237504	-0.323516	0.377	0.445	1	2	Rtp4
4511	2.35767e-07	-0.323739	0.084	0.177	0.00761174	2	Gadd45a
4731	6.84738e-05	-0.323854	0.199	0.284	1	2	Itga1
4916	0.00704654	-0.324015	0.732	0.754	1	2	Psme1
4225	5.47087e-11	-0.324517	0.08	0.201	1.76627e-06	2	Tm6sf1
4591	2.47329e-06	-0.324701	0.193	0.301	0.0798502	2	Ryk
4427	1.8947e-08	-0.324879	0.052	0.144	0.000611703	2	Hk1
4886	0.00312295	-0.325028	0.161	0.216	1	2	Gbp4
4868	0.00216098	-0.325184	0.818	0.771	1	2	Ubl5
4771	0.000180101	-0.32561	0.092	0.157	1	2	Sp140
4717	4.87345e-05	-0.325984	0.512	0.598	1	2	Syngr2
4712	4.46513e-05	-0.32619	0.059	0.121	1	2	D730003I15Rik
4454	3.56674e-08	-0.326377	0.055	0.144	0.00115152	2	Ifi209
4816	0.000578188	-0.326671	0.247	0.329	1	2	Pdlim5
4388	6.06558e-09	-0.326794	0.084	0.19	0.000195827	2	Col5a3
4395	7.09104e-09	-0.326868	0.159	0.278	0.000228934	2	Esyt1
4919	0.00740538	-0.327276	0.226	0.283	1	2	Babam2
4285	3.20649e-10	-0.327428	0.038	0.139	1.03522e-05	2	Tlr1
4187	2.58987e-11	-0.328271	0.18	0.325	8.36141e-07	2	Fam49b
4409	1.19136e-08	-0.328509	0.455	0.582	0.000384631	2	Nenf
4265	1.86624e-10	-0.329118	0.071	0.183	6.02517e-06	2	Ltb
4647	9.24856e-06	-0.329683	0.396	0.492	0.29859	2	Ddx39b
4781	0.00024796	-0.329897	0.549	0.617	1	2	Sumo2
4123	3.58146e-12	-0.330073	0.029	0.14	1.15627e-07	2	Bcl2a1a
4883	0.0028032	-0.330213	0.203	0.27	1	2	Akap8l
3778	1.6255e-18	-0.33054	0.084	0.266	5.24793e-14	2	Slc43a2
3944	5.40266e-15	-0.330708	0.073	0.224	1.74425e-10	2	Tnfaip8l2
4176	1.66882e-11	-0.330853	0.143	0.287	5.3878e-07	2	Ecscr
4750	0.000118117	-0.331195	0.319	0.41	1	2	Myh9
3828	1.96067e-17	-0.331312	0.046	0.207	6.33002e-13	2	P2ry6
4146	6.73728e-12	-0.331652	0.218	0.379	2.17513e-07	2	Stx4a
4524	3.48395e-07	-0.332055	0.155	0.262	0.0112479	2	Rnf166
4813	0.000545345	-0.332236	0.415	0.494	1	2	Rnf213
4057	4.46473e-13	-0.332712	0.981	0.874	1.44144e-08	2	Rps3a1
4908	0.00567347	-0.33282	0.264	0.32	1	2	Uba7
4023	1.02767e-13	-0.332918	0.055	0.191	3.31782e-09	2	Arhgef2
4172	1.51954e-11	-0.332918	0.128	0.263	4.90584e-07	2	Lamb1
4188	2.64461e-11	-0.333327	0.096	0.226	8.53811e-07	2	Pik3cd
4137	4.92651e-12	-0.333801	0.029	0.14	1.59052e-07	2	Fkbp10
4245	1.19938e-10	-0.333818	0.115	0.242	3.87221e-06	2	Rgl2
4527	4.01741e-07	-0.334845	0.184	0.287	0.0129702	2	Adprh
4067	6.16041e-13	-0.335112	0.973	0.855	1.98889e-08	2	Rps7
4738	8.55477e-05	-0.335144	0.358	0.454	1	2	Ywhag
4713	4.49675e-05	-0.335279	0.514	0.582	1	2	Banf1
3881	4.22772e-16	-0.335539	0.065	0.22	1.36492e-11	2	Lpcat2
4013	5.35222e-14	-0.335655	0.193	0.368	1.72796e-09	2	Ahnak
4413	1.39885e-08	-0.336331	0.365	0.505	0.000451617	2	Rbm3
4842	0.00109723	-0.33641	0.105	0.163	1	2	Egln3
4657	1.15037e-05	-0.337007	0.438	0.548	0.371398	2	M6pr
4352	2.32503e-09	-0.337259	0.042	0.137	7.50637e-05	2	Samsn1
4438	2.40512e-08	-0.338092	0.025	0.103	0.000776494	2	Clec5a
4283	2.94684e-10	-0.33853	0.168	0.3	9.51388e-06	2	Snx1
4348	2.19509e-09	-0.338706	0.025	0.112	7.08684e-05	2	Tes
4709	4.15944e-05	-0.338774	0.205	0.296	1	2	Clk3
4594	2.82094e-06	-0.338855	0.304	0.402	0.0910741	2	Tmem123
4317	8.9206e-10	-0.339134	0.117	0.236	2.88002e-05	2	Inpp5d
3980	2.31463e-14	-0.339833	0.197	0.373	7.47277e-10	2	Hmgb2
4529	4.1268e-07	-0.339862	0.516	0.624	0.0133234	2	Snrpb
4514	2.67729e-07	-0.340048	0.138	0.241	0.00864363	2	Cdc42ep2
4756	0.000125454	-0.340238	0.212	0.292	1	2	Ndel1
4681	1.85707e-05	-0.340308	0.075	0.144	0.599554	2	Zfp263
4361	2.9527e-09	-0.34092	0.13	0.253	9.53279e-05	2	Ptk2b
4563	9.73576e-07	-0.341629	0.306	0.417	0.0314319	2	Neu1
4186	2.45327e-11	-0.341674	0.038	0.147	7.92039e-07	2	Tlr13
4724	5.91916e-05	-0.342101	0.26	0.359	1	2	Sft2d1
4106	2.16396e-12	-0.342721	0.203	0.368	6.98636e-08	2	Plxnd1
4743	0.00010076	-0.342888	0.677	0.666	1	2	Id2
4403	8.57278e-09	-0.343428	0.975	0.86	0.000276772	2	Itm2b
4901	0.00523901	-0.343528	0.34	0.396	1	2	Pdrg1
3923	2.03698e-15	-0.343745	0.078	0.232	6.57638e-11	2	Tspan3
4303	5.60355e-10	-0.34395	0.027	0.12	1.8091e-05	2	Mmp8
4037	2.25764e-13	-0.34455	0.017	0.131	7.28879e-09	2	Dkk3
4903	0.00552079	-0.344755	0.119	0.17	1	2	Mast3
4372	4.38323e-09	-0.345453	0.151	0.271	0.000141513	2	Cybc1
4751	0.000118998	-0.345763	0.136	0.209	1	2	Ciz1
4586	2.29569e-06	-0.34642	0.182	0.288	0.0741163	2	Slc13a3
4734	7.82522e-05	-0.3467	0.532	0.614	1	2	Lamtor1
4060	5.04478e-13	-0.347742	0.08	0.22	1.62871e-08	2	Mxra8
4282	2.87941e-10	-0.34827	0.021	0.114	9.29618e-06	2	Mfap4
4654	1.08772e-05	-0.348407	0.335	0.435	0.351172	2	Sgpl1
4171	1.43121e-11	-0.348984	0.109	0.242	4.62067e-07	2	Ms4a6b
4389	6.09486e-09	-0.349597	0.143	0.26	0.000196773	2	Crtap
4710	4.31622e-05	-0.351006	0.124	0.202	1	2	Spata13
3836	2.79488e-17	-0.351128	0.101	0.28	9.02325e-13	2	Abi3
4925	0.00910761	-0.351862	0.078	0.118	1	2	Prpf39
4041	2.40397e-13	-0.352035	0.199	0.369	7.76122e-09	2	Ckb
4786	0.000283543	-0.352067	0.161	0.241	1	2	Adssl1
3895	6.64666e-16	-0.352479	0.036	0.177	2.14587e-11	2	Il1r2
4785	0.000276452	-0.352507	0.369	0.452	1	2	Psmb9
4139	5.46583e-12	-0.353237	0.224	0.379	1.76464e-07	2	Cyfip1
4587	2.30529e-06	-0.35361	0.119	0.215	0.0744263	2	Ccl24
4889	0.00332232	-0.354489	0.583	0.635	1	2	Srsf5
4857	0.00154544	-0.354839	0.078	0.128	1	2	Resf1
4218	5.17283e-11	-0.355172	0.149	0.291	1.67005e-06	2	Cnn2
4071	6.87546e-13	-0.355206	0.055	0.184	2.21974e-08	2	Dock10
3718	2.62241e-20	-0.355472	0.117	0.323	8.46646e-16	2	Cd300ld
4757	0.000128846	-0.356947	0.627	0.667	1	2	Tubb4b
4578	1.41802e-06	-0.356993	0.44	0.539	0.0457807	2	Snrpf
4401	8.3114e-09	-0.357064	0.252	0.384	0.000268334	2	Msr1
4617	4.75529e-06	-0.35778	0.442	0.549	0.153525	2	Vps29
4249	1.29469e-10	-0.358026	0.128	0.258	4.17992e-06	2	Klf6
4231	8.0914e-11	-0.358539	0.075	0.192	2.61231e-06	2	Dok3
4864	0.0018807	-0.358553	0.499	0.562	1	2	Sptssa
4691	2.65183e-05	-0.358595	0.434	0.529	0.856143	2	Ddx17
4829	0.000825094	-0.359441	0.329	0.404	1	2	Eif1b
3729	6.32458e-20	-0.359636	0.048	0.227	2.04189e-15	2	Arhgap9
4064	5.62691e-13	-0.360057	0.99	0.885	1.81665e-08	2	Prdx1
4434	2.27208e-08	-0.360303	0.107	0.214	0.000733539	2	AU020206
4460	4.16166e-08	-0.360386	0.291	0.413	0.00134359	2	Capza1
4600	3.28087e-06	-0.360759	0.774	0.781	0.105923	2	Nedd8
4382	5.43083e-09	-0.361164	0.262	0.392	0.000175334	2	Arap1
4477	6.71168e-08	-0.3615	0.321	0.442	0.00216687	2	Ctdsp2
4837	0.00105211	-0.361569	0.17	0.236	1	2	Klc1
3892	6.31351e-16	-0.361708	0.021	0.156	2.03832e-11	2	Thbs2
4661	1.27503e-05	-0.361718	0.258	0.357	0.411643	2	Snap23
4767	0.000170692	-0.362363	0.577	0.647	1	2	Ube2v1
3639	1.04353e-22	-0.362744	0.639	0.836	3.36903e-18	2	Saa3
4551	6.84358e-07	-0.36331	0.036	0.108	0.0220945	2	Ptpre
4523	3.46015e-07	-0.363508	0.864	0.806	0.0111711	2	Akr1a1
4926	0.00922396	-0.363882	0.296	0.358	1	2	Wac
4219	5.21794e-11	-0.364482	0.05	0.162	1.68461e-06	2	Sema4d
4572	1.23245e-06	-0.365464	0.13	0.225	0.0397897	2	Mef2d
4646	9.24618e-06	-0.366594	0.084	0.157	0.298513	2	Mllt6
4640	8.45923e-06	-0.36686	0.294	0.401	0.273106	2	Sgk1
4113	2.67181e-12	-0.366967	0.073	0.206	8.62595e-08	2	Col6a1
4891	0.0034102	-0.367882	0.122	0.176	1	2	R3hdm1
4164	1.32989e-11	-0.368023	0.22	0.366	4.29356e-07	2	Gusb
4769	0.000173079	-0.368466	0.629	0.679	1	2	Capns1
4148	7.55948e-12	-0.368492	0.147	0.29	2.44058e-07	2	Pcolce
3935	3.69888e-15	-0.368501	0.149	0.321	1.19418e-10	2	Tgfb1
4398	7.92114e-09	-0.368719	0.155	0.277	0.000255734	2	Arl8a
3886	5.41582e-16	-0.368879	0.136	0.306	1.7485e-11	2	Necap2
4875	0.00233231	-0.368912	0.652	0.688	1	2	Ap2s1
4913	0.0063748	-0.369004	0.168	0.219	1	2	Dync1li1
3985	2.6757e-14	-0.370344	0.042	0.174	8.63851e-10	2	C1qtnf6
4773	0.000202946	-0.370469	0.66	0.761	1	2	Orm2
4854	0.00149925	-0.370538	0.231	0.31	1	2	Eapp
4807	0.000493893	-0.371743	0.136	0.2	1	2	Relb
3943	5.35596e-15	-0.371922	0.239	0.427	1.72917e-10	2	Axl
4544	5.66133e-07	-0.372601	0.428	0.546	0.0182776	2	Ppp2r1a
4108	2.2609e-12	-0.373511	0.084	0.219	7.2993e-08	2	Chil3
4584	2.16279e-06	-0.373676	0.172	0.266	0.0698257	2	Wwp2
4458	3.85982e-08	-0.373754	0.235	0.359	0.00124614	2	Ptprj
4879	0.00261766	-0.373891	0.229	0.284	1	2	Nfkb2
4234	8.33969e-11	-0.374395	0.031	0.134	2.69247e-06	2	Ralgds
4856	0.00152985	-0.374429	0.4	0.47	1	2	Odc1
4853	0.00149705	-0.375091	0.088	0.139	1	2	D16Ertd472e
4521	3.39285e-07	-0.375271	0.952	0.84	0.0109538	2	Rpl18
4543	5.51337e-07	-0.375647	0.164	0.268	0.0177999	2	Atp11a
4357	2.64859e-09	-0.37575	0.405	0.525	8.55099e-05	2	Sod3
3853	8.93897e-17	-0.376035	0.048	0.201	2.88595e-12	2	Selenon
3906	8.7121e-16	-0.376132	0.044	0.188	2.8127e-11	2	Glipr1
3698	6.52025e-21	-0.376306	0.979	0.873	2.10506e-16	2	Rpl11
3809	8.39417e-18	-0.376464	0.128	0.317	2.71006e-13	2	Rgs10
4720	5.30151e-05	-0.376488	0.193	0.27	1	2	Il17ra
4421	1.6002e-08	-0.376872	0.08	0.177	0.000516626	2	Sorl1
4470	5.66964e-08	-0.376914	0.304	0.419	0.00183044	2	Dbnl
4766	0.000156726	-0.377082	0.331	0.412	1	2	Susd6
4469	5.23483e-08	-0.377183	0.226	0.346	0.00169007	2	Ppp1r12c
4723	5.82635e-05	-0.377202	0.384	0.469	1	2	Pik3ap1
4547	6.08502e-07	-0.378332	0.178	0.282	0.0196455	2	Btg2
4167	1.36857e-11	-0.378393	0.042	0.155	4.41844e-07	2	Serpine2
4608	3.82631e-06	-0.378496	0.589	0.668	0.123532	2	Lgals3bp
4817	0.00060102	-0.378862	0.53	0.552	1	2	Vnn3
4440	2.43952e-08	-0.378929	0.17	0.288	0.0007876	2	Nod1
4631	6.73629e-06	-0.379059	0.266	0.374	0.217481	2	Casp6
4888	0.00315503	-0.379337	0.084	0.131	1	2	Rsbn1l
4772	0.00019646	-0.380113	0.161	0.233	1	2	Zc3h12a
4609	3.88616e-06	-0.380266	0.199	0.288	0.125465	2	Gda
4488	1.0836e-07	-0.380924	0.675	0.727	0.00349841	2	Snrpg
3978	2.00847e-14	-0.380958	0.094	0.25	6.48436e-10	2	Nfam1
3920	1.9159e-15	-0.380977	0.103	0.269	6.18547e-11	2	Lbh
4328	1.22467e-09	-0.381038	0.044	0.142	3.95384e-05	2	Cyp4f18
4637	7.56745e-06	-0.381436	0.369	0.462	0.244315	2	Map7d1
4832	0.000855929	-0.38209	0.273	0.344	1	2	Nek9
3822	1.68448e-17	-0.382204	0.119	0.301	5.43834e-13	2	AB124611
4526	3.85812e-07	-0.382279	0.377	0.499	0.0124559	2	Hnrnpdl
4737	8.49189e-05	-0.382507	0.233	0.317	1	2	Gna13
4642	8.72648e-06	-0.382514	0.208	0.3	0.281735	2	1110038F14Rik
4577	1.38424e-06	-0.382556	0.308	0.416	0.0446902	2	Plod1
4602	3.33106e-06	-0.383382	0.101	0.184	0.107543	2	Stx2
4353	2.41186e-09	-0.383454	0.639	0.865	7.78669e-05	2	Lcn2
4456	3.72554e-08	-0.383723	0.577	0.659	0.00120279	2	Tuba1b
4003	4.45906e-14	-0.383761	0.029	0.155	1.43961e-09	2	F13a1
3971	1.7236e-14	-0.383864	0.094	0.25	5.56463e-10	2	Cd84
3960	1.04381e-14	-0.383949	0.21	0.383	3.36993e-10	2	Leprot
4589	2.4185e-06	-0.385104	0.038	0.104	0.0780813	2	Slfn8
4471	5.83181e-08	-0.386407	0.031	0.109	0.0018828	2	Apobr
4546	5.98944e-07	-0.386589	0.356	0.468	0.0193369	2	Sri
4638	7.83108e-06	-0.388131	0.629	0.663	0.252827	2	Osgin1
4197	3.16073e-11	-0.388301	0.101	0.229	1.02044e-06	2	Pdgfrb
4540	5.2179e-07	-0.388325	0.178	0.284	0.016846	2	Ccnl1
3848	4.32974e-17	-0.388532	0.115	0.295	1.39786e-12	2	Fermt3
4224	5.40996e-11	-0.388715	0.151	0.295	1.74661e-06	2	Dgkz
4682	1.89021e-05	-0.388886	0.124	0.195	0.610255	2	Socs1
4070	6.59913e-13	-0.389498	0.13	0.277	2.13053e-08	2	Plekho1
4915	0.00700455	-0.389682	0.621	0.668	1	2	Hnrnpu
4670	1.43483e-05	-0.389701	0.512	0.594	0.463233	2	Snrpd1
4924	0.00910339	-0.389777	0.193	0.248	1	2	Plxnc1
4686	2.34584e-05	-0.390541	0.096	0.171	0.757353	2	Med12
3878	3.29911e-16	-0.391147	0.094	0.258	1.06512e-11	2	Rgs19
4568	1.10037e-06	-0.391472	0.593	0.69	0.0355255	2	Tgm2
4082	1.10412e-12	-0.391576	0.031	0.147	3.56466e-08	2	Ltbp2
4423	1.68853e-08	-0.392084	0.495	0.608	0.000545141	2	Adipor1
3762	6.08021e-19	-0.392339	0.052	0.226	1.96299e-14	2	F630028O10Rik
3979	2.24096e-14	-0.392797	0.078	0.223	7.23493e-10	2	Fgr
4012	5.31292e-14	-0.392806	0.164	0.33	1.71528e-09	2	Irf8
4043	2.51943e-13	-0.392936	0.019	0.133	8.13398e-09	2	Gm21188
4556	7.93034e-07	-0.393253	0.453	0.56	0.0256031	2	Atp6ap1
4703	3.60416e-05	-0.393299	0.734	0.737	1	2	Dcn
4533	4.7064e-07	-0.393743	0.394	0.508	0.0151946	2	Gsdmd
4672	1.48474e-05	-0.394167	0.201	0.291	0.479349	2	Bcl2l1
4087	1.22401e-12	-0.39477	0.044	0.165	3.95171e-08	2	Gm46224
4517	3.08272e-07	-0.394878	0.48	0.58	0.00995256	2	Gns
4929	0.00946268	-0.395056	0.945	0.831	1	2	Rps15a
4779	0.000241614	-0.395149	0.476	0.516	1	2	Angptl8
4801	0.000456356	-0.395617	0.057	0.108	1	2	Cdkn1b
3884	5.30017e-16	-0.395654	0.193	0.374	1.71116e-11	2	Pea15a
4483	8.18237e-08	-0.396066	0.356	0.491	0.00264168	2	Rab32
4726	6.01038e-05	-0.396471	0.413	0.505	1	2	Pkig
4571	1.2026e-06	-0.39693	0.461	0.571	0.0388258	2	Mfsd1
4611	4.24958e-06	-0.398574	0.384	0.494	0.137198	2	Mapkapk2
4425	1.79443e-08	-0.39865	0.931	0.847	0.000579333	2	Ctsl
4632	6.76049e-06	-0.399485	0.386	0.483	0.218262	2	Ube2i
4759	0.000131648	-0.399936	0.625	0.679	1	2	Tmem50a
4088	1.23103e-12	-0.40019	0.138	0.286	3.97439e-08	2	Sipa1
4480	7.9257e-08	-0.400891	0.901	0.82	0.00255881	2	Lamp1
4032	1.58777e-13	-0.401622	0.023	0.141	5.12612e-09	2	Lat2
3910	1.17881e-15	-0.401691	0.094	0.26	3.80577e-11	2	Selenom
4665	1.34215e-05	-0.402722	0.78	0.791	0.433314	2	Eif4a1
4338	1.64306e-09	-0.403244	0.147	0.266	5.30461e-05	2	Cd93
4415	1.4363e-08	-0.405491	0.044	0.132	0.000463711	2	Fmnl1
4262	1.72618e-10	-0.405935	0.052	0.161	5.57297e-06	2	Ptprcap
4299	5.02463e-10	-0.406108	0.119	0.237	1.6222e-05	2	Rilpl2
4441	2.56284e-08	-0.40677	0.48	0.583	0.000827412	2	Sh3glb1
4079	1.00858e-12	-0.407206	0.147	0.303	3.25621e-08	2	Myo10
3745	2.70506e-19	-0.407677	0.996	0.931	8.73329e-15	2	Ftl1
4676	1.60363e-05	-0.408151	0.606	0.672	0.517732	2	Rnh1
4504	1.69389e-07	-0.408946	0.04	0.116	0.00546874	2	Rab7b
4624	5.48401e-06	-0.409291	0.805	0.785	0.177051	2	Ctsh
3866	1.55586e-16	-0.40947	0.109	0.279	5.02309e-12	2	Pycard
4101	1.99077e-12	-0.409947	0.055	0.179	6.4272e-08	2	Ccl8
4367	3.30877e-09	-0.410217	0.44	0.57	0.000106824	2	Srsf3
4355	2.50484e-09	-0.410275	0.509	0.61	8.08686e-05	2	Aprt
4824	0.000734068	-0.410392	0.459	0.537	1	2	Raly
4393	6.9084e-09	-0.410947	0.21	0.342	0.000223038	2	Dennd5a
3945	5.64214e-15	-0.412267	0.119	0.284	1.82157e-10	2	S100a4
4727	6.53256e-05	-0.412447	0.294	0.381	1	2	Atp6v1c1
4607	3.80101e-06	-0.413001	0.528	0.624	0.122716	2	Ube2s
3859	1.13215e-16	-0.413772	0.13	0.301	3.65514e-12	2	Anxa3
4201	3.47279e-11	-0.414204	0.008	0.1	1.12119e-06	2	Slc7a11
3610	7.26146e-24	-0.414781	0.971	0.865	2.34436e-19	2	Rps4x
3628	2.65034e-23	-0.415245	0.979	0.882	8.55661e-19	2	Rpl21
4402	8.39569e-09	-0.416214	0.291	0.412	0.000271055	2	Isyna1
4830	0.000825857	-0.417025	0.514	0.575	1	2	Bmp1
4143	6.42409e-12	-0.41905	0.101	0.231	2.07402e-07	2	Rab8b
4748	0.000115357	-0.419413	0.673	0.708	1	2	H2afj
4424	1.71621e-08	-0.420502	0.174	0.297	0.000554077	2	Jun
3846	4.15664e-17	-0.42064	0.117	0.298	1.34197e-12	2	Ly6c2
3931	2.95224e-15	-0.421249	0.067	0.219	9.53131e-11	2	Glipr2
3687	3.10297e-21	-0.423722	0.178	0.393	1.00179e-16	2	Clec12a
4385	5.93141e-09	-0.423951	0.09	0.193	0.000191495	2	Ubd
4384	5.83869e-09	-0.424904	0.078	0.182	0.000188502	2	Dtx4
4725	5.98135e-05	-0.425323	0.405	0.509	1	2	Irf2bp2
4270	2.30328e-10	-0.425917	0.373	0.522	7.43615e-06	2	Prr13
3773	1.20841e-18	-0.425942	0.191	0.399	3.90136e-14	2	Igfbp3
4271	2.40096e-10	-0.426797	0.015	0.104	7.7515e-06	2	Abcc1
4764	0.000155246	-0.426965	0.201	0.282	1	2	Pank2
4582	1.7739e-06	-0.427075	0.583	0.653	0.0572703	2	Arpc5
4124	3.60068e-12	-0.427104	0.013	0.115	1.16248e-07	2	Arg2
4650	9.39705e-06	-0.429148	0.331	0.432	0.303384	2	Serpina3g
4272	2.40183e-10	-0.431028	0.96	0.862	7.75431e-06	2	Rpl29
3818	1.47037e-17	-0.432107	0.088	0.267	4.74709e-13	2	Cd300a
4576	1.32266e-06	-0.432857	0.071	0.152	0.042702	2	Gmip
3932	3.15964e-15	-0.433597	0.962	0.865	1.02009e-10	2	Rpl8
4408	1.17991e-08	-0.434035	0.065	0.16	0.000380934	2	Batf
4446	2.87892e-08	-0.4342	0.491	0.598	0.000929461	2	Arpc3
3743	2.45306e-19	-0.435293	0.172	0.377	7.91969e-15	2	Eva1b
4298	4.73115e-10	-0.435454	0.05	0.153	1.52745e-05	2	Basp1
4235	8.91264e-11	-0.435571	0.038	0.142	2.87745e-06	2	Cd300lf
4386	5.94253e-09	-0.43586	0.405	0.54	0.000191855	2	Csk
4802	0.000457833	-0.436547	0.203	0.281	1	2	R3hdm4
4321	9.84621e-10	-0.438817	0.071	0.182	3.17885e-05	2	Morrbid
4627	6.30732e-06	-0.438827	0.604	0.676	0.203632	2	Rhoa
4096	1.69337e-12	-0.438982	0.319	0.498	5.46704e-08	2	Prelp
4195	3.03544e-11	-0.439431	0.178	0.324	9.79991e-07	2	Ifi204
4484	8.25937e-08	-0.439861	0.111	0.206	0.00266654	2	Fosl2
4179	1.71036e-11	-0.440197	0.335	0.481	5.52191e-07	2	Zfp36l2
3668	1.01158e-21	-0.440365	0.132	0.349	3.2659e-17	2	H2-DMa
4920	0.00772014	-0.440474	0.084	0.126	1	2	Lrch3
4542	5.30178e-07	-0.440696	0.891	0.838	0.0171168	2	Gabarap
4160	1.15044e-11	-0.440711	0.063	0.179	3.71419e-07	2	Col15a1
4560	8.83471e-07	-0.441015	0.53	0.618	0.0285229	2	Scand1
4675	1.50819e-05	-0.441396	0.136	0.217	0.48692	2	Cers6
4777	0.000231753	-0.442237	0.627	0.677	1	2	Dazap2
4449	3.06441e-08	-0.442926	0.457	0.57	0.000989346	2	Man2b1
3739	1.52973e-19	-0.444386	0.105	0.293	4.93875e-15	2	Tubb6
4570	1.19859e-06	-0.445109	0.067	0.146	0.0386966	2	Jdp2
4019	9.57748e-14	-0.445313	0.436	0.587	3.09209e-09	2	Ccdc12
4561	8.97632e-07	-0.445659	0.212	0.319	0.0289801	2	Amdhd2
4092	1.55668e-12	-0.445962	0.115	0.259	5.02575e-08	2	Plgrkt
4004	4.51178e-14	-0.446484	0.3	0.471	1.45663e-09	2	Abracl
4267	1.92242e-10	-0.447447	0.078	0.193	6.20653e-06	2	Aoah
3854	8.96986e-17	-0.448332	0.18	0.367	2.89592e-12	2	Tmem106a
4755	0.000125335	-0.448558	0.556	0.628	1	2	Ywhaq
4677	1.66728e-05	-0.449273	0.683	0.719	0.538281	2	Atp6v1g1
3747	2.80976e-19	-0.449702	0.176	0.379	9.07131e-15	2	Slc25a4
4855	0.00150573	-0.449812	0.101	0.155	1	2	Exd2
3984	2.46154e-14	-0.449908	0.847	0.846	7.94708e-10	2	Ly6e
4280	2.87098e-10	-0.451401	0.331	0.48	9.26894e-06	2	Atp6v1b2
4216	4.63304e-11	-0.451576	0.117	0.248	1.49578e-06	2	Pdlim7
4442	2.57364e-08	-0.452525	0.132	0.238	0.000830901	2	Cdkn1a
3914	1.30593e-15	-0.453787	0.055	0.205	4.21621e-11	2	Csf2rb2
4333	1.47991e-09	-0.455389	0.052	0.153	4.77788e-05	2	Elf4
4795	0.000370158	-0.455545	0.761	0.774	1	2	Ap2m1
4422	1.6644e-08	-0.456238	0.868	0.813	0.000537352	2	Ptma
3661	5.84242e-22	-0.456752	0.103	0.314	1.88623e-17	2	Gpsm3
4896	0.00357853	-0.4587	0.199	0.253	1	2	Dgat1
4466	4.83089e-08	-0.458846	0.029	0.108	0.00155965	2	Stx11
4753	0.000121346	-0.459221	0.17	0.248	1	2	Ciapin1
4618	4.77548e-06	-0.459666	0.826	0.813	0.154176	2	Ddx5
4505	1.88526e-07	-0.46026	0.551	0.643	0.00608655	2	Itgb1
4131	4.54392e-12	-0.461613	0.379	0.546	1.467e-07	2	Egfl7
4050	3.24044e-13	-0.462054	0.019	0.133	1.04618e-08	2	Traf1
4118	3.00022e-12	-0.462152	0.321	0.486	9.6862e-08	2	Nptn
4078	9.85267e-13	-0.462415	0.082	0.219	3.18093e-08	2	Soat1
3969	1.64307e-14	-0.462671	0.283	0.456	5.30464e-10	2	Grk2
4128	3.91761e-12	-0.463442	0.111	0.251	1.2648e-07	2	Gm26532
4260	1.56986e-10	-0.463504	0.711	0.748	5.0683e-06	2	Clta
4481	8.00205e-08	-0.463792	0.216	0.325	0.00258346	2	Sbno2
4897	0.00371905	-0.464094	0.398	0.468	1	2	Mvp
4014	5.94395e-14	-0.465639	0.182	0.354	1.919e-09	2	Cdc42se1
4873	0.00225575	-0.466313	0.298	0.364	1	2	Iars
3839	3.35854e-17	-0.468244	0.015	0.158	1.08431e-12	2	Ltf
3894	6.50038e-16	-0.469024	0.358	0.526	2.09865e-11	2	P2rx4
3765	7.90595e-19	-0.469377	0.298	0.51	2.55244e-14	2	Serpinb6a
4276	2.75597e-10	-0.470051	0.262	0.401	8.89764e-06	2	Ppt1
4622	5.2873e-06	-0.470202	0.067	0.139	0.1707	2	Endod1
3842	3.87251e-17	-0.470446	0.197	0.383	1.25024e-12	2	Mfge8
4431	2.07683e-08	-0.47154	0.329	0.452	0.000670505	2	Fam20c
3865	1.51921e-16	-0.471588	0.327	0.519	4.90478e-12	2	Asah1
4457	3.72577e-08	-0.472273	0.034	0.114	0.00120287	2	Trem1
3708	1.26041e-20	-0.472293	0.046	0.228	4.06925e-16	2	C3ar1
3955	8.4177e-15	-0.473857	0.147	0.308	2.71765e-10	2	Clec4a2
4616	4.70555e-06	-0.474086	0.637	0.698	0.151919	2	Arpc2
4134	4.80564e-12	-0.474927	0.05	0.168	1.5515e-07	2	Slc16a3
4490	1.21745e-07	-0.475047	0.558	0.65	0.00393053	2	1810037I17Rik
4894	0.00349846	-0.475141	0.379	0.459	1	2	Actr2
4103	2.02526e-12	-0.475952	0.082	0.215	6.53856e-08	2	Csf2ra
4343	1.89963e-09	-0.476064	0.423	0.551	6.13296e-05	2	Stab1
4536	5.03523e-07	-0.477384	0.069	0.151	0.0162562	2	Procr
4497	1.49601e-07	-0.477719	0.524	0.63	0.00482987	2	Vdac2
4263	1.78122e-10	-0.477917	0.023	0.118	5.75067e-06	2	Smim3
3746	2.77559e-19	-0.479147	0.061	0.234	8.961e-15	2	Emb
4155	8.82977e-12	-0.479383	0.314	0.477	2.85069e-07	2	Vcam1
4595	2.98258e-06	-0.479399	0.13	0.221	0.0962925	2	Vps39
4593	2.53099e-06	-0.479598	0.704	0.733	0.0817129	2	Sdc1
4501	1.56343e-07	-0.481134	0.883	0.812	0.00504754	2	Tpi1
3912	1.19612e-15	-0.481439	0.182	0.358	3.86168e-11	2	Ifngr2
3800	5.52465e-18	-0.482401	0.099	0.28	1.78363e-13	2	Ifitm6
4081	1.08953e-12	-0.482576	0.084	0.218	3.51755e-08	2	Twf2
4588	2.34488e-06	-0.483286	0.447	0.543	0.0757044	2	Gng12
4181	2.02928e-11	-0.483427	0.361	0.501	6.55153e-07	2	Reep5
4221	5.25468e-11	-0.48533	0.262	0.413	1.69647e-06	2	Arhgef1
4619	4.88225e-06	-0.485496	0.13	0.218	0.157624	2	Ncoa3
4844	0.0012338	-0.485526	0.277	0.349	1	2	Hmg20b
4109	2.39987e-12	-0.486816	0.21	0.373	7.74799e-08	2	Ogt
3986	2.69698e-14	-0.487807	0.323	0.494	8.70719e-10	2	Tpm1
4685	2.17207e-05	-0.488791	0.423	0.523	0.701253	2	Jak1
4492	1.27228e-07	-0.492088	0.184	0.29	0.00410757	2	Snx18
4016	6.73345e-14	-0.49261	0.113	0.264	2.17389e-09	2	Map4k4
4502	1.63284e-07	-0.493402	0.771	0.772	0.00527162	2	Ninj1
3858	1.12395e-16	-0.494723	0.038	0.186	3.62866e-12	2	Loxl1
3768	8.61566e-19	-0.495756	0.329	0.517	2.78157e-14	2	Vsig4
4322	1.02317e-09	-0.495898	0.44	0.571	3.3033e-05	2	Snx5
4392	6.88758e-09	-0.496249	0.539	0.636	0.000222365	2	Fkbp1a
4615	4.57765e-06	-0.496434	0.658	0.719	0.147789	2	Atp6v1f
4239	9.67177e-11	-0.498328	0.604	0.669	3.12253e-06	2	Cd5l
4429	1.99223e-08	-0.499609	0.648	0.714	0.000643192	2	Tspo
3810	8.40541e-18	-0.501156	0.346	0.54	2.71369e-13	2	Sdc3
4125	3.66538e-12	-0.501873	0.218	0.368	1.18337e-07	2	Irf5
3605	3.23724e-24	-0.502934	0.987	0.893	1.04514e-19	2	Fau
3709	1.26763e-20	-0.504719	0.05	0.233	4.09253e-16	2	Adamts2
4390	6.34067e-09	-0.50479	0.252	0.366	0.000204709	2	Myd88
4406	1.02432e-08	-0.505965	0.451	0.574	0.000330703	2	Pitpna
3823	1.69963e-17	-0.506746	0.266	0.467	5.48725e-13	2	Itgb5
4704	3.69447e-05	-0.50731	0.495	0.594	1	2	Gm2a
4198	3.17033e-11	-0.509852	0.254	0.404	1.02354e-06	2	Ctla2a
4906	0.00556811	-0.511425	0.354	0.414	1	2	Zbp1
4232	8.12146e-11	-0.511899	0.237	0.378	2.62201e-06	2	Il4ra
4770	0.000179529	-0.512002	0.153	0.227	1	2	Trim12a
4545	5.71241e-07	-0.512009	0.681	0.711	0.0184425	2	Cdc42
3699	7.12364e-21	-0.512828	0.243	0.46	2.29987e-16	2	Itgal
3783	2.07541e-18	-0.513903	0.115	0.307	6.70045e-14	2	Evl
4259	1.56878e-10	-0.514507	0.065	0.18	5.06481e-06	2	Pitpnm1
4905	0.00555378	-0.514945	0.751	0.773	1	2	Rsrp1
3626	2.55956e-23	-0.515234	0.101	0.317	8.26353e-19	2	Nrros
4242	1.06319e-10	-0.515303	0.109	0.229	3.4325e-06	2	Rbpj
4062	5.5281e-13	-0.515381	0.396	0.544	1.78475e-08	2	Grb2
3826	1.80187e-17	-0.515507	0.119	0.3	5.81734e-13	2	Themis2
3695	4.73449e-21	-0.515899	0.008	0.173	1.52853e-16	2	Lox
3797	4.8478e-18	-0.516848	0.101	0.282	1.56511e-13	2	Il10ra
4190	2.74333e-11	-0.516928	0.241	0.377	8.85683e-07	2	Ptpn1
4274	2.56142e-10	-0.519509	0.201	0.335	8.26954e-06	2	Pgs1
3925	2.6772e-15	-0.520204	0.034	0.171	8.64333e-11	2	Myof
4520	3.3896e-07	-0.521719	0.291	0.399	0.0109433	2	Clk1
3928	2.891e-15	-0.522117	0.027	0.161	9.33359e-11	2	Fbln2
3664	7.04568e-22	-0.522499	0.094	0.294	2.2747e-17	2	Nckap1l
3738	1.49759e-19	-0.522814	0.073	0.256	4.83496e-15	2	Fbn1
3719	3.15578e-20	-0.523223	0.117	0.312	1.01884e-15	2	Clec4a1
4018	8.27071e-14	-0.52359	0.096	0.246	2.6702e-09	2	Entpd1
4596	3.05677e-06	-0.525151	0.153	0.246	0.098688	2	Rbm28
4780	0.000243132	-0.52619	0.291	0.37	1	2	Ikbke
4230	8.03797e-11	-0.526798	0.214	0.358	2.59506e-06	2	Pxn
3893	6.41088e-16	-0.526939	0.113	0.275	2.06975e-11	2	Il2rg
4141	5.9871e-12	-0.527506	0.325	0.487	1.93294e-07	2	Ubald2
4169	1.39224e-11	-0.527873	0.063	0.184	4.49485e-07	2	Dock2
4509	2.21126e-07	-0.529208	0.47	0.587	0.00713905	2	Capza2
4658	1.18658e-05	-0.529309	0.119	0.196	0.383088	2	Skil
3940	4.61689e-15	-0.5313	0.241	0.42	1.49056e-10	2	Cotl1
3684	2.65941e-21	-0.53197	0.927	0.85	8.58592e-17	2	Ubc
4017	7.8478e-14	-0.53298	0.371	0.515	2.53366e-09	2	Atp1b3
4236	9.13678e-11	-0.533071	0.086	0.212	2.94981e-06	2	Gbp8
3874	2.40478e-16	-0.535952	0.099	0.261	7.76382e-12	2	Myo1f
3941	4.99285e-15	-0.537237	0.073	0.224	1.61194e-10	2	Pglyrp1
4117	2.94009e-12	-0.537944	0.126	0.272	9.49207e-08	2	Zmiz1
3993	3.2111e-14	-0.538644	0.325	0.494	1.0367e-09	2	Cndp2
4796	0.000375974	-0.539418	0.411	0.478	1	2	Tap1
4902	0.00542564	-0.543347	0.287	0.357	1	2	Mark3
4122	3.57558e-12	-0.544588	0.577	0.692	1.15437e-07	2	Ypel3
3962	1.08051e-14	-0.545074	0.314	0.487	3.48842e-10	2	Slc48a1
3659	4.78759e-22	-0.545102	0.138	0.357	1.54567e-17	2	H2-DMb1
4648	9.26233e-06	-0.545543	0.191	0.3	0.299034	2	Hbb-bt
4149	7.65929e-12	-0.545826	0.3	0.459	2.4728e-07	2	Jpt1
4860	0.00180882	-0.546676	0.631	0.683	1	2	Pgls
4226	5.75337e-11	-0.547217	0.419	0.577	1.85748e-06	2	Fcgr2b
4809	0.000516753	-0.547306	0.331	0.415	1	2	Gak
4574	1.26454e-06	-0.547447	0.266	0.364	0.0408255	2	Gm47283
4331	1.4434e-09	-0.548342	0.637	0.72	4.66e-05	2	Taldo1
3766	8.22656e-19	-0.548492	0.042	0.205	2.65595e-14	2	Itgam
3997	3.77489e-14	-0.549037	0.17	0.333	1.21872e-09	2	Adam17
4739	8.6688e-05	-0.550962	0.191	0.274	1	2	Srek1
4362	3.03257e-09	-0.551065	0.168	0.287	9.79067e-05	2	Slc31a2
4867	0.00214767	-0.551622	0.113	0.167	1	2	C9orf72
4706	3.77101e-05	-0.555145	0.652	0.692	1	2	Acp5
3913	1.28855e-15	-0.555535	0.13	0.298	4.16007e-11	2	Efemp2
4541	5.24519e-07	-0.555868	0.558	0.657	0.0169341	2	Marco
3788	3.79771e-18	-0.556117	0.067	0.239	1.22609e-13	2	Abr
4689	2.45415e-05	-0.557008	0.214	0.299	0.792323	2	Ifrd1
3896	6.91913e-16	-0.557428	0.109	0.28	2.23384e-11	2	Gltp
4683	2.02382e-05	-0.559196	0.713	0.734	0.653391	2	Bri3
3887	5.41771e-16	-0.559267	0.065	0.218	1.74911e-11	2	Ccdc88b
4250	1.36478e-10	-0.55929	0.057	0.164	4.40618e-06	2	Irak3
3850	4.84846e-17	-0.559567	0.044	0.198	1.56533e-12	2	Fpr2
4621	5.17963e-06	-0.56069	0.426	0.517	0.167224	2	Nfe2l2
4209	4.05986e-11	-0.562111	0.912	0.879	1.31073e-06	2	H2-D1
3817	1.43453e-17	-0.562321	0.044	0.205	4.63138e-13	2	Col6a2
3720	3.18141e-20	-0.563227	0.019	0.184	1.02712e-15	2	Tnc
3383	5.80248e-41	-0.563555	0.983	0.91	1.87333e-36	2	Rpl37
3750	3.42094e-19	-0.56403	0.147	0.347	1.10445e-14	2	Arhgap45
3831	2.08463e-17	-0.564677	0.159	0.337	6.73024e-13	2	Ms4a6c
3879	3.63595e-16	-0.56505	0.35	0.531	1.17387e-11	2	Wdr1
4387	6.05193e-09	-0.567285	0.566	0.663	0.000195387	2	Ccl9
4697	3.01658e-05	-0.567958	0.346	0.443	0.973904	2	Rhob
3989	2.89573e-14	-0.568247	0.488	0.586	9.34887e-10	2	Clec4f
4580	1.49063e-06	-0.570543	0.302	0.413	0.0481251	2	Ets2
4378	5.17108e-09	-0.571407	0.283	0.42	0.000166948	2	Dnm2
4112	2.58979e-12	-0.57175	0.564	0.674	8.36113e-08	2	Dynll1
3803	5.72331e-18	-0.573178	0.065	0.234	1.84777e-13	2	Syk
4241	1.0333e-10	-0.574524	0.08	0.201	3.33601e-06	2	Il16
4645	9.05084e-06	-0.57505	0.26	0.356	0.292206	2	Dusp1
4798	0.000400848	-0.575865	0.847	0.832	1	2	Bsg
4300	5.10165e-10	-0.576549	0.027	0.12	1.64707e-05	2	Ccl21a
3688	3.1735e-21	-0.578174	0.3	0.527	1.02456e-16	2	Pltp
4158	1.0265e-11	-0.578602	0.149	0.29	3.31407e-07	2	Rab20
3748	3.1501e-19	-0.581656	0.057	0.233	1.01701e-14	2	Cpxm1
4000	4.08111e-14	-0.582156	0.367	0.526	1.31759e-09	2	Zyx
3717	2.57493e-20	-0.582679	0.157	0.359	8.31315e-16	2	Ppp1r18
3862	1.42166e-16	-0.583286	0.415	0.59	4.58984e-12	2	Actr3
4292	3.9089e-10	-0.58446	0.505	0.62	1.26199e-05	2	Arpc4
4696	3.00489e-05	-0.584575	0.839	0.815	0.970129	2	Hnrnpa2b1
3619	1.4629e-23	-0.585119	0.138	0.358	4.72297e-19	2	Pilra
4528	4.1247e-07	-0.58522	0.562	0.641	0.0133166	2	Psmb8
3655	3.51961e-22	-0.585965	0.052	0.244	1.13631e-17	2	Trem2
3851	5.41987e-17	-0.586257	0.019	0.161	1.7498e-12	2	Pstpip1
4585	2.26224e-06	-0.586303	0.625	0.67	0.0730365	2	Ftl1-ps1
4534	4.85233e-07	-0.586509	0.038	0.112	0.0156657	2	Ckap2l
4794	0.000361588	-0.589515	0.241	0.301	1	2	Ccl7
4347	2.19165e-09	-0.591059	0.872	0.825	7.07575e-05	2	Sem1
4774	0.000207401	-0.591094	0.765	0.731	1	2	Pfn1
3963	1.09636e-14	-0.591328	0.39	0.564	3.5396e-10	2	Tln1
4443	2.74033e-08	-0.591544	0.818	0.812	0.000884714	2	H3f3b
4729	6.73241e-05	-0.592448	0.237	0.327	1	2	Mdm2
4397	7.74398e-09	-0.593435	0.05	0.142	0.000250014	2	Tnf
3706	1.10242e-20	-0.593721	0.176	0.379	3.55915e-16	2	Hcls1
4628	6.65613e-06	-0.593862	0.421	0.522	0.214893	2	Tardbp
3805	6.3437e-18	-0.594568	0.189	0.379	2.04806e-13	2	Pld3
4843	0.00122421	-0.59506	0.518	0.602	1	2	Irf7
3909	1.05751e-15	-0.597695	0.103	0.266	3.41418e-11	2	Ehbp1l1
4845	0.00124069	-0.597893	0.092	0.147	1	2	Kdm6b
3965	1.15591e-14	-0.600738	0.036	0.167	3.73185e-10	2	Mefv
3732	7.84463e-20	-0.602584	0.105	0.299	2.53264e-15	2	Col6a3
4342	1.85289e-09	-0.603069	0.476	0.593	5.98207e-05	2	Ywhah
4789	0.000317251	-0.603288	0.47	0.548	1	2	Sf3b1
4194	2.89954e-11	-0.60502	0.629	0.703	9.36116e-07	2	Myl12a
3899	7.13367e-16	-0.605138	0.604	0.696	2.3031e-11	2	Tuba1c
4072	7.06497e-13	-0.60685	0.593	0.693	2.28092e-08	2	Ifi27l2a
4705	3.73678e-05	-0.607252	0.153	0.232	1	2	Pim1
3891	6.28006e-16	-0.607771	0.147	0.323	2.02752e-11	2	Fes
3867	1.91345e-16	-0.608052	0.771	0.803	6.17756e-12	2	Prelid1
4445	2.8621e-08	-0.609385	0.423	0.534	0.00092403	2	Calm3
3674	1.53649e-21	-0.610794	0.396	0.595	4.96056e-17	2	AC149090.1
4500	1.55808e-07	-0.611042	0.243	0.35	0.00503027	2	Myo9b
4126	3.88318e-12	-0.61186	0.027	0.137	1.25369e-07	2	Cd33
4311	7.40027e-10	-0.612277	0.564	0.662	2.38918e-05	2	Capzb
3787	3.22934e-18	-0.613644	0.394	0.568	1.04259e-13	2	Cfp
3682	2.59801e-21	-0.618874	0.126	0.329	8.38767e-17	2	Selplg
4485	9.25761e-08	-0.620834	0.499	0.6	0.00298882	2	Bax
3615	1.11889e-23	-0.621409	0.132	0.349	3.61234e-19	2	Vsir
3825	1.76612e-17	-0.62198	0.057	0.217	5.7019e-13	2	Mcemp1
4077	9.85203e-13	-0.623213	0.256	0.396	3.18073e-08	2	Hif1a
4450	3.33614e-08	-0.624443	0.18	0.294	0.00107707	2	Trim30a
4877	0.00247781	-0.625828	0.449	0.526	1	2	Calu
3786	2.95118e-18	-0.626407	0.377	0.58	9.52789e-14	2	Fabp4
3667	9.785e-22	-0.626985	0.325	0.539	3.15909e-17	2	Mapk3
3680	2.18528e-21	-0.627395	0.109	0.32	7.05519e-17	2	Lcp2
3900	7.51017e-16	-0.628453	0.052	0.201	2.42466e-11	2	C5ar1
3908	9.94083e-16	-0.630715	0.363	0.54	3.2094e-11	2	Plbd1
4074	7.41689e-13	-0.631252	0.579	0.69	2.39454e-08	2	Atp6v0e
3599	1.59699e-24	-0.635221	0.231	0.466	5.15588e-20	2	Adgre5
3683	2.62644e-21	-0.637688	0.151	0.367	8.47946e-17	2	Gsn
3633	3.57273e-23	-0.637981	0.101	0.312	1.15346e-18	2	Ppic
3968	1.56794e-14	-0.639152	0.268	0.431	5.06209e-10	2	Tpm4
3779	1.82521e-18	-0.639158	0.151	0.338	5.89269e-14	2	Slc15a3
3860	1.31608e-16	-0.641584	0.237	0.424	4.24898e-12	2	AI413582
3926	2.77304e-15	-0.644547	0.027	0.163	8.95275e-11	2	Gpnmb
3528	1.30573e-28	-0.64489	0.26	0.511	4.21553e-24	2	Adgre1
3726	5.55205e-20	-0.646613	0.078	0.264	1.79248e-15	2	Fstl1
4335	1.52893e-09	-0.648605	0.407	0.539	4.93616e-05	2	Gsr
3712	1.63744e-20	-0.648801	0.187	0.394	5.28649e-16	2	Emp3
4022	1.0222e-13	-0.648982	0.551	0.686	3.30018e-09	2	Anxa5
3685	2.67266e-21	-0.649066	0.092	0.293	8.62869e-17	2	Postn
3951	7.27814e-15	-0.650056	0.254	0.433	2.34975e-10	2	Klf2
4044	2.62446e-13	-0.650123	0.237	0.412	8.47308e-09	2	F2r
3856	9.5e-17	-0.651628	0.335	0.518	3.06708e-12	2	Itm2c
3595	9.84511e-25	-0.651796	0.117	0.337	3.17849e-20	2	Slc11a1
4349	2.19616e-09	-0.653954	0.325	0.465	7.0903e-05	2	Slc3a2
4193	2.89261e-11	-0.653983	0.294	0.428	9.33879e-07	2	Skap2
4530	4.24241e-07	-0.656968	0.264	0.375	0.0136966	2	Rnf19b
3630	3.16721e-23	-0.65803	0.249	0.472	1.02254e-18	2	Cd38
3775	1.24065e-18	-0.658169	0.149	0.345	4.00542e-14	2	Fcgr1
3880	4.0688e-16	-0.658514	0.036	0.18	1.31361e-11	2	Adcy7
3552	7.33249e-27	-0.658982	0.258	0.505	2.36729e-22	2	Limd2
3696	4.75171e-21	-0.659326	0.304	0.508	1.53409e-16	2	Rhoc
4329	1.28392e-09	-0.659373	0.656	0.743	4.14514e-05	2	Litaf
3782	2.05579e-18	-0.65971	0.333	0.519	6.6371e-14	2	Ier2
3479	2.38372e-31	-0.661416	0.3	0.565	7.69585e-27	2	Ifngr1
3758	5.6188e-19	-0.662662	0.889	0.872	1.81403e-14	2	Ubb
4021	1.00034e-13	-0.662786	0.654	0.743	3.2296e-09	2	Gnb2
4027	1.19955e-13	-0.664666	0.732	0.797	3.87274e-09	2	Grn
3715	2.25353e-20	-0.664815	0.031	0.203	7.27551e-16	2	Ccr1
4473	6.04219e-08	-0.665922	0.174	0.294	0.00195072	2	Lacc1
4183	2.32928e-11	-0.669111	0.14	0.272	7.52007e-07	2	Tmem189
4346	2.06756e-09	-0.670824	0.344	0.478	6.67513e-05	2	Eno1
3733	8.31663e-20	-0.671338	0.184	0.382	2.68503e-15	2	Tuba1a
4253	1.48136e-10	-0.672063	0.078	0.192	4.78256e-06	2	Slfn1
3594	9.79461e-25	-0.674576	0.153	0.388	3.16219e-20	2	Ccdc80
3742	2.415e-19	-0.675743	0.34	0.524	7.79684e-15	2	Pgd
3702	7.41559e-21	-0.676215	0.224	0.439	2.39412e-16	2	Hck
4046	2.76136e-13	-0.677473	0.143	0.289	8.91506e-09	2	Tnfrsf1b
4381	5.389e-09	-0.682911	0.166	0.285	0.000173984	2	Poglut1
4508	2.05186e-07	-0.683055	0.086	0.177	0.00662443	2	Baz1a
4782	0.000258177	-0.684699	0.193	0.261	1	2	Ero1l
4178	1.68722e-11	-0.684811	0.021	0.122	5.44719e-07	2	Ptges
4581	1.74475e-06	-0.685115	0.252	0.348	0.0563292	2	Pfkl
3616	1.14563e-23	-0.687031	0.101	0.315	3.69867e-19	2	Timp2
4277	2.78039e-10	-0.687526	0.13	0.251	8.9765e-06	2	Oasl2
4002	4.27563e-14	-0.692321	0.639	0.743	1.38039e-09	2	Ctsa
4129	4.25138e-12	-0.694499	0.818	0.812	1.37256e-07	2	H3f3a
4702	3.57199e-05	-0.697064	0.442	0.541	1	2	Zfp36
3681	2.36339e-21	-0.697297	0.075	0.266	7.6302e-17	2	Bcl2a1b
4476	6.5634e-08	-0.699558	0.067	0.156	0.00211899	2	Cd274
4559	8.79972e-07	-0.699657	0.482	0.576	0.0284099	2	Picalm
4610	3.99602e-06	-0.6998	0.038	0.103	0.129011	2	Pmaip1
4716	4.71625e-05	-0.700253	0.438	0.534	1	2	Dek
3995	3.63096e-14	-0.70257	0.419	0.583	1.17225e-09	2	Sdcbp
3564	2.3925e-26	-0.70307	0.075	0.3	7.72417e-22	2	Ncf4
4059	4.56943e-13	-0.704841	0.201	0.363	1.47524e-08	2	Cmtm3
4805	0.000492029	-0.705314	0.66	0.724	1	2	Rab7
3660	5.12768e-22	-0.707791	0.214	0.442	1.65547e-17	2	Ly86
3936	3.69923e-15	-0.711184	0.075	0.227	1.1943e-10	2	Acta2
4116	2.84312e-12	-0.714801	0.042	0.16	9.17901e-08	2	Cstdc4
4252	1.47468e-10	-0.720991	0.078	0.194	4.76101e-06	2	Cd24a
3723	3.74464e-20	-0.722343	0.384	0.603	1.20896e-15	2	Txnip
3736	1.10019e-19	-0.722934	0.438	0.63	3.55196e-15	2	App
3658	4.19093e-22	-0.724599	0.145	0.357	1.35304e-17	2	Lsp1
4258	1.52359e-10	-0.725867	0.306	0.438	4.9189e-06	2	Tpd52
4513	2.6057e-07	-0.726846	0.237	0.337	0.00841249	2	Tnip1
3882	4.47141e-16	-0.729694	0.537	0.676	1.4436e-11	2	Gnai2
3508	2.13455e-29	-0.734788	0.216	0.487	6.8914e-25	2	Pld4
4031	1.4628e-13	-0.735494	0.124	0.274	4.72265e-09	2	Slc2a1
3497	1.79564e-30	-0.736021	0.172	0.441	5.79723e-26	2	Cmtm7
3378	2.23818e-41	-0.736778	0.161	0.482	7.22596e-37	2	Cd300c2
4305	6.10287e-10	-0.742528	0.067	0.177	1.97031e-05	2	Rsad2
3777	1.60497e-18	-0.743241	0.709	0.749	5.18163e-14	2	Id3
3916	1.55949e-15	-0.746742	0.034	0.17	5.03482e-11	2	Bst1
4819	0.000658905	-0.746952	0.203	0.256	1	2	Pfkfb3
4056	4.45497e-13	-0.74878	0.371	0.526	1.43829e-08	2	Cdk4
3640	1.07594e-22	-0.748995	0.237	0.461	3.47368e-18	2	Arrb2
4177	1.68403e-11	-0.752652	0.084	0.207	5.43689e-07	2	Mxd1
3468	2.25869e-32	-0.752915	0.124	0.392	7.29218e-28	2	Cyth4
4297	4.66556e-10	-0.753664	0.472	0.337	1.50627e-05	2	Cxcl10
4491	1.25302e-07	-0.75642	0.675	0.757	0.00404537	2	Grina
4320	9.7266e-10	-0.759025	0.048	0.146	3.14023e-05	2	Nos2
3815	1.18927e-17	-0.761097	0.568	0.708	3.83955e-13	2	Tubb5
3573	6.00841e-26	-0.764647	0.287	0.516	1.93981e-21	2	Gmfg
4810	0.000530646	-0.768853	0.436	0.518	1	2	Syf2
4296	4.43088e-10	-0.771005	0.713	0.75	1.43051e-05	2	Pgam1
3710	1.38395e-20	-0.774528	0.151	0.351	4.46807e-16	2	Rcn3
3973	1.73169e-14	-0.775734	0.264	0.436	5.59077e-10	2	Ier5
4100	1.818e-12	-0.777105	0.306	0.451	5.86941e-08	2	Efhd2
3538	6.20863e-28	-0.781372	0.252	0.503	2.00446e-23	2	Ptpn6
3764	7.10064e-19	-0.782856	0.08	0.262	2.29244e-14	2	Mgp
4752	0.000120467	-0.783767	0.289	0.372	1	2	Csnk2a2
3753	3.66063e-19	-0.787736	0.285	0.478	1.18183e-14	2	Vasp
3833	2.32867e-17	-0.788306	0.543	0.689	7.51812e-13	2	Arhgdia
4066	5.90358e-13	-0.789704	0.023	0.137	1.90597e-08	2	Il1f9
4254	1.48307e-10	-0.790758	0.568	0.672	4.78808e-06	2	Ywhaz
4597	3.13282e-06	-0.791149	0.086	0.164	0.101143	2	Atf3
4151	8.02382e-12	-0.792621	0.075	0.197	2.59049e-07	2	Plaur
3603	2.06744e-24	-0.798634	0.795	0.815	6.67473e-20	2	Cst3
3465	1.58926e-32	-0.798755	0.971	0.893	5.13092e-28	2	Gapdh
3801	5.54494e-18	-0.800582	0.361	0.54	1.79018e-13	2	Tcirg1
4719	5.27258e-05	-0.802204	0.235	0.332	1	2	Oser1
3549	4.90144e-27	-0.803219	0.103	0.337	1.58243e-22	2	Igsf6
3734	9.61965e-20	-0.803601	0.21	0.411	3.1057e-15	2	Samhd1
3760	5.75878e-19	-0.80639	0.633	0.749	1.85922e-14	2	Atpif1
3584	3.61545e-25	-0.807368	0.413	0.628	1.16725e-20	2	Hexa
4136	4.87477e-12	-0.809301	0.323	0.478	1.57382e-07	2	Fus
4649	9.39403e-06	-0.811373	0.191	0.286	0.303286	2	Nlrc5
3994	3.49582e-14	-0.812368	0.132	0.283	1.12863e-09	2	Plek
3643	1.31372e-22	-0.812983	0.281	0.503	4.24133e-18	2	Msn
3641	1.10833e-22	-0.813915	0.597	0.725	3.57824e-18	2	Sat1
3987	2.71073e-14	-0.814773	0.514	0.637	8.75158e-10	2	Rap1b
4008	4.98338e-14	-0.816812	0.124	0.279	1.60888e-09	2	Plekho2
3975	1.831e-14	-0.818174	0.13	0.281	5.91139e-10	2	Cxcl5
3819	1.5031e-17	-0.820371	0.195	0.377	4.85276e-13	2	Slfn2
3413	3.06557e-36	-0.821526	0.323	0.602	9.89719e-32	2	Rbp1
3711	1.4323e-20	-0.825467	0.101	0.296	4.62417e-16	2	Prex1
4565	1.01071e-06	-0.825994	0.432	0.543	0.0326308	2	Irf1
4374	4.45952e-09	-0.827447	0.696	0.769	0.000143976	2	Rac1
3662	6.53509e-22	-0.828328	0.027	0.208	2.10985e-17	2	Aebp1
4472	5.98071e-08	-0.833025	0.134	0.233	0.00193087	2	Upp1
4257	1.52221e-10	-0.833783	0.055	0.165	4.91446e-06	2	Psd4
3460	7.56839e-33	-0.834219	0.247	0.52	2.44346e-28	2	Fcgr4
3456	3.47839e-33	-0.834705	0.87	0.861	1.123e-28	2	Myl6
3514	3.28543e-29	-0.836552	0.103	0.356	1.0607e-24	2	Anxa1
3579	1.96959e-25	-0.838976	0.153	0.377	6.35883e-21	2	Ms4a6d
4874	0.00227048	-0.839557	0.497	0.575	1	2	Sidt2
3541	1.20404e-27	-0.842375	0.18	0.428	3.88725e-23	2	Cd44
3503	7.0738e-30	-0.843378	0.394	0.642	2.28378e-25	2	Ifi30
3821	1.67765e-17	-0.846583	0.79	0.814	5.41628e-13	2	Cfl1
3572	5.59192e-26	-0.849864	0.138	0.372	1.80535e-21	2	Ncf2
3863	1.49603e-16	-0.850659	0.696	0.784	4.82993e-12	2	Atp6v0b
4707	4.00392e-05	-0.851498	0.516	0.599	1	2	Dync1h1
3645	1.869e-22	-0.852367	0.182	0.4	6.03408e-18	2	Prkcd
3519	4.86799e-29	-0.860073	0.113	0.388	1.57163e-24	2	Igha
4598	3.20268e-06	-0.860444	0.042	0.109	0.103399	2	Malt1
3560	1.06491e-26	-0.86329	0.283	0.536	3.43805e-22	2	Arhgdib
3523	8.05933e-29	-0.865964	0.627	0.757	2.60196e-24	2	Myl12b
3513	3.00718e-29	-0.876331	0.065	0.3	9.70867e-25	2	Ms4a7
3589	6.03211e-25	-0.880682	0.774	0.843	1.94747e-20	2	Ctsz
3418	9.20888e-36	-0.882601	0.266	0.563	2.97309e-31	2	Laptm5
3443	3.12539e-34	-0.882761	0.243	0.531	1.00903e-29	2	Ptpn18
4419	1.5599e-08	-0.885235	0.862	0.827	0.000503614	2	Prdx5
4227	6.0666e-11	-0.885694	0.099	0.224	1.9586e-06	2	Il1a
3795	4.63269e-18	-0.889769	0.136	0.32	1.49566e-13	2	Fpr1
3689	3.18891e-21	-0.891024	0.027	0.202	1.02954e-16	2	Adam8
3763	6.21885e-19	-0.896163	0.057	0.224	2.00775e-14	2	Thbs1
4220	5.24248e-11	-0.897804	0.367	0.486	1.69254e-06	2	Gstm3
3436	1.37136e-34	-0.900078	0.306	0.57	4.42743e-30	2	Lst1
3816	1.36382e-17	-0.900563	0.042	0.197	4.40309e-13	2	AA467197
3535	3.08891e-28	-0.904006	0.256	0.492	9.97256e-24	2	Cxcl16
4244	1.13321e-10	-0.90496	0.229	0.353	3.65857e-06	2	Socs3
4093	1.58494e-12	-0.905815	0.113	0.255	5.11697e-08	2	Hk3
3469	2.36222e-32	-0.910717	0.333	0.608	7.62643e-28	2	Aif1
4625	5.66117e-06	-0.914245	0.302	0.408	0.182771	2	Thrap3
3776	1.33469e-18	-0.917021	0.43	0.612	4.30905e-14	2	Ostf1
3665	7.43337e-22	-0.918815	0.088	0.284	2.39986e-17	2	Capg
3455	2.83426e-33	-0.919218	0.184	0.464	9.15039e-29	2	Anxa2
4922	0.00813238	-0.920898	0.987	0.889	1	2	Clu
3537	4.9201e-28	-0.926813	0.155	0.404	1.58846e-23	2	Il10rb
3703	7.87726e-21	-0.92828	0.57	0.726	2.54317e-16	2	Gpi1
3525	9.42553e-29	-0.932671	0.09	0.337	3.04303e-24	2	Col5a1
4461	4.25013e-08	-0.933673	0.105	0.204	0.00137215	2	Ezr
4494	1.40938e-07	-0.938367	0.101	0.191	0.00455018	2	Hdc
3526	1.04001e-28	-0.94007	0.09	0.333	3.35768e-24	2	Col5a2
3502	5.68897e-30	-0.941774	0.623	0.754	1.83669e-25	2	Lgmn
4567	1.0624e-06	-0.944588	0.111	0.203	0.0342995	2	Mafk
3970	1.69543e-14	-0.949131	0.361	0.509	5.47371e-10	2	Hmox1
3769	9.01367e-19	-0.953388	0.061	0.231	2.91006e-14	2	Hilpda
3481	2.90895e-31	-0.957569	0.382	0.622	9.39154e-27	2	Unc93b1
3627	2.63647e-23	-0.959937	0.352	0.556	8.51185e-19	2	Rhog
3933	3.30351e-15	-0.960263	0.111	0.269	1.06654e-10	2	Chil1
3531	2.03243e-28	-0.962032	0.182	0.441	6.5617e-24	2	Lum
3799	5.30656e-18	-0.965614	0.254	0.454	1.71322e-13	2	Lyn
3562	2.19298e-26	-0.968763	0.084	0.31	7.08004e-22	2	Olfml3
3921	1.92291e-15	-0.971012	0.075	0.222	6.20811e-11	2	Ly6i
3445	4.88618e-34	-0.979166	0.249	0.53	1.5775e-29	2	Coro1a
3374	1.14623e-41	-0.993606	0.304	0.615	3.70059e-37	2	Crip1
4098	1.79264e-12	-0.996561	0.239	0.389	5.78753e-08	2	Gramd1a
3730	6.97832e-20	-0.996618	0.107	0.294	2.25295e-15	2	Emilin2
3504	7.37639e-30	-0.999304	0.304	0.573	2.38147e-25	2	Lgals1
3636	4.57757e-23	-1.00152	0.189	0.403	1.47787e-18	2	Nupr1
3845	4.05115e-17	-1.00377	0.038	0.191	1.30791e-12	2	Asprv1
4623	5.4831e-06	-1.00492	0.233	0.329	0.177022	2	Csf1
3705	9.25722e-21	-1.00567	0.317	0.537	2.98869e-16	2	Marcks
4114	2.68684e-12	-1.01333	0.057	0.178	8.67447e-08	2	Ptafr
3602	2.05186e-24	-1.01497	0.361	0.585	6.62444e-20	2	Lcp1
3499	3.19344e-30	-1.03134	0.702	0.793	1.031e-25	2	Npc2
3824	1.71544e-17	-1.03417	0.279	0.467	5.5383e-13	2	Marcksl1
3638	9.8798e-23	-1.03435	0.799	0.839	3.18969e-18	2	Atp6v0c
4821	0.00070223	-1.035	0.423	0.497	1	2	Ubr4
3727	5.87393e-20	-1.03596	0.038	0.211	1.8964e-15	2	Mmp12
3491	1.44403e-30	-1.03638	0.149	0.407	4.66204e-26	2	Csf2rb
3992	3.09465e-14	-1.03849	0.161	0.32	9.99107e-10	2	Retnlg
3406	7.62946e-37	-1.03893	0.241	0.531	2.46317e-32	2	Cd68
3382	5.28434e-41	-1.05277	0.031	0.336	1.70605e-36	2	Camp
3542	1.60124e-27	-1.05528	0.44	0.66	5.1696e-23	2	Plac8
3485	3.8245e-31	-1.06341	0.22	0.532	1.23474e-26	2	Igkc
3634	3.69719e-23	-1.06406	0.732	0.794	1.19364e-18	2	Fabp5
3512	2.87094e-29	-1.06915	0.308	0.567	9.26883e-25	2	Col4a2
3781	1.87632e-18	-1.06966	0.455	0.618	6.05769e-14	2	Shisa5
3453	2.27151e-33	-1.07307	0.224	0.497	7.33358e-29	2	Spi1
3536	4.69174e-28	-1.0797	0.291	0.53	1.51473e-23	2	Flna
3614	1.02216e-23	-1.07974	0.164	0.383	3.30003e-19	2	Ncf1
4007	4.97007e-14	-1.08331	0.3	0.464	1.60459e-09	2	Mkrn1
3385	1.38222e-40	-1.08367	0.432	0.691	4.46251e-36	2	Gngt2
4026	1.18158e-13	-1.08507	0.497	0.653	3.81473e-09	2	Tpm3
3389	1.13698e-39	-1.08653	0.335	0.63	3.67073e-35	2	Ucp2
3412	2.87854e-36	-1.08755	0.191	0.481	9.29337e-32	2	Pirb
3566	2.85636e-26	-1.09346	0.39	0.604	9.22175e-22	2	Tagln2
4133	4.79863e-12	-1.09395	0.4	0.533	1.54924e-07	2	Ehd1
3657	3.92209e-22	-1.0962	0.484	0.656	1.26625e-17	2	Ly6a
3533	2.47363e-28	-1.09689	0.044	0.274	7.98611e-24	2	Mmp2
4928	0.00938882	-1.10243	0.468	0.516	1	2	G0s2
4558	8.65786e-07	-1.10648	0.249	0.336	0.0279519	2	Ier3
4005	4.61369e-14	-1.10971	0.078	0.221	1.48953e-09	2	Pfkp
3838	3.00397e-17	-1.11223	0.205	0.4	9.69831e-13	2	Dock8
4212	4.17731e-11	-1.11659	0.382	0.515	1.34864e-06	2	Btg1
4048	3.10966e-13	-1.11767	0.294	0.46	1.00395e-08	2	Diaph1
4498	1.5437e-07	-1.13403	0.071	0.162	0.00498385	2	Trpm2
3295	3.37242e-60	-1.13876	0.922	0.881	1.08879e-55	2	Ctsb
3501	4.32852e-30	-1.14486	0.291	0.533	1.39746e-25	2	S100a11
3505	8.94661e-30	-1.14854	0.432	0.648	2.88841e-25	2	Col4a1
3390	1.2231e-39	-1.15853	0.218	0.52	3.94877e-35	2	Alox5ap
3464	1.15892e-32	-1.16409	0.117	0.388	3.74157e-28	2	Gpx3
3530	1.89019e-28	-1.17274	0.166	0.418	6.10248e-24	2	Cd53
4063	5.58479e-13	-1.17631	0.055	0.183	1.80305e-08	2	Parp8
3408	1.33342e-36	-1.17684	0.182	0.473	4.30496e-32	2	Clec4n
3474	7.27183e-32	-1.1809	0.673	0.813	2.34771e-27	2	Ctsc
3728	6.08095e-20	-1.18105	0.254	0.45	1.96324e-15	2	Card19
4495	1.41792e-07	-1.1847	0.176	0.271	0.00457777	2	Gadd45b
3369	2.34582e-42	-1.19013	0.503	0.725	7.57348e-38	2	Mpeg1
3318	5.532e-51	-1.19174	0.53	0.751	1.786e-46	2	C1qa
3883	5.1954e-16	-1.19646	0.197	0.373	1.67733e-11	2	Fbxl5
4030	1.34883e-13	-1.19731	0.543	0.659	4.3547e-09	2	Ifitm1
3301	4.4606e-56	-1.19866	0.285	0.636	1.4401e-51	2	Sirpa
3903	7.81608e-16	-1.20441	0.073	0.226	2.52342e-11	2	Smox
3629	2.82815e-23	-1.20779	0.239	0.465	9.13067e-19	2	Wasf2
3297	1.74646e-59	-1.22411	0.583	0.794	5.63844e-55	2	C1qc
3517	3.73004e-29	-1.23116	0.977	0.917	1.20424e-24	2	Rpl4
3331	2.44197e-49	-1.23395	0.243	0.581	7.88391e-45	2	Cybb
3304	5.37489e-55	-1.23782	0.698	0.809	1.73528e-50	2	Wfdc17
3269	4.33927e-71	-1.25565	0.373	0.725	1.40093e-66	2	Csf1r
3400	1.31762e-37	-1.25866	0.579	0.756	4.25394e-33	2	Neat1
3430	6.85159e-35	-1.27205	0.367	0.631	2.21204e-30	2	Tgfbi
4507	1.96416e-07	-1.27847	0.103	0.191	0.0063413	2	Hcar2
3452	1.8115e-33	-1.27929	0.036	0.298	5.84844e-29	2	Ngp
4822	0.00072212	-1.28135	0.352	0.424	1	2	Oga
3419	1.16201e-35	-1.30088	0.597	0.755	3.75155e-31	2	Cstb
3575	7.99377e-26	-1.31295	0.396	0.614	2.58079e-21	2	Cd9
3361	1.18432e-43	-1.31501	0.327	0.622	3.82357e-39	2	Rac2
3363	1.28736e-43	-1.32104	0.438	0.708	4.15625e-39	2	Clic1
3521	5.47088e-29	-1.32592	0.748	0.832	1.76627e-24	2	H2afz
4020	9.91755e-14	-1.32653	0.419	0.572	3.20188e-09	2	Glrx
3487	5.30601e-31	-1.32662	0.48	0.695	1.71304e-26	2	Bgn
3407	1.3151e-36	-1.33317	0.321	0.603	4.24579e-32	2	Spp1
3570	4.52991e-26	-1.34348	0.08	0.299	1.46248e-21	2	Clec4d
3577	1.43626e-25	-1.35253	0.499	0.685	4.63695e-21	2	Mcl1
3568	3.98479e-26	-1.35303	0.966	0.909	1.28649e-21	2	Actb
3841	3.46961e-17	-1.35324	0.677	0.789	1.12016e-12	2	BC005537
3334	6.51511e-49	-1.35523	0.757	0.818	2.1034e-44	2	Igfbp7
3409	1.37404e-36	-1.35556	0.237	0.523	4.43608e-32	2	Itgb2
3305	8.8098e-55	-1.37075	0.35	0.666	2.84424e-50	2	Ccl6
3588	5.76749e-25	-1.37803	0.153	0.382	1.86204e-20	2	Iqgap1
3359	5.44201e-44	-1.38063	0.249	0.574	1.75695e-39	2	Vim
3290	7.269e-63	-1.38161	0.648	0.824	2.3468e-58	2	C1qb
3365	2.52789e-43	-1.38185	0.128	0.449	8.16131e-39	2	Pla2g7
3396	4.72192e-39	-1.38239	0.208	0.503	1.52447e-34	2	Cd63
3567	3.97975e-26	-1.38589	0.266	0.503	1.28486e-21	2	Cd14
3332	2.49611e-49	-1.38863	0.597	0.795	8.05868e-45	2	Arpc1b
3756	4.89567e-19	-1.41555	0.088	0.263	1.58057e-14	2	Clec4e
3569	4.39618e-26	-1.41707	0.132	0.365	1.41931e-21	2	Vav1
3395	3.68008e-39	-1.42219	0.201	0.509	1.18811e-34	2	Serpinh1
3922	1.99905e-15	-1.43219	0.543	0.687	6.45395e-11	2	Ikbkb
4499	1.5492e-07	-1.46774	0.109	0.201	0.0050016	2	Ccrl2
3444	4.16549e-34	-1.47196	0.182	0.468	1.34483e-29	2	Ptprc
3330	2.0825e-49	-1.4747	0.799	0.851	6.72336e-45	2	Ctsd
3612	7.52317e-24	-1.4903	0.099	0.306	2.42885e-19	2	Lilr4b
4376	4.95827e-09	-1.4909	0.111	0.215	0.000160078	2	Slfn4
3581	2.65186e-25	-1.50612	0.143	0.359	8.56153e-21	2	Timp1
3411	2.86107e-36	-1.51005	0.455	0.698	9.23695e-32	2	Sh3bgrl3
3463	1.12538e-32	-1.5126	0.073	0.33	3.63329e-28	2	Mmp9
3348	5.68871e-46	-1.51366	0.21	0.546	1.8366e-41	2	Fcgr3
4639	7.89468e-06	-1.51772	0.258	0.353	0.25488	2	Parp10
3387	7.33535e-40	-1.53977	0.289	0.579	2.36822e-35	2	Fxyd5
4111	2.5343e-12	-1.5529	0.361	0.525	8.182e-08	2	Spag9
3543	1.70477e-27	-1.55339	0.069	0.3	5.50386e-23	2	Csf3r
3621	1.51148e-23	-1.58194	0.335	0.535	4.87982e-19	2	Tnfaip2
3613	9.01558e-24	-1.58405	0.621	0.761	2.91068e-19	2	Aldoa
3296	1.18821e-59	-1.63167	0.495	0.767	3.83613e-55	2	Cd52
3278	7.6944e-69	-1.63781	0.304	0.716	2.48414e-64	2	H2-Eb1
3336	6.53978e-48	-1.64867	0.235	0.567	2.11137e-43	2	Lgals3
4569	1.12347e-06	-1.64957	0.191	0.279	0.0362711	2	Ccl4
3328	8.64885e-50	-1.66393	0.786	0.868	2.79228e-45	2	Actg1
3678	2.0716e-21	-1.66846	0.027	0.202	6.68816e-17	2	Cxcl3
3321	1.2494e-50	-1.67177	0.283	0.619	4.03368e-46	2	S100a6
3353	1.09807e-44	-1.68854	0.143	0.469	3.54513e-40	2	Lilrb4a
3312	7.80476e-53	-1.71576	0.384	0.701	2.51977e-48	2	Cyba
3265	2.53658e-74	-1.73639	0.342	0.755	8.18936e-70	2	H2-Aa
3647	2.12094e-22	-1.73689	0.308	0.512	6.84747e-18	2	Ccl5
3964	1.104e-14	-1.73952	0.241	0.408	3.56426e-10	2	Pacs2
4664	1.29978e-05	-1.76283	0.149	0.235	0.419634	2	Noct
3272	4.74392e-70	-1.77234	0.463	0.765	1.53157e-65	2	Ctss
3283	2.38282e-67	-1.77466	0.885	0.903	7.69295e-63	2	Psap
4468	5.1797e-08	-1.79414	0.671	0.751	0.00167227	2	Vmp1
3270	5.95157e-71	-1.8006	0.933	0.908	1.92146e-66	2	Tmsb4x
3298	3.04754e-59	-1.80179	0.53	0.79	9.839e-55	2	Tmsb10
3257	2.02384e-82	-1.81032	0.39	0.792	6.53398e-78	2	H2-Ab1
3875	2.40707e-16	-1.81995	0.082	0.239	7.77124e-12	2	Ccl3
3642	1.24528e-22	-1.85879	0.585	0.758	4.02039e-18	2	Nisch
3954	7.39757e-15	-1.87872	0.409	0.573	2.3883e-10	2	Cdk11b
4264	1.84589e-10	-1.94231	0.195	0.337	5.95946e-06	2	Slc25a37
3871	2.12524e-16	-1.94847	0.323	0.478	6.86135e-12	2	Il1rn
3259	3.77405e-79	-1.98665	0.564	0.834	1.21845e-74	2	Fcer1g
3246	2.88383e-99	-1.99319	0.631	0.862	9.31043e-95	2	Tyrobp
3551	6.86731e-27	-2.00739	0.398	0.615	2.21711e-22	2	Srgn
3335	2.33883e-48	-2.0418	0.562	0.778	7.55092e-44	2	Sparc
3405	4.28609e-37	-2.11514	0.434	0.68	1.38376e-32	2	Pkm
3245	5.45695e-106	-2.15424	0.996	0.984	1.76178e-101	2	Fth1
3401	1.58753e-37	-2.20293	0.56	0.777	5.12535e-33	2	Ewsr1
4089	1.30437e-12	-2.2121	0.528	0.674	4.21115e-08	2	Vps4b
3952	7.31798e-15	-2.25097	0.143	0.292	2.36261e-10	2	Acod1
3373	1.00472e-41	-2.29473	0.094	0.404	3.24374e-37	2	Pf4
4692	2.66705e-05	-2.32342	0.258	0.325	0.861056	2	Cxcl2
3381	4.97824e-41	-2.41318	0.256	0.542	1.60722e-36	2	Slpi
3258	9.06608e-81	-2.54356	0.426	0.791	2.92698e-76	2	S100a8
3242	2.31855e-108	-2.5673	0.614	0.879	7.48545e-104	2	Cd74
3293	3.65814e-61	-2.65104	0.117	0.526	1.18103e-56	2	Col1a1
3435	1.25895e-34	-2.70432	0.275	0.548	4.06452e-30	2	Il1b
3252	2.74543e-88	-2.71899	0.532	0.857	8.86363e-84	2	S100a9
3266	6.07739e-73	-2.74151	0.184	0.63	1.96209e-68	2	Col1a2
3256	1.98764e-82	-2.77557	0.302	0.75	6.41708e-78	2	Col3a1
3241	1.14461e-118	-3.14865	0.656	0.892	3.69539e-114	2	Lyz2

## Sheet: Cluster 3
4931	2.0086e-278	1.91689	0.976	0.294	6.48478e-274	3	Cyp4a14	1
4936	1.04978e-243	1.90003	1	0.848	3.38923e-239	3	Fabp1	2
4935	5.21526e-248	1.80957	0.959	0.337	1.68375e-243	3	Cyp4a10	3
4990	1.46622e-162	1.57945	1	0.693	4.73369e-158	3	Rida	4
4934	1.11772e-251	1.56197	1	0.901	3.60857e-247	3	Apoa2	5
4933	7.67554e-260	1.55765	0.961	0.262	2.47805e-255	3	Cyp2c40	6
4939	3.59274e-229	1.53381	1	0.82	1.15991e-224	3	Rbp4	7
4973	3.7855e-175	1.47581	1	0.908	1.22215e-170	3	Alb	8
4948	2.24023e-203	1.47144	0.989	0.466	7.23259e-199	3	Angptl8	9
4969	3.78136e-179	1.46239	0.911	0.323	1.22081e-174	3	Cyp2c37	10
4946	7.56832e-209	1.44839	0.987	0.483	2.44343e-204	3	Cyp2c68	11
4941	8.95447e-225	1.44797	0.998	0.586	2.89095e-220	3	Hacl1	12
4942	4.03153e-224	1.38823	1	0.838	1.30158e-219	3	Apoc3	13
4949	1.18838e-202	1.38372	1	0.769	3.83668e-198	3	Ces1c	14
4945	1.24837e-210	1.37168	1	0.831	4.03036e-206	3	Serpina1b	15
4940	5.3503e-229	1.37004	1	0.876	1.72734e-224	3	Ttr	16
5160	3.2501e-103	1.35334	0.937	0.539	1.04929e-98	3	Cyp2f2	17
4981	8.4173e-171	1.34547	0.991	0.581	2.71753e-166	3	Igfbp2	18
4943	1.94484e-215	1.33613	1	0.816	6.2789e-211	3	Cyb5a	19
5360	5.13295e-72	1.32786	0.963	0.645	1.65717e-67	3	Oat	20
4967	1.32912e-179	1.32138	0.996	0.661	4.29108e-175	3	Mbl2	21
4984	2.33684e-166	1.31368	0.917	0.386	7.54448e-162	3	Hsd17b6	22
4974	1.09339e-173	1.31155	0.998	0.58	3.53001e-169	3	Cth	23
4956	3.74737e-191	1.30037	1	0.765	1.20984e-186	3	Gnmt	24
5035	1.78814e-137	1.29985	0.998	0.676	5.773e-133	3	Rgn	25
4997	3.30947e-157	1.29333	0.998	0.648	1.06846e-152	3	Pon1	26
4962	1.18873e-184	1.29323	0.996	0.638	3.83781e-180	3	Pah	27
4950	8.86169e-202	1.28381	1	0.884	2.861e-197	3	Ahsg	28
4947	1.04568e-205	1.27886	1	0.744	3.37598e-201	3	Hmgcs2	29
5244	2.3239e-88	1.26827	0.993	0.726	7.50272e-84	3	Cyp2e1	30
4982	3.81523e-168	1.25445	1	0.719	1.23175e-163	3	Cps1	31
4938	4.38183e-232	1.24249	1	0.903	1.41467e-227	3	Gpx1	32
5026	1.29472e-141	1.23931	0.996	0.723	4.18e-137	3	Akr1c6	33
4957	2.13708e-188	1.23484	0.993	0.631	6.89958e-184	3	Nat8f1	34
4964	2.2992e-181	1.22972	0.993	0.597	7.42298e-177	3	Sult1a1	35
4954	1.62182e-192	1.22912	1	0.714	5.23604e-188	3	Ndrg2	36
4963	4.90184e-182	1.22796	1	0.736	1.58256e-177	3	Hpd	37
4961	4.96306e-185	1.21744	0.963	0.486	1.60232e-180	3	Ces3b	38
4970	6.89118e-179	1.20966	0.996	0.563	2.22482e-174	3	Slc10a1	39
4953	1.78461e-193	1.20675	1	0.703	5.76161e-189	3	Urah	40
5174	1.9637e-100	1.19895	0.837	0.389	6.33981e-96	3	Cyp2a5	41
5055	1.33594e-132	1.19343	0.991	0.604	4.3131e-128	3	Hamp2	42
4965	3.31444e-181	1.1884	1	0.683	1.07007e-176	3	C8g	43
5130	9.70576e-109	1.18202	0.893	0.484	3.1335e-104	3	Hal	44
5064	2.14429e-127	1.17651	1	0.769	6.92283e-123	3	Mup3	45
4989	1.32128e-162	1.16624	1	0.813	4.26575e-158	3	Aldh2	46
4958	1.73945e-186	1.15536	1	0.773	5.61581e-182	3	Serpina1d	47
5067	7.93877e-127	1.14113	0.996	0.635	2.56303e-122	3	Slco1b2	48
5018	3.65001e-144	1.13936	0.967	0.458	1.17841e-139	3	Cyp2c50	49
4971	2.01442e-178	1.1332	1	0.84	6.50354e-174	3	Selenop	50
4995	7.39606e-159	1.12847	1	0.673	2.38782e-154	3	Tdo2
4959	1.95271e-186	1.1162	0.996	0.685	6.30432e-182	3	Pcbd1
4977	1.27591e-171	1.11358	1	0.791	4.11927e-167	3	Apoc4
4976	3.25101e-172	1.11348	1	0.641	1.04959e-167	3	Agxt
4937	6.21492e-238	1.10789	0.841	0.193	2.00649e-233	3	Cyp2b9
4955	1.97752e-192	1.10523	1	0.744	6.38442e-188	3	Ddt
4975	4.1819e-173	1.09798	1	0.777	1.35013e-168	3	Aldob
5016	1.67951e-146	1.0979	0.978	0.537	5.42231e-142	3	Cyp2a12
4960	1.8801e-185	1.08912	1	0.86	6.0699e-181	3	Mgst1
5020	5.67172e-144	1.08462	0.998	0.689	1.83111e-139	3	Sord
4980	4.8586e-171	1.08147	1	0.825	1.5686e-166	3	Serpina1a
5051	1.67412e-133	1.07774	1	0.695	5.4049e-129	3	Acaa1b
4991	1.69112e-162	1.07062	1	0.789	5.45977e-158	3	Mug1
5189	1.93025e-98	1.06915	0.996	0.665	6.23182e-94	3	Pck1
5044	2.52545e-134	1.06476	1	0.706	8.15341e-130	3	Uox
5000	2.49306e-155	1.05564	0.996	0.682	8.04883e-151	3	Hsd11b1
4992	7.4529e-162	1.05524	0.974	0.595	2.40617e-157	3	Abcb11
5015	1.08003e-146	1.05168	0.98	0.531	3.48688e-142	3	Inmt
4993	2.45893e-160	1.0492	0.993	0.626	7.93865e-156	3	Slc27a2
4988	3.05945e-163	1.04601	1	0.671	9.87745e-159	3	Cyp2c70
4994	2.67731e-160	1.04505	0.991	0.722	8.64368e-156	3	Mpc2
4952	1.81568e-194	1.04493	1	0.823	5.86191e-190	3	Ndufa4
5053	6.3078e-133	1.04354	0.993	0.685	2.03647e-128	3	Hsd3b7
4983	2.96417e-167	1.0422	0.97	0.508	9.56981e-163	3	Leap2
4985	7.30204e-165	1.04057	0.993	0.688	2.35746e-160	3	Mpc1
5001	3.88685e-155	1.03602	1	0.732	1.25487e-150	3	Mat1a
5010	6.94334e-149	1.03176	0.993	0.632	2.24166e-144	3	Sardh
4966	2.83971e-180	1.02845	0.998	0.772	9.16799e-176	3	Cat
4987	2.09989e-163	1.02408	1	0.751	6.77948e-159	3	Phyh
5017	1.69096e-144	1.02311	0.998	0.735	5.45927e-140	3	Chchd10
4998	5.72948e-157	1.01632	1	0.732	1.84976e-152	3	Ttc36
5073	8.35889e-125	1.0074	1	0.736	2.69867e-120	3	Apoa5
5012	8.25704e-148	0.990268	1	0.882	2.66578e-143	3	Apoc1
4999	1.30685e-156	0.988424	1	0.759	4.21916e-152	3	Adh1
5086	2.64321e-120	0.987963	1	0.736	8.53359e-116	3	Bhmt
5019	4.61628e-144	0.987167	0.987	0.638	1.49037e-139	3	Cisd1
5046	7.18684e-134	0.986593	0.978	0.583	2.32027e-129	3	Pxmp2
5077	1.34054e-123	0.986277	0.998	0.671	4.32792e-119	3	Ces3a
5006	2.54312e-150	0.98485	0.998	0.738	8.21046e-146	3	Mdh1
5106	2.29894e-113	0.98116	1	0.757	7.42213e-109	3	Cyp3a11
5052	4.18345e-133	0.979019	0.98	0.595	1.35063e-128	3	Otc
5014	4.82548e-147	0.974463	0.998	0.702	1.55791e-142	3	Igf1
5058	6.38503e-132	0.963202	1	0.844	2.06141e-127	3	Serpina1c
5029	4.89649e-139	0.962972	0.987	0.607	1.58083e-134	3	Gcdh
5147	7.80026e-106	0.958494	0.98	0.595	2.51832e-101	3	Cyp2c29
5247	5.78114e-88	0.957308	0.948	0.58	1.86644e-83	3	Gls2
5008	6.63642e-150	0.955438	0.998	0.696	2.14257e-145	3	Cyp2d26
4968	2.33986e-179	0.950222	0.889	0.292	7.55425e-175	3	Cyp2c54
5039	6.23206e-135	0.950081	0.976	0.617	2.01202e-130	3	Gchfr
5060	4.61808e-130	0.94503	0.998	0.686	1.49095e-125	3	Rdh7
5007	3.03964e-150	0.941399	1	0.768	9.81347e-146	3	Serpinc1
5049	1.04763e-133	0.940522	1	0.709	3.38228e-129	3	Acaa2
5004	1.92029e-153	0.937485	0.92	0.444	6.19966e-149	3	Hpgd
5040	1.37178e-134	0.928396	0.954	0.538	4.42878e-130	3	Kyat3
4951	1.06102e-195	0.917369	0.65	0.125	3.4255e-191	3	Cyp2c69
5031	1.61235e-138	0.916292	0.996	0.664	5.20548e-134	3	Asgr1
5028	5.45576e-140	0.914566	0.991	0.715	1.76139e-135	3	Vkorc1
5038	4.99083e-135	0.905965	0.948	0.515	1.61129e-130	3	Lifr
4979	3.35476e-171	0.904687	0.907	0.368	1.08308e-166	3	Fabp2
5076	3.89563e-124	0.901531	0.993	0.663	1.25771e-119	3	Slc27a5
5005	5.61821e-153	0.901072	0.972	0.494	1.81384e-148	3	Rdh16f2
5003	7.7459e-154	0.89708	1	0.742	2.50076e-149	3	Azgp1
5030	1.15496e-138	0.894732	0.976	0.567	3.72879e-134	3	0610005C13Rik
5118	1.94067e-110	0.892456	1	0.746	6.26544e-106	3	Ass1
5002	7.0402e-154	0.891052	0.954	0.498	2.27293e-149	3	Cbr1
4986	2.04016e-164	0.891007	0.907	0.374	6.58665e-160	3	Gm4952
5124	1.5542e-109	0.889134	0.998	0.652	5.01775e-105	3	Pigr
5056	2.85046e-132	0.886688	0.998	0.684	9.20269e-128	3	Apom
5025	1.3179e-142	0.884076	0.941	0.487	4.25483e-138	3	Abat
5088	9.76992e-120	0.883771	0.991	0.633	3.15422e-115	3	Gjb1
5027	2.93794e-141	0.883721	0.985	0.602	9.48514e-137	3	Gstt1
5041	1.45516e-134	0.882008	0.998	0.634	4.69798e-130	3	Hgd
5168	1.59144e-101	0.877604	1	0.781	5.13796e-97	3	Gstm1
5021	1.39291e-143	0.876806	0.917	0.433	4.49702e-139	3	Lipc
5050	1.48668e-133	0.876506	0.998	0.612	4.79975e-129	3	Acsm1
5036	4.92072e-136	0.873657	0.998	0.734	1.58866e-131	3	Etfb
5047	7.94151e-134	0.8697	0.924	0.476	2.56392e-129	3	Bdh1
5078	2.43334e-123	0.869598	0.989	0.646	7.85604e-119	3	Crot
5153	4.17517e-104	0.866706	0.891	0.46	1.34796e-99	3	Amdhd1
4944	6.45151e-213	0.866057	0.713	0.14	2.08287e-208	3	Cyp2a4
5045	4.3082e-134	0.865217	0.961	0.49	1.3909e-129	3	Ces1f
5022	4.36025e-143	0.864007	0.859	0.369	1.40771e-138	3	Paxx
5062	8.82744e-128	0.861872	0.996	0.718	2.84994e-123	3	Pgrmc1
5081	6.20348e-122	0.860961	0.989	0.632	2.00279e-117	3	Reep6
5065	2.27509e-127	0.858559	0.965	0.568	7.34514e-123	3	Tmprss6
5072	5.52804e-125	0.855738	1	0.751	1.78473e-120	3	Apoh
5032	2.73997e-138	0.854296	0.93	0.46	8.84599e-134	3	Dpys
5054	6.85472e-133	0.85219	0.996	0.77	2.21305e-128	3	Uqcrb
5057	3.2499e-132	0.851259	0.943	0.499	1.04923e-127	3	Cmbl
5101	6.46623e-115	0.8482	0.937	0.497	2.08762e-110	3	Ces1g
5107	4.02877e-113	0.846897	0.97	0.573	1.30069e-108	3	Gamt
5085	2.95689e-121	0.845087	1	0.702	9.54632e-117	3	Slc38a3
5009	6.75782e-150	0.844313	0.996	0.778	2.18176e-145	3	Ndufa6
5079	5.62888e-123	0.841723	0.937	0.459	1.81728e-118	3	Sult2a8
5083	9.40909e-122	0.838004	0.998	0.692	3.03772e-117	3	Fah
5068	8.27334e-127	0.834935	0.937	0.527	2.67105e-122	3	Gstk1
5092	6.29466e-119	0.832529	0.939	0.539	2.03223e-114	3	Pecr
5011	2.093e-148	0.830789	1	0.814	6.75725e-144	3	Scp2
5126	3.3751e-109	0.827329	0.991	0.633	1.08965e-104	3	Ugt2b5
5108	4.20388e-113	0.82707	0.993	0.653	1.35722e-108	3	Pemt
5112	4.75737e-112	0.826941	0.933	0.534	1.53592e-107	3	Nrn1
5061	9.6687e-129	0.826469	0.996	0.75	3.12154e-124	3	Glud1
4996	3.34838e-158	0.826298	0.854	0.317	1.08102e-153	3	Slc2a2
5100	5.72996e-115	0.823737	0.98	0.626	1.84992e-110	3	Hagh
5024	6.26853e-143	0.819878	0.865	0.357	2.02379e-138	3	Prlr
5023	4.66392e-143	0.811699	0.993	0.787	1.50575e-138	3	Hspe1
5033	1.21263e-137	0.807488	0.959	0.47	3.91499e-133	3	Cyp4f14
5043	2.04616e-134	0.807396	0.989	0.688	6.60603e-130	3	Uqcrfs1
5114	1.34071e-111	0.807082	0.948	0.527	4.32847e-107	3	Pipox
4972	1.61748e-176	0.802732	1	0.846	5.22204e-172	3	Cox6c
5075	3.457e-124	0.801984	0.985	0.685	1.11609e-119	3	Echs1
5156	4.67579e-104	0.799216	0.996	0.622	1.50958e-99	3	Cbs
5094	8.08173e-118	0.796464	0.87	0.418	2.60919e-113	3	Akr1d1
5132	2.52024e-108	0.796238	0.978	0.572	8.13658e-104	3	Gcgr
5170	4.35256e-101	0.795715	0.993	0.616	1.40522e-96	3	Haao
5109	4.65569e-113	0.795304	0.974	0.594	1.50309e-108	3	Acat3
5091	1.98359e-119	0.793606	0.991	0.699	6.40404e-115	3	2022-03-02
5151	1.55092e-104	0.79337	0.978	0.589	5.00716e-100	3	Upb1
5080	3.89519e-122	0.789325	0.939	0.487	1.25756e-117	3	Afm
5372	8.15386e-71	0.787133	0.896	0.544	2.63248e-66	3	Lect2
5082	6.5539e-122	0.785418	0.978	0.612	2.11593e-117	3	Ccs
5133	3.87816e-108	0.785285	0.985	0.62	1.25206e-103	3	2022-03-01
5103	3.08993e-114	0.782492	0.937	0.522	9.97585e-110	3	Bphl
5139	2.48129e-107	0.780819	0.948	0.549	8.01084e-103	3	Aldh4a1
5048	9.81381e-134	0.77939	0.972	0.541	3.16839e-129	3	Gpt
5183	5.11165e-99	0.778397	0.983	0.673	1.6503e-94	3	Adk
5098	6.81237e-117	0.774594	0.989	0.684	2.19937e-112	3	Glo1
5096	3.54002e-117	0.77457	0.943	0.503	1.1429e-112	3	Dmgdh
5152	4.10241e-104	0.774038	0.954	0.584	1.32446e-99	3	Acat1
5246	4.30271e-88	0.76924	0.998	0.702	1.38913e-83	3	Gsta3
5115	1.81434e-111	0.766071	0.954	0.571	5.85759e-107	3	Insig2
5148	9.84456e-106	0.765129	0.996	0.692	3.17832e-101	3	Comt
5474	1.16474e-60	0.764559	0.883	0.543	3.76036e-56	3	Gulo
5167	1.41513e-101	0.764557	0.991	0.64	4.56876e-97	3	Ephx2
5237	2.54471e-89	0.762781	1	0.748	8.2156e-85	3	Cdo1
5099	3.27371e-115	0.76273	0.998	0.727	1.05692e-110	3	Hist1h2bc
5188	1.60226e-98	0.760039	0.772	0.326	5.1729e-94	3	Rdh9
5089	1.55576e-119	0.760018	0.891	0.423	5.02279e-115	3	Prodh
5127	3.63838e-109	0.759963	0.959	0.546	1.17465e-104	3	Cyp3a25
5154	4.47301e-104	0.759862	0.872	0.411	1.44411e-99	3	Serpina6
5131	2.50747e-108	0.75732	0.987	0.578	8.09538e-104	3	Coq8a
5175	3.29314e-100	0.755822	0.978	0.611	1.06319e-95	3	Ttpa
5111	2.22773e-112	0.755204	1	0.734	7.19221e-108	3	Rarres2
5116	2.21718e-111	0.753679	0.933	0.51	7.15818e-107	3	BC024386
5090	1.76633e-119	0.750252	0.93	0.493	5.70258e-115	3	Nipsnap1
5141	3.32004e-107	0.749488	1	0.677	1.07188e-102	3	Hrg
5184	9.47789e-99	0.74785	0.974	0.59	3.05994e-94	3	Glyat
4978	2.51799e-171	0.747069	0.804	0.25	8.12933e-167	3	Gstt3
5097	4.13012e-117	0.746337	0.978	0.554	1.33341e-112	3	Ces1d
5137	9.77952e-108	0.745214	0.985	0.639	3.15732e-103	3	Gstz1
5198	9.70995e-97	0.743294	0.963	0.608	3.13486e-92	3	Ugt2b36
5171	4.75301e-101	0.742714	0.993	0.673	1.53451e-96	3	Cyp2d10
5120	5.45794e-110	0.741474	1	0.751	1.7621e-105	3	Igfbp4
5280	3.67489e-82	0.741102	1	0.713	1.18644e-77	3	Aldh1l1
5129	8.30044e-109	0.73384	0.963	0.581	2.6798e-104	3	Cd1d1
5034	1.73017e-137	0.733146	0.976	0.632	5.58586e-133	3	Acsl1
5274	1.1212e-83	0.733068	0.874	0.475	3.6198e-79	3	Gldc
5074	1.25895e-124	0.732486	0.87	0.4	4.06453e-120	3	Maob
5138	1.67601e-107	0.732147	0.993	0.566	5.41101e-103	3	Car3
5173	1.44594e-100	0.731573	0.991	0.719	4.66823e-96	3	Tmem205
5013	1.49531e-147	0.731456	0.778	0.262	4.82759e-143	3	Mup10
5194	7.89761e-98	0.730124	0.959	0.566	2.54974e-93	3	Aldh8a1
5185	1.1492e-98	0.728541	0.922	0.533	3.71019e-94	3	Tst
5059	1.24257e-130	0.728278	0.852	0.346	4.01162e-126	3	Igfals
5162	8.98229e-103	0.726826	0.963	0.569	2.89993e-98	3	Proz
5113	8.47114e-112	0.726731	0.887	0.456	2.73491e-107	3	Cyp2c23
5290	4.31085e-80	0.724533	0.989	0.67	1.39176e-75	3	Agt
5095	1.88738e-117	0.7241	0.902	0.485	6.09341e-113	3	Hsd17b2
5093	4.20347e-118	0.722204	0.839	0.363	1.35709e-113	3	Akr1c20
5102	1.30039e-114	0.715911	0.939	0.494	4.1983e-110	3	Adtrp
5355	3.11223e-72	0.71293	0.996	0.729	1.00478e-67	3	Fbp1
5121	7.21249e-110	0.712612	0.917	0.487	2.32855e-105	3	Elovl2
5186	1.25155e-98	0.710184	0.948	0.543	4.04063e-94	3	Ugt3a2
5172	1.08224e-100	0.707837	0.983	0.612	3.494e-96	3	Proc
5192	3.09707e-98	0.707226	0.896	0.478	9.9989e-94	3	Aspdh
5150	9.54593e-105	0.70629	0.97	0.658	3.0819e-100	3	Ech1
5159	1.28876e-103	0.706083	0.889	0.441	4.16075e-99	3	Smlr1
5199	1.05872e-96	0.704257	0.983	0.611	3.41807e-92	3	Aadac
5235	8.19483e-90	0.694375	1	0.716	2.6457e-85	3	Apof
5181	2.87096e-99	0.693628	0.946	0.551	9.26891e-95	3	Mettl26
5084	2.05017e-121	0.69359	0.833	0.362	6.61898e-117	3	Pbld2
5155	4.58048e-104	0.692493	0.902	0.451	1.47881e-99	3	Hao1
5216	2.26806e-93	0.692368	0.924	0.546	7.32245e-89	3	Hadh
5149	2.36852e-105	0.691336	0.972	0.59	7.64678e-101	3	Sec14l2
5123	1.49794e-109	0.690479	0.987	0.598	4.8361e-105	3	Fmo1
5389	1.62185e-68	0.690469	1	0.833	5.23616e-64	3	H2-Q10
5228	1.15726e-91	0.689532	0.941	0.568	3.7362e-87	3	Bckdha
5505	8.12318e-58	0.685962	0.739	0.383	2.62257e-53	3	Aldh1b1
5226	4.0347e-92	0.685652	0.983	0.613	1.3026e-87	3	1300017J02Rik
5234	5.07004e-90	0.684469	1	0.823	1.63686e-85	3	Serpina3k
5212	1.4813e-94	0.684313	0.967	0.565	4.78239e-90	3	Aldh7a1
5213	6.39046e-94	0.683715	1	0.75	2.06316e-89	3	F2
5071	1.86134e-126	0.682547	0.9	0.425	6.00934e-122	3	Shmt1
5165	7.18381e-102	0.681421	0.993	0.751	2.31929e-97	3	Lgals9
5297	1.43464e-79	0.681269	1	0.748	4.63175e-75	3	Plg
5169	3.06215e-101	0.681061	0.985	0.666	9.88616e-97	3	Qdpr
5224	1.81106e-92	0.679777	0.935	0.545	5.847e-88	3	Clpx
5295	1.2481e-79	0.678115	0.991	0.693	4.02949e-75	3	Psen2
5066	3.88772e-127	0.677299	0.928	0.465	1.25515e-122	3	Spp2
5196	6.50288e-97	0.676658	0.961	0.595	2.09946e-92	3	Cox20
5219	3.75384e-93	0.676493	0.893	0.507	1.21193e-88	3	Dcxr
5282	4.22757e-82	0.676412	0.985	0.638	1.36487e-77	3	Mettl7b
5122	1.02364e-109	0.676406	0.87	0.412	3.30483e-105	3	Ugt2a3
5178	1.68533e-99	0.674675	0.893	0.5	5.44108e-95	3	Aldh6a1
5117	4.80363e-111	0.673082	0.917	0.466	1.55085e-106	3	Prodh2
5203	3.1332e-96	0.671098	0.957	0.599	1.01155e-91	3	Hint2
5340	4.66291e-74	0.66823	0.889	0.511	1.50542e-69	3	Fcna
5191	2.63162e-98	0.665721	0.872	0.422	8.49619e-94	3	Hsd3b3
5163	5.02989e-102	0.665243	0.772	0.329	1.6239e-97	3	Apoa4
5204	3.73778e-96	0.664939	0.933	0.539	1.20674e-91	3	Nit2
5145	8.03701e-107	0.661604	0.8	0.354	2.59475e-102	3	5033403H07Rik
5063	1.81583e-127	0.660828	0.802	0.298	5.8624e-123	3	Nr1i3
5233	3.40835e-90	0.659964	0.917	0.516	1.10039e-85	3	Paqr9
5288	1.00093e-80	0.659316	1	0.714	3.2315e-76	3	Stard10
5240	4.49138e-89	0.658452	0.878	0.464	1.45004e-84	3	Papss2
5322	1.38418e-76	0.657518	0.985	0.635	4.46883e-72	3	Asl
5232	3.13506e-90	0.656814	0.972	0.669	1.01215e-85	3	Ndufa5
5239	4.05342e-89	0.656621	0.978	0.626	1.30865e-84	3	Acadvl
5286	2.54143e-81	0.656113	0.991	0.666	8.20501e-77	3	Pcyt2
5250	1.56732e-87	0.655923	0.95	0.61	5.0601e-83	3	Suclg1
5143	5.9621e-107	0.653388	0.967	0.54	1.92486e-102	3	Ftcd
5146	1.3882e-106	0.65121	1	0.823	4.4818e-102	3	Cox7c
5158	1.08106e-103	0.647242	1	0.787	3.49022e-99	3	Cox5a
5296	1.33087e-79	0.64584	0.974	0.621	4.29672e-75	3	Cfhr2
5268	1.58982e-84	0.644551	0.972	0.63	5.13275e-80	3	Fxyd1
5359	4.84859e-72	0.644269	1	0.821	1.56537e-67	3	Gc
5236	1.01745e-89	0.644117	0.926	0.525	3.28484e-85	3	Abhd14b
5177	1.26193e-99	0.643873	0.887	0.468	4.07414e-95	3	Acad11
5218	3.27845e-93	0.642364	0.941	0.533	1.05845e-88	3	Ahcy
5087	4.88688e-120	0.640321	1	0.813	1.57773e-115	3	Atp5b
5210	6.74096e-95	0.640304	0.983	0.718	2.17632e-90	3	Ndufb11
4932	1.77565e-269	0.638087	0.609	0.07	5.73268e-265	3	Acot3
5195	1.6725e-97	0.636028	0.887	0.464	5.39965e-93	3	Ehhadh
5370	5.50623e-71	0.635998	0.996	0.69	1.77769e-66	3	Apob
5144	6.6053e-107	0.63522	0.998	0.8	2.13252e-102	3	Uqcr11
5070	1.5328e-126	0.634992	1	0.828	4.94866e-122	3	Chchd2
5104	3.82119e-114	0.633469	1	0.815	1.23367e-109	3	Atp5j2
5157	9.62616e-104	0.631858	0.824	0.36	3.10781e-99	3	Gsta4
5279	3.15283e-82	0.631809	0.961	0.669	1.01789e-77	3	Bola3
5140	3.31894e-107	0.631439	0.998	0.825	1.07152e-102	3	Uqcrq
5361	6.14702e-72	0.630151	0.98	0.637	1.98456e-67	3	Hpn
5142	5.50403e-107	0.630131	0.941	0.526	1.77698e-102	3	Baat
5255	1.37618e-86	0.628556	0.898	0.499	4.44299e-82	3	Ivd
5135	5.75026e-108	0.628215	0.996	0.795	1.85647e-103	3	Atp5md
5221	6.53274e-93	0.628049	0.998	0.807	2.1091e-88	3	Atp5mpl
5313	1.29803e-77	0.626791	0.965	0.638	4.19069e-73	3	Got2
5217	2.94589e-93	0.626785	0.839	0.421	9.51081e-89	3	Pbld1
5287	2.58422e-81	0.625446	0.933	0.54	8.34315e-77	3	Fdft1
5352	1.55517e-72	0.623695	0.983	0.638	5.02085e-68	3	Slc38a4
5310	9.93766e-78	0.623037	0.959	0.678	3.20837e-73	3	Ndufb4
5242	1.0942e-88	0.619765	0.989	0.758	3.53261e-84	3	Atp5f1
5230	1.51066e-90	0.619228	0.998	0.686	4.87718e-86	3	Sephs2
5190	2.13533e-98	0.619086	0.902	0.463	6.89392e-94	3	Klkb1
5253	2.40778e-87	0.619035	0.952	0.576	7.77353e-83	3	Acads
5563	4.60174e-51	0.618636	0.907	0.587	1.48567e-46	3	Slc22a1
5486	2.26825e-59	0.6179	1	0.849	7.32304e-55	3	Apoa1
5125	1.56244e-109	0.617762	0.887	0.446	5.04435e-105	3	Cyp2d22
5238	3.47347e-89	0.6147	0.889	0.482	1.12141e-84	3	Cpt2
5261	1.62801e-85	0.608397	0.615	0.233	5.25603e-81	3	Cyp17a1
5248	1.07281e-87	0.607756	0.87	0.478	3.46357e-83	3	Eci1
5136	6.79467e-108	0.604648	0.941	0.521	2.19366e-103	3	Idh2
5187	1.59905e-98	0.604008	0.967	0.603	5.16253e-94	3	Lonp2
5128	5.74172e-109	0.603288	0.857	0.389	1.85371e-104	3	Retsat
5470	1.33512e-61	0.602968	1	0.772	4.31045e-57	3	Kng1
5262	1.72719e-85	0.600931	0.948	0.662	5.57622e-81	3	Ndufb6
5215	1.15386e-93	0.600597	0.787	0.357	3.72522e-89	3	Gm2788
5386	7.48542e-69	0.599334	0.863	0.492	2.41667e-64	3	Aqp9
5312	1.20683e-77	0.599176	0.985	0.71	3.89626e-73	3	Atp5c1
5180	2.80865e-99	0.59705	0.974	0.615	9.06771e-95	3	Acadl
5201	1.91531e-96	0.596916	0.854	0.399	6.18356e-92	3	Kyat1
5200	1.56597e-96	0.596847	1	0.914	5.05573e-92	3	Apoe
5512	7.52439e-57	0.59623	0.57	0.244	2.42925e-52	3	Lhpp
5161	3.42111e-103	0.596134	0.787	0.353	1.10451e-98	3	Rapgef4
5663	4.56664e-44	0.59455	0.907	0.579	1.47434e-39	3	Hsd17b13
5289	3.29984e-80	0.593656	0.976	0.628	1.06535e-75	3	Dcaf11
5164	6.81558e-102	0.5924	0.97	0.634	2.20041e-97	3	Etfa
5291	4.35029e-80	0.591976	0.913	0.546	1.40449e-75	3	Dhrs4
5331	7.62628e-75	0.591214	0.933	0.623	2.46214e-70	3	Hmgcl
5309	9.23824e-78	0.591013	0.976	0.693	2.98257e-73	3	Adh5
5459	3.6149e-63	0.59042	0.998	0.693	1.16707e-58	3	Mug2
5214	1.06271e-93	0.589545	0.783	0.358	3.43096e-89	3	Entpd8
5273	1.05411e-83	0.589174	0.965	0.635	3.40319e-79	3	Mrpl12
5327	7.58071e-76	0.588758	0.915	0.575	2.44743e-71	3	Paics
5119	2.11962e-110	0.588185	0.965	0.562	6.84318e-106	3	Slc6a13
5351	1.48863e-72	0.587366	0.948	0.643	4.80606e-68	3	Ndufc2
5266	3.9515e-85	0.586354	0.989	0.747	1.27574e-80	3	Ndufb9
5339	3.46275e-74	0.58578	0.948	0.566	1.11795e-69	3	Ephx1
5176	4.31181e-100	0.585021	0.983	0.584	1.39207e-95	3	AI182371
5211	1.16782e-94	0.584541	0.92	0.512	3.7703e-90	3	Hsd17b10
5105	1.52705e-113	0.584445	1	0.844	4.93008e-109	3	Cox4i1
5362	1.1067e-71	0.583771	0.915	0.555	3.57297e-67	3	Masp2
5396	5.06298e-68	0.582228	0.989	0.646	1.63458e-63	3	Sc5d
5264	2.96973e-85	0.580764	0.907	0.522	9.58777e-81	3	Msra
5407	4.05518e-67	0.579917	0.8	0.429	1.30922e-62	3	Gstm6
5042	1.55361e-134	0.578967	0.607	0.14	5.01585e-130	3	A1bg
5267	1.51984e-84	0.578703	0.774	0.39	4.9068e-80	3	Echdc3
5227	8.20937e-92	0.578532	0.959	0.579	2.6504e-87	3	Acadm
5447	5.26036e-64	0.578238	0.989	0.758	1.69831e-59	3	Uqcr10
5358	4.69574e-72	0.573417	0.95	0.653	1.51602e-67	3	Ndufab1
5320	1.16383e-76	0.571411	0.983	0.753	3.75742e-72	3	Cox7b
5245	3.89202e-88	0.56875	0.935	0.563	1.25654e-83	3	Aldh9a1
5220	6.21822e-93	0.568581	0.78	0.358	2.00755e-88	3	Acy3
5256	2.13191e-86	0.56814	0.846	0.435	6.88288e-82	3	Hoga1
5278	3.01573e-82	0.566984	0.87	0.48	9.73628e-78	3	Etfdh
5452	1.46538e-63	0.566583	1	0.841	4.73097e-59	3	Dbi
5342	8.89788e-74	0.566331	0.909	0.518	2.87268e-69	3	Ugt2b34
5504	7.25609e-58	0.565796	1	0.873	2.34263e-53	3	Wfdc21
5612	6.85841e-47	0.5638	0.867	0.515	2.21424e-42	3	Cyp1a2
5270	5.25291e-84	0.563157	0.87	0.482	1.6959e-79	3	Sdc2
5259	1.03501e-85	0.561366	0.993	0.761	3.34154e-81	3	Ndufa7
5205	4.93899e-96	0.559189	0.985	0.625	1.59455e-91	3	Serpind1
5301	5.0501e-79	0.558751	0.761	0.364	1.63042e-74	3	Akr1c14
5271	9.24861e-84	0.558329	0.933	0.603	2.98592e-79	3	Hibadh
5426	5.6613e-66	0.558008	0.95	0.6	1.82775e-61	3	Elovl5
5225	2.24971e-92	0.553653	0.959	0.613	7.2632e-88	3	Gch1
5229	1.89346e-91	0.552485	0.902	0.451	6.11305e-87	3	Tmem86b
5315	2.4444e-77	0.552006	0.902	0.493	7.89176e-73	3	Bhmt2
5209	4.47439e-95	0.551421	0.759	0.336	1.44456e-90	3	Pctp
5376	1.88767e-70	0.550885	0.917	0.572	6.09433e-66	3	Abcd3
5438	6.59957e-65	0.550702	0.991	0.766	2.13067e-60	3	Atp5j
5263	2.4581e-85	0.549464	0.87	0.448	7.93598e-81	3	Pank1
5608	9.66062e-48	0.548117	0.987	0.697	3.11893e-43	3	Aldh1a1
5383	2.15953e-69	0.547958	0.839	0.511	6.97203e-65	3	Mcee
5197	8.36899e-97	0.547165	0.948	0.551	2.70193e-92	3	Got1
5347	4.84339e-73	0.545665	0.974	0.692	1.56369e-68	3	Hspa9
5367	3.78153e-71	0.544531	0.896	0.546	1.22087e-66	3	Suclg2
5249	1.18161e-87	0.544009	0.883	0.418	3.81483e-83	3	Upp2
5326	5.01945e-76	0.541853	0.843	0.451	1.62053e-71	3	Asgr2
5328	8.63373e-76	0.541815	0.917	0.526	2.7874e-71	3	Adi1
5134	4.05532e-108	0.540682	0.674	0.223	1.30926e-103	3	Abca8a
5307	3.71268e-78	0.540534	0.943	0.615	1.19864e-73	3	Hsd17b4
5442	1.51423e-64	0.539405	0.941	0.541	4.8887e-60	3	Clec4f
5316	3.81913e-77	0.53814	0.922	0.539	1.23301e-72	3	Akr7a5
5292	6.51472e-80	0.537381	0.85	0.464	2.10328e-75	3	Ccdc107
5333	1.04611e-74	0.536636	0.541	0.192	3.37737e-70	3	Etnppl
5356	3.97505e-72	0.535875	0.963	0.664	1.28335e-67	3	Ndufs2
5318	5.71097e-77	0.533869	1	0.717	1.84379e-72	3	Serpinf2
5260	1.52554e-85	0.533854	0.891	0.517	4.9252e-81	3	Ugp2
5366	3.38267e-71	0.53336	0.967	0.708	1.0921e-66	3	Cycs
5405	2.38517e-67	0.532566	0.959	0.684	7.70051e-63	3	Ppdpf
5375	1.60456e-70	0.531877	0.948	0.578	5.18031e-66	3	Creb3l3
5257	4.55155e-86	0.530615	0.928	0.584	1.46947e-81	3	Mocs2
5037	6.15132e-136	0.525803	1	0.885	1.98595e-131	3	Prdx1
5373	1.22579e-70	0.525193	0.985	0.765	3.95747e-66	3	Ndufc1
5385	4.07164e-69	0.523291	0.922	0.593	1.31453e-64	3	Uqcrc2
5462	7.89693e-63	0.522937	0.896	0.535	2.54952e-58	3	Cideb
5441	1.51025e-64	0.522064	0.989	0.642	4.87583e-60	3	Dhcr24
5363	1.74086e-71	0.520835	0.904	0.518	5.62037e-67	3	Shmt2
5461	4.81167e-63	0.519324	0.928	0.597	1.55345e-58	3	Pcx
5346	3.89958e-73	0.516446	0.967	0.654	1.25898e-68	3	Sdha
5510	4.88604e-57	0.515817	0.998	0.743	1.57746e-52	3	Acox1
5417	1.492e-66	0.515216	0.996	0.778	4.81691e-62	3	Atp5d
5455	2.20613e-63	0.514642	0.943	0.528	7.1225e-59	3	Ces2a
5392	2.67155e-68	0.513026	0.839	0.465	8.62508e-64	3	Dpyd
5471	3.05252e-61	0.51228	0.924	0.568	9.85505e-57	3	Msmo1
5325	2.97922e-76	0.511428	0.713	0.324	9.61842e-72	3	Aldh3a2
5562	2.80688e-51	0.511125	1	0.674	9.06201e-47	3	Itih1
5377	1.94543e-70	0.510629	0.815	0.461	6.28083e-66	3	Pmpcb
5305	1.75553e-78	0.510411	0.998	0.792	5.66773e-74	3	Atp5a1
5207	1.39764e-95	0.510371	0.789	0.372	4.51227e-91	3	Slc25a13
5323	1.93225e-76	0.510253	0.965	0.582	6.23825e-72	3	Cyp2j5
5330	7.28379e-75	0.506838	0.78	0.406	2.35157e-70	3	Decr2
5317	5.38434e-77	0.506619	0.77	0.379	1.73833e-72	3	Perp
5410	5.52112e-67	0.504789	0.865	0.467	1.78249e-62	3	Aox3
5251	2.21647e-87	0.504412	0.787	0.365	7.15586e-83	3	Bbox1
5479	3.02605e-60	0.503424	0.952	0.604	9.7696e-56	3	Fads1
5182	4.17624e-99	0.503027	0.691	0.257	1.3483e-94	3	Mup14
5484	5.50574e-60	0.501985	0.972	0.63	1.77753e-55	3	Osgin1
5324	2.29671e-76	0.501432	0.872	0.493	7.41494e-72	3	Gatd3a
5277	1.34771e-82	0.501164	0.913	0.492	4.35109e-78	3	Etnk2
5285	1.7036e-81	0.50036	0.807	0.392	5.50006e-77	3	Slc22a30
5336	1.68167e-74	0.500108	0.989	0.78	5.42928e-70	3	Ndufv3
5341	4.93548e-74	0.49994	0.974	0.68	1.59342e-69	3	Ghitm
5440	8.34921e-65	0.499938	0.998	0.785	2.69554e-60	3	Ndufa3
5454	2.18516e-63	0.499695	0.861	0.464	7.05478e-59	3	Vsig4
5371	6.72072e-71	0.498764	0.874	0.5	2.16978e-66	3	Decr1
5457	2.3845e-63	0.496126	0.95	0.666	7.69835e-59	3	Cyc1
5394	3.11431e-68	0.496057	0.822	0.457	1.00545e-63	3	Ss18l2
5466	4.09326e-62	0.494263	0.976	0.76	1.32151e-57	3	Atp5k
5941	5.53122e-16	0.493947	0.741	0.537	1.78575e-11	3	Glul
5527	2.39444e-55	0.493789	0.861	0.495	7.73046e-51	3	Idi1
5428	9.56397e-66	0.493036	0.85	0.486	3.08773e-61	3	Pccb
5332	9.50289e-75	0.491395	0.833	0.456	3.06801e-70	3	Mmd
5412	6.05763e-67	0.489728	0.841	0.467	1.95571e-62	3	Agmat
5467	4.1764e-62	0.488698	0.954	0.613	1.34835e-57	3	Khk
5419	2.11078e-66	0.488662	0.833	0.461	6.81466e-62	3	Amacr
5319	1.1195e-76	0.488301	0.73	0.338	3.61432e-72	3	Apol7a
5434	2.97747e-65	0.487974	0.913	0.586	9.61276e-61	3	Idh3b
5365	2.9642e-71	0.487914	0.82	0.408	9.56993e-67	3	Tlcd2
5449	6.7358e-64	0.48716	0.935	0.612	2.17465e-59	3	Iah1
5390	1.68782e-68	0.485478	0.893	0.519	5.44912e-64	3	Dio1
5354	2.19519e-72	0.484613	0.791	0.407	7.08717e-68	3	Phlda1
5302	5.31727e-79	0.484391	0.954	0.595	1.71668e-74	3	Cyp27a1
5303	5.56341e-79	0.484337	0.748	0.347	1.79615e-74	3	Sult1d1
5306	3.28525e-78	0.48401	0.85	0.445	1.06064e-73	3	Gpd1
5350	1.48678e-72	0.483706	0.828	0.432	4.80006e-68	3	2300009A05Rik
5481	4.1488e-60	0.483434	0.946	0.568	1.33944e-55	3	Fads2
5321	1.26504e-76	0.483402	0.783	0.39	4.08417e-72	3	Sirt3
5300	4.01794e-79	0.482427	1	0.809	1.29719e-74	3	Cox5b
5408	4.07435e-67	0.482253	0.974	0.647	1.3154e-62	3	Pygl
5308	5.08296e-78	0.481542	0.996	0.823	1.64103e-73	3	Oaz1
5808	2.30825e-32	0.480119	1	0.82	7.45219e-28	3	Rnase4
5456	2.20737e-63	0.479715	0.861	0.512	7.1265e-59	3	Pink1
5329	1.73456e-75	0.479705	0.774	0.363	5.60004e-71	3	Ddc
5572	1.46376e-50	0.4795	0.987	0.729	4.72575e-46	3	Slc25a39
5494	7.82404e-59	0.479428	0.924	0.565	2.52599e-54	3	Gpt2
5480	3.59674e-60	0.479208	0.891	0.533	1.16121e-55	3	Cpn1
5423	3.11047e-66	0.47885	0.959	0.666	1.00422e-61	3	Ndufb5
5843	2.67227e-28	0.477763	0.411	0.198	8.62742e-24	3	Slc1a2
5401	1.05233e-67	0.476994	0.841	0.448	3.39746e-63	3	Gpld1
5393	2.7341e-68	0.475487	0.83	0.44	8.82704e-64	3	Enho
5281	3.69535e-82	0.474761	0.704	0.298	1.19304e-77	3	Csrp3
5524	1.86907e-55	0.474144	0.904	0.595	6.03429e-51	3	Hadha
5561	2.44968e-51	0.472796	0.913	0.557	7.9088e-47	3	Insig1
5488	2.63589e-59	0.471547	0.817	0.446	8.50997e-55	3	Gckr
5532	3.47519e-55	0.469897	0.965	0.557	1.12196e-50	3	Thrsp
5368	4.24971e-71	0.469841	0.959	0.665	1.37202e-66	3	Ndufb10
5498	3.0576e-58	0.469691	0.852	0.508	9.87145e-54	3	Erg28
5382	2.13564e-69	0.469226	1	0.803	6.89492e-65	3	Hint1
5252	2.39021e-87	0.469185	0.974	0.665	7.71678e-83	3	Sdhb
5276	5.15067e-83	0.467975	0.7	0.297	1.66289e-78	3	Sdr42e1
5258	4.78461e-86	0.467405	0.876	0.45	1.54471e-81	3	Mettl7a1
5406	3.48233e-67	0.466667	1	0.825	1.12427e-62	3	Cox8a
5560	2.32102e-51	0.464578	0.948	0.618	7.49343e-47	3	Selenbp1
5725	8.40037e-40	0.46404	0.987	0.77	2.71206e-35	3	Apoc2
5432	2.11281e-65	0.463733	0.961	0.637	6.8212e-61	3	Serpinf1
5378	4.57973e-70	0.461682	0.735	0.363	1.47856e-65	3	Timd2
5632	7.0467e-46	0.461014	0.978	0.641	2.27503e-41	3	Hmgcs1
5345	1.06502e-73	0.46094	0.807	0.406	3.43841e-69	3	4732465J04Rik
5348	5.43771e-73	0.459771	0.961	0.679	1.75556e-68	3	Txn2
5337	2.31594e-74	0.45905	0.702	0.318	7.477e-70	3	Suox
5558	1.22464e-51	0.458	0.987	0.761	3.95375e-47	3	Ndufa13
5544	1.18537e-53	0.457948	0.961	0.663	3.82697e-49	3	Anapc13
5193	5.59968e-98	0.457367	0.596	0.192	1.80786e-93	3	Gm16157
5509	2.60939e-57	0.457303	0.915	0.586	8.4244e-53	3	Lap3
5338	2.65598e-74	0.456981	0.828	0.459	8.57484e-70	3	Sucla2
5448	5.49307e-64	0.456762	0.804	0.439	1.77344e-59	3	Tmem56
5763	2.96659e-36	0.455783	0.985	0.655	9.57763e-32	3	Nat8f2
5542	8.44238e-54	0.454936	0.878	0.567	2.72562e-49	3	Chp1
5334	1.05041e-74	0.454019	0.987	0.799	3.39126e-70	3	Cox7a2
5069	1.09655e-126	0.452454	0.554	0.126	3.54022e-122	3	Sult2a2
5619	2.14033e-46	0.452206	0.991	0.7	6.91005e-42	3	Itih2
5490	4.12626e-59	0.45087	0.793	0.466	1.33216e-54	3	Fmc1
5294	1.18499e-79	0.450581	0.722	0.276	3.82572e-75	3	Cyp8b1
5564	4.94512e-51	0.45047	0.902	0.566	1.59653e-46	3	Rcl1
5335	1.57536e-74	0.450427	0.996	0.758	5.08606e-70	3	Slc25a5
5381	1.26678e-69	0.450328	0.433	0.134	4.0898e-65	3	Cyp2c38
5469	1.13091e-61	0.446724	0.976	0.702	3.65113e-57	3	Ndufb8
5495	1.04726e-58	0.446383	0.839	0.472	3.38108e-54	3	Slc17a2
5231	3.03444e-90	0.444897	0.509	0.149	9.79668e-86	3	Acot1
5473	6.30034e-61	0.444493	0.998	0.727	2.03407e-56	3	Col18a1
5420	2.24366e-66	0.44344	0.974	0.686	7.24367e-62	3	Micos13
5425	5.42789e-66	0.441862	0.696	0.332	1.75239e-61	3	Iyd
5589	2.84225e-49	0.441861	0.941	0.667	9.17619e-45	3	Grpel1
5491	4.1378e-59	0.441143	0.93	0.627	1.33589e-54	3	Dnajc19
5424	3.13018e-66	0.441052	0.943	0.635	1.01058e-61	3	Mtch2
5431	1.55911e-65	0.439959	0.88	0.527	5.03359e-61	3	Hadhb
5478	2.80493e-60	0.43876	0.809	0.455	9.05572e-56	3	Gnpnat1
5446	4.22143e-64	0.438539	0.874	0.533	1.36289e-59	3	Tmem37
5450	7.84692e-64	0.438007	0.826	0.449	2.53338e-59	3	Smim26
5468	9.1771e-62	0.437727	0.78	0.417	2.96283e-57	3	Kynu
5545	1.32214e-53	0.437517	0.967	0.609	4.26851e-49	3	Tfr2
5515	2.75174e-56	0.436384	0.935	0.611	8.88398e-52	3	Pnpla7
5311	1.18175e-77	0.435423	0.657	0.266	3.81527e-73	3	Acot12
5575	2.18237e-50	0.434563	0.95	0.582	7.04578e-46	3	Nudt7
5179	1.71245e-99	0.434362	0.602	0.187	5.52865e-95	3	Socs2
5526	2.20697e-55	0.433984	0.965	0.617	7.12521e-51	3	Slc25a47
5483	5.40227e-60	0.43369	0.889	0.598	1.74412e-55	3	Sdhd
5416	1.41686e-66	0.433521	0.774	0.403	4.57433e-62	3	Il1rap
5482	4.60946e-60	0.433359	0.983	0.749	1.48816e-55	3	Lamp2
5511	5.27854e-57	0.433281	0.852	0.498	1.70418e-52	3	Fdx1
5577	3.32956e-50	0.430458	0.926	0.562	1.07495e-45	3	Lcat
5402	1.13535e-67	0.430311	0.954	0.586	3.66549e-63	3	Angptl3
5110	2.22767e-112	0.430266	0.491	0.116	7.19202e-108	3	Slc16a5
5556	4.31575e-52	0.430148	0.833	0.502	1.39334e-47	3	2310039H08Rik
5299	2.41842e-79	0.429644	0.735	0.312	7.80787e-75	3	Afmid
5284	1.00642e-81	0.428502	0.683	0.282	3.24924e-77	3	Car8
5223	1.00942e-92	0.428468	0.513	0.14	3.25892e-88	3	Gm13775
5508	2.15438e-57	0.427752	0.767	0.406	6.9554e-53	3	Mlxipl
5364	2.25862e-71	0.427484	0.617	0.254	7.29195e-67	3	Acsm5
5283	4.559e-82	0.42655	0.674	0.274	1.47187e-77	3	Gstt2
5275	4.23456e-83	0.425443	0.826	0.417	1.36713e-78	3	Abcb4
5472	5.51194e-61	0.425072	0.815	0.465	1.77953e-56	3	Trap1
5752	3.08591e-37	0.424665	0.976	0.66	9.96286e-33	3	Cfi
5588	2.63791e-49	0.42263	0.841	0.478	8.5165e-45	3	Tkfc
5571	1.34205e-50	0.42203	0.828	0.529	4.33281e-46	3	Slc29a1
5395	4.42298e-68	0.421993	0.696	0.321	1.42796e-63	3	Gm11789
5540	3.85642e-54	0.421852	0.941	0.618	1.24504e-49	3	Gabarapl1
5403	1.35972e-67	0.42175	0.776	0.382	4.38986e-63	3	F13b
5668	9.05178e-44	0.420724	0.954	0.658	2.92237e-39	3	Idh1
5369	5.48234e-71	0.42008	0.793	0.395	1.76997e-66	3	Mmut
5601	1.83779e-48	0.419638	0.939	0.603	5.93329e-44	3	F12
5636	1.48662e-45	0.417891	0.974	0.735	4.79954e-41	3	Atp5g1
5298	1.96233e-79	0.417713	0.707	0.277	6.33538e-75	3	Mup16
5444	2.23814e-64	0.417622	0.991	0.788	7.22583e-60	3	Creg1
5314	1.98645e-77	0.416872	0.685	0.279	6.41326e-73	3	Keg1
5637	1.54733e-45	0.416327	0.785	0.463	4.99556e-41	3	Aspg
5514	2.49074e-56	0.415415	0.843	0.467	8.04137e-52	3	Ces2e
5548	1.66424e-53	0.413286	0.776	0.425	5.37299e-49	3	Glyctk
5443	1.75653e-64	0.412732	0.82	0.446	5.67096e-60	3	Coq9
5241	7.40835e-89	0.411265	0.598	0.198	2.39179e-84	3	Slco1a4
5528	2.48444e-55	0.409992	0.733	0.402	8.02102e-51	3	Hopx
5465	3.89724e-62	0.409507	0.898	0.512	1.25822e-57	3	Aass
5706	1.15733e-41	0.409506	0.978	0.778	3.73645e-37	3	Rps27l
5430	1.4249e-65	0.408871	0.702	0.328	4.60029e-61	3	B630019A10Rik
5409	4.51518e-67	0.408667	0.807	0.448	1.45773e-62	3	Gcsh
5492	7.45152e-59	0.408107	0.776	0.427	2.40572e-54	3	St3gal5
5476	2.62853e-60	0.40793	0.65	0.303	8.48622e-56	3	Ces1b
5708	3.39261e-41	0.407797	0.88	0.53	1.0953e-36	3	Sds
5692	1.70295e-42	0.407307	0.909	0.642	5.49798e-38	3	S100a1
5414	1.12107e-66	0.406854	0.757	0.389	3.61938e-62	3	Mlycd
5387	1.04695e-68	0.406721	0.691	0.304	3.38007e-64	3	Nr0b2
5453	2.10095e-63	0.405755	0.678	0.317	6.78292e-59	3	Gstm4
5489	3.18291e-59	0.404066	0.989	0.773	1.0276e-54	3	Prdx6
5399	8.84216e-68	0.404019	0.617	0.263	2.85469e-63	3	Cda
5521	1.14006e-55	0.403799	0.887	0.544	3.68069e-51	3	Sar1b
5485	9.7112e-60	0.403073	0.685	0.335	3.13526e-55	3	Abcc6
5243	1.30491e-88	0.402861	0.835	0.398	4.21289e-84	3	Cyp4f15
5513	2.31862e-56	0.40272	0.87	0.519	7.48565e-52	3	F5
5254	4.08155e-87	0.402619	0.578	0.193	1.31773e-82	3	Acnat2
5477	2.66123e-60	0.40237	0.67	0.326	8.59177e-56	3	Sco2
5501	4.45841e-58	0.401616	0.898	0.572	1.4394e-53	3	Pnkd
5713	5.36922e-41	0.40116	0.804	0.523	1.73345e-36	3	Dhrs1
5388	1.2732e-68	0.400389	0.537	0.201	4.11054e-64	3	Sgk2
5357	4.57488e-72	0.400137	0.865	0.506	1.477e-67	3	Mthfd1
5293	9.59516e-80	0.399188	0.628	0.239	3.0978e-75	3	Nlrp12
5353	2.1374e-72	0.399074	0.57	0.218	6.90059e-68	3	Sugct
5519	7.57348e-56	0.398314	0.863	0.517	2.4451e-51	3	Ak3
5628	3.78965e-46	0.396628	0.854	0.505	1.22349e-41	3	Habp2
5391	2.45183e-68	0.39598	0.743	0.369	7.91572e-64	3	Acad8
5493	7.76247e-59	0.395501	0.857	0.464	2.50611e-54	3	Clec4g
5208	1.42431e-95	0.394652	0.822	0.381	4.59838e-91	3	Pcca
5543	1.12647e-53	0.394079	0.965	0.701	3.63682e-49	3	Iscu
5602	2.11111e-48	0.393289	0.983	0.75	6.81573e-44	3	Ndufb1-ps
5552	5.58609e-53	0.393256	0.92	0.621	1.80347e-48	3	Ndufs7
5436	6.26839e-65	0.393168	0.707	0.338	2.02375e-60	3	Cyp2d40
5549	1.69103e-53	0.393021	0.9	0.602	5.4595e-49	3	Ndufs3
5400	9.5076e-68	0.392343	0.87	0.494	3.06953e-63	3	Coasy
5584	9.63201e-50	0.392068	0.841	0.472	3.10969e-45	3	Cldn3
5380	9.17007e-70	0.391685	0.674	0.299	2.96056e-65	3	Agtr1a
5618	1.91214e-46	0.391124	0.9	0.541	6.17334e-42	3	Slc25a15
5411	5.74302e-67	0.389608	0.807	0.445	1.85413e-62	3	Slc37a4
5502	4.48526e-58	0.38826	0.62	0.285	1.44807e-53	3	Ugt3a1
5640	1.79857e-45	0.388134	0.885	0.586	5.8067e-41	3	Ndufv2
5533	3.84179e-55	0.387429	0.83	0.487	1.24032e-50	3	Slc25a10
5463	2.69827e-62	0.387133	0.804	0.42	8.71136e-58	3	Htatip2
5507	1.62644e-57	0.38638	0.717	0.359	5.25096e-53	3	Cmtm8
5587	2.38298e-49	0.38603	0.748	0.416	7.69346e-45	3	Gcat
5554	1.7394e-52	0.385402	0.717	0.391	5.61566e-48	3	Acadsb
5384	3.46019e-69	0.384721	0.696	0.321	1.11712e-64	3	Aamdc
5522	1.33162e-55	0.384629	0.711	0.366	4.29914e-51	3	Cryz
5439	7.69763e-65	0.383976	0.672	0.308	2.48518e-60	3	Immp2l
5413	8.52141e-67	0.382426	0.974	0.714	2.75114e-62	3	Ndufa1
5679	3.38044e-43	0.381931	0.904	0.557	1.09137e-38	3	Lsr
5531	3.4633e-55	0.381596	0.952	0.575	1.11813e-50	3	Fmo5
5649	8.94859e-45	0.381481	0.97	0.71	2.88905e-40	3	Ndufs6
5610	2.12e-47	0.381229	0.987	0.762	6.84443e-43	3	Tmem256
5626	3.18633e-46	0.380459	0.846	0.544	1.02871e-41	3	Eci2
5613	8.00132e-47	0.380268	0.961	0.7	2.58323e-42	3	Ndufs5
5518	6.81785e-56	0.380133	0.763	0.399	2.20114e-51	3	Fggy
5460	3.85677e-63	0.379125	0.83	0.444	1.24516e-58	3	Klf15
5265	3.32984e-85	0.377932	0.478	0.132	1.07504e-80	3	Cyp2b10
5684	4.2922e-43	0.377844	0.804	0.503	1.38574e-38	3	Scarb1
5553	8.36909e-53	0.377127	0.948	0.65	2.70196e-48	3	Ecm1
5547	1.42723e-53	0.376929	0.917	0.596	4.60782e-49	3	Cyp4v3
5603	3.95547e-48	0.375904	0.807	0.496	1.27702e-43	3	Acp1
5568	7.00827e-51	0.375374	0.941	0.66	2.26262e-46	3	Ndufb2
5529	2.75564e-55	0.37515	0.859	0.504	8.8966e-51	3	Tm4sf4
5433	2.20997e-65	0.374991	0.709	0.345	7.13488e-61	3	Fahd1
5538	2.86706e-54	0.374766	0.933	0.586	9.25632e-50	3	Adipor2
5429	9.98578e-66	0.374282	0.565	0.224	3.22391e-61	3	Abcg5
5718	1.04196e-40	0.37271	0.843	0.506	3.36396e-36	3	Mst1
5499	3.35231e-58	0.372231	0.726	0.356	1.08229e-53	3	Tcea3
5767	2.1562e-35	0.370997	0.993	0.694	6.96128e-31	3	Errfi1
5599	1.63482e-48	0.370875	0.841	0.51	5.27802e-44	3	Rnf13
5594	5.01037e-49	0.369534	0.943	0.64	1.6176e-44	3	Id2
5704	4.69516e-42	0.367587	0.907	0.602	1.51583e-37	3	Eny2
5551	2.35048e-53	0.367569	0.643	0.315	7.58854e-49	3	Vwa8
5661	3.3681e-44	0.367567	0.885	0.591	1.08739e-39	3	Emc6
5595	8.04926e-49	0.366955	0.741	0.409	2.5987e-44	3	Kmo
5573	1.62959e-50	0.365614	0.874	0.55	5.26114e-46	3	Ndufv1
5676	2.4822e-43	0.365334	0.983	0.768	8.01377e-39	3	Cox6a1
5404	2.09217e-67	0.365148	0.622	0.25	6.75458e-63	3	Arrdc3
5631	6.83848e-46	0.364834	0.698	0.375	2.2078e-41	3	Grb7
5523	1.375e-55	0.364707	0.815	0.486	4.4392e-51	3	Atg3
5537	2.59182e-54	0.364165	0.765	0.417	8.36768e-50	3	Cd59a
5570	1.14406e-50	0.363965	0.935	0.601	3.69361e-46	3	Oaf
5729	9.86117e-40	0.363348	0.863	0.587	3.18368e-35	3	Ndufa12
5516	3.90531e-56	0.362162	0.785	0.428	1.26083e-51	3	Pter
5578	3.68052e-50	0.360605	0.711	0.382	1.18826e-45	3	Atp11c
5487	2.48128e-59	0.360585	0.611	0.273	8.01082e-55	3	Mccc2
5611	2.65405e-47	0.360281	0.63	0.319	8.56859e-43	3	Adh4
5623	2.85658e-46	0.359357	0.828	0.497	9.22246e-42	3	Pcbd2
5520	9.34983e-56	0.358677	0.693	0.336	3.01859e-51	3	Mid1ip1
5634	1.32779e-45	0.358655	0.674	0.359	4.28676e-41	3	Gm27216
5557	4.62488e-52	0.357994	0.891	0.607	1.49314e-47	3	Pttg1ip
5555	1.80015e-52	0.35799	0.872	0.536	5.81178e-48	3	Cluh
5437	6.27578e-65	0.357695	0.674	0.314	2.02613e-60	3	Mcrip2
5435	5.715e-65	0.357695	0.689	0.312	1.84509e-60	3	Ugt2b1
5689	1.15286e-42	0.356682	0.733	0.415	3.722e-38	3	Cfhr1
5458	2.54149e-63	0.356118	0.937	0.669	8.20521e-59	3	Ndfip1
5464	2.98492e-62	0.354802	0.961	0.608	9.6368e-58	3	Ebpl
5762	2.59127e-36	0.354664	0.922	0.66	8.36592e-32	3	Nop10
5559	1.79158e-51	0.353948	0.913	0.602	5.78411e-47	3	Glrx5
5593	3.22264e-49	0.353948	0.728	0.379	1.04043e-44	3	Hjv
5629	5.14455e-46	0.353799	0.863	0.579	1.66092e-41	3	Ndufs8
5607	9.5545e-48	0.3537	0.726	0.394	3.08467e-43	3	Eva1a
5641	2.46892e-45	0.353522	0.73	0.408	7.97092e-41	3	Ldlr
5566	6.56299e-51	0.351111	0.817	0.483	2.11886e-46	3	Cebpa
5530	3.27809e-55	0.350785	0.835	0.492	1.05833e-50	3	Aco1
5695	2.20308e-42	0.348566	0.963	0.712	7.11265e-38	3	Park7
5421	2.29902e-66	0.347876	0.883	0.497	7.4224e-62	3	Sema4g
5659	1.99685e-44	0.347531	0.978	0.659	6.44682e-40	3	Crp
5826	1.06871e-30	0.34723	0.957	0.655	3.45033e-26	3	Agpat2
5746	4.18639e-38	0.346463	0.967	0.725	1.35158e-33	3	Micos10
5735	4.61785e-39	0.34639	0.889	0.609	1.49087e-34	3	Ndufb3
5657	1.54982e-44	0.346349	0.891	0.617	5.00359e-40	3	Ndufa11
5503	5.18826e-58	0.345718	0.598	0.27	1.67503e-53	3	Acsm3
5269	2.13323e-84	0.345574	0.502	0.152	6.88714e-80	3	Acot4
5788	5.81228e-34	0.344958	0.946	0.693	1.8765e-29	3	Atp5o
5700	3.54427e-42	0.3437	0.985	0.778	1.14427e-37	3	Uqcrh
5726	8.74197e-40	0.343597	0.85	0.571	2.82235e-35	3	Skp1a
5496	2.13341e-58	0.343421	0.691	0.333	6.88771e-54	3	Slco2b1
5541	6.73811e-54	0.34316	0.65	0.32	2.1754e-49	3	Selenoo
5475	2.048e-60	0.342043	0.413	0.134	6.61196e-56	3	Gsta2
5647	4.77659e-45	0.340732	0.591	0.296	1.54212e-40	3	Aadat
5705	8.40319e-42	0.340599	0.657	0.359	2.71297e-37	3	Slc19a2
5730	1.43361e-39	0.340581	0.904	0.631	4.62841e-35	3	Dpm3
5648	4.94192e-45	0.340237	0.791	0.466	1.5955e-40	3	Stra6l
5675	2.30641e-43	0.339659	0.83	0.525	7.44626e-39	3	Abcc3
5715	6.74704e-41	0.339355	0.967	0.655	2.17828e-36	3	Fetub
5840	9.81905e-29	0.339331	0.998	0.777	3.17008e-24	3	Vtn
5743	2.17875e-38	0.33883	0.983	0.728	7.03409e-34	3	Atp5g3
5582	8.05521e-50	0.338025	0.802	0.478	2.60062e-45	3	C1d
5574	2.16775e-50	0.337498	0.617	0.299	6.99857e-46	3	Sec16b
5691	1.5198e-42	0.336438	0.633	0.339	4.90666e-38	3	Gm8883
5374	1.33563e-70	0.334654	0.624	0.246	4.31208e-66	3	Macrod1
5415	1.29088e-66	0.334416	0.959	0.669	4.16761e-62	3	Hspd1
5671	1.98747e-43	0.33439	0.998	0.813	6.41656e-39	3	Atp5l
5497	2.78262e-58	0.334119	0.507	0.198	8.98368e-54	3	Aqp11
5535	7.52955e-55	0.332778	0.765	0.395	2.43091e-50	3	Gstm7
5753	3.30778e-37	0.332243	0.696	0.387	1.06792e-32	3	Uroc1
5625	3.1353e-46	0.331572	0.883	0.559	1.01223e-41	3	Ddrgk1
5206	7.59626e-96	0.33107	0.374	0.073	2.45245e-91	3	Sult2a1
5597	1.1724e-48	0.330877	0.752	0.428	3.78509e-44	3	Hist1h1c
5685	4.76614e-43	0.330334	0.889	0.584	1.53875e-38	3	Commd3
5592	3.10526e-49	0.330262	0.496	0.21	1.00253e-44	3	Avpr1a
5418	2.07271e-66	0.329952	0.559	0.215	6.69174e-62	3	Fam214a
5781	2.22436e-34	0.329766	0.635	0.373	7.18133e-30	3	Tmem238
5638	1.58701e-45	0.329293	0.707	0.387	5.12366e-41	3	Phyhd1
5585	1.14538e-49	0.32865	0.733	0.392	3.69788e-45	3	Nags
5550	1.70951e-53	0.327856	0.628	0.306	5.51915e-49	3	Hsdl2
5422	2.39217e-66	0.327171	0.72	0.344	7.72312e-62	3	Faah
5709	3.48294e-41	0.32624	0.724	0.411	1.12447e-36	3	Adhfe1
5698	3.09352e-42	0.326054	0.976	0.758	9.98743e-38	3	Edf1
5590	2.85063e-49	0.325801	0.641	0.328	9.20325e-45	3	Osbpl1a
5565	5.86971e-51	0.325077	0.687	0.352	1.89504e-46	3	Cela1
5445	2.70808e-64	0.322574	0.759	0.377	8.74302e-60	3	Ddah1
5719	1.08943e-40	0.322263	0.867	0.556	3.51722e-36	3	Ghr
5748	2.14873e-37	0.321873	0.952	0.687	6.93719e-33	3	Ptms
5598	1.21288e-48	0.321101	0.704	0.375	3.91577e-44	3	Pex16
5645	3.86446e-45	0.320604	0.985	0.783	1.24764e-40	3	Cops9
5755	1.00721e-36	0.320419	0.793	0.448	3.25178e-32	3	Ldhd
5665	6.03124e-44	0.320179	0.772	0.461	1.94719e-39	3	Sqor
5678	3.15326e-43	0.320149	0.791	0.483	1.01803e-38	3	Ndufa9
5605	7.12693e-48	0.319689	0.861	0.531	2.30093e-43	3	Cpt1a
5803	6.49065e-33	0.31957	0.85	0.54	2.09551e-28	3	Rxra
5644	3.7467e-45	0.318773	0.911	0.608	1.20962e-40	3	Mrpl42
5742	2.06142e-38	0.318629	0.961	0.732	6.65528e-34	3	Tbca
5686	5.24658e-43	0.318271	0.804	0.516	1.69386e-38	3	Uqcc3
5807	1.79372e-32	0.316868	0.807	0.518	5.79104e-28	3	Tars
5600	1.81599e-48	0.316704	0.557	0.257	5.86294e-44	3	Etfrf1
5667	7.87349e-44	0.316595	0.802	0.493	2.54196e-39	3	Hebp1
5741	1.64404e-38	0.316054	0.943	0.672	5.30778e-34	3	Uqcrc1
5621	2.31566e-46	0.316053	0.587	0.28	7.47612e-42	3	Gys2
5723	3.21001e-40	0.315103	0.626	0.34	1.03635e-35	3	Epb41l4aos
5782	3.12007e-34	0.314619	0.98	0.646	1.00731e-29	3	Fasn
5722	2.55899e-40	0.313439	0.613	0.322	8.26171e-36	3	Dpp4
5525	2.12765e-55	0.312802	0.585	0.256	6.86911e-51	3	Pdk2
5670	1.29554e-43	0.312795	0.715	0.405	4.18264e-39	3	Tspan12
5534	5.19125e-55	0.312754	0.609	0.272	1.67599e-50	3	Mgll
5681	3.48929e-43	0.312693	0.843	0.532	1.12652e-38	3	Retreg2
5656	1.46888e-44	0.312659	0.635	0.331	4.74227e-40	3	Ppa2
5627	3.53914e-46	0.312399	0.896	0.557	1.14261e-41	3	Tuba4a
5451	1.09924e-63	0.311477	0.543	0.21	3.54891e-59	3	Gm48633
5615	1.44878e-46	0.311135	0.783	0.47	4.67739e-42	3	Plpp3
5756	1.46917e-36	0.30927	0.757	0.461	4.74321e-32	3	Ptprf
5616	1.4724e-46	0.308871	0.68	0.372	4.75365e-42	3	BC003965
5880	2.93099e-21	0.308726	0.996	0.758	9.46271e-17	3	Ang
5609	1.33059e-47	0.307967	0.702	0.385	4.29582e-43	3	Ndufs1
5728	9.78856e-40	0.306583	0.852	0.558	3.16024e-35	3	Ndufa10
5500	3.71627e-58	0.306382	0.798	0.449	1.1998e-53	3	H2-Ke6
5836	2.53687e-29	0.306357	0.985	0.769	8.1903e-25	3	Cox6b1
5830	2.00825e-30	0.306323	0.774	0.494	6.48364e-26	3	Fuom
5580	6.96157e-50	0.305383	0.741	0.388	2.24754e-45	3	Apol9b
5747	6.31202e-38	0.3052	0.802	0.485	2.03784e-33	3	Hgfac
5674	2.24938e-43	0.304223	0.717	0.406	7.26211e-39	3	Zfp787
5576	2.39813e-50	0.304044	0.548	0.242	7.74237e-46	3	Ttc38
5652	1.13806e-44	0.303864	0.946	0.628	3.67424e-40	3	Grhpr
5777	1.18501e-34	0.302957	0.704	0.413	3.82581e-30	3	Entpd5
5650	9.29612e-45	0.30281	0.985	0.738	3.00125e-40	3	Cd81
5596	9.19697e-49	0.301458	0.824	0.496	2.96924e-44	3	Pdhb
5745	3.99918e-38	0.301206	0.778	0.457	1.29113e-33	3	Naprt
5579	6.23435e-50	0.300825	0.637	0.315	2.01276e-45	3	Zfyve21
5792	1.56678e-33	0.300299	0.922	0.647	5.05835e-29	3	Fkbp2
5740	1.60893e-38	0.300213	0.789	0.487	5.19445e-34	3	Naxd
5397	7.209e-68	0.300213	0.491	0.161	2.32743e-63	3	Abcd2
5717	9.32256e-41	0.299823	0.917	0.6	3.00979e-36	3	Fh1
5758	1.66341e-36	0.299506	0.643	0.362	5.37031e-32	3	C2cd2
5737	1.12392e-38	0.298878	0.787	0.492	3.62856e-34	3	Nr2f6
5784	3.80213e-34	0.298123	0.902	0.643	1.22752e-29	3	Mrps24
5344	1.03761e-73	0.298037	0.872	0.494	3.34992e-69	3	Acot13
5617	1.76573e-46	0.297781	0.891	0.598	5.70065e-42	3	Mrpl14
5304	1.26755e-78	0.297698	0.626	0.225	4.09228e-74	3	Egr1
5642	3.034e-45	0.297393	0.65	0.33	9.79528e-41	3	Prxl2a
5834	1.68529e-29	0.29736	0.976	0.742	5.44097e-25	3	Tle5
5696	3.01115e-42	0.297173	0.733	0.425	9.72151e-38	3	Nipsnap3b
5833	1.19281e-29	0.296846	0.898	0.574	3.85099e-25	3	Mbl1
5658	1.66535e-44	0.296312	0.6	0.297	5.37659e-40	3	Ly6g2
5680	3.43544e-43	0.296148	0.722	0.414	1.10913e-38	3	Nr1h4
5815	1.22802e-31	0.29604	0.693	0.406	3.96466e-27	3	Slc26a1
5688	7.57242e-43	0.296033	0.537	0.254	2.44476e-38	3	Ido2
5427	7.87059e-66	0.295842	0.498	0.175	2.54102e-61	3	Acy1
5633	1.30819e-45	0.295682	0.622	0.299	4.22349e-41	3	Pm20d1
5778	1.52599e-34	0.29537	0.983	0.769	4.92666e-30	3	Atp5h
5272	9.26239e-84	0.294665	0.917	0.443	2.99036e-79	3	Mup17
5660	2.11878e-44	0.29412	0.735	0.414	6.84047e-40	3	Ppm1b
5714	5.83833e-41	0.294047	0.667	0.361	1.8849e-36	3	Akr1c13
5754	7.79146e-37	0.293841	0.572	0.306	2.51547e-32	3	Galm
5622	2.60693e-46	0.293089	0.67	0.357	8.41649e-42	3	Mthfs
5701	3.56469e-42	0.292778	0.689	0.38	1.15086e-37	3	Rhod
5379	6.06363e-70	0.292512	0.409	0.115	1.95764e-65	3	Cyp3a59
5517	6.60433e-56	0.292363	0.839	0.498	2.13221e-51	3	Cpn2
5690	1.38611e-42	0.291306	0.833	0.528	4.47506e-38	3	Tufm
5734	2.65711e-39	0.290915	0.713	0.407	8.57849e-35	3	Lactb2
5716	8.59823e-41	0.290204	0.576	0.289	2.77594e-36	3	Smim22
5712	5.192e-41	0.289209	0.554	0.275	1.67624e-36	3	Esrp2
5825	8.05677e-31	0.288369	0.87	0.571	2.60113e-26	3	Slc25a1
5639	1.64388e-45	0.288216	0.989	0.819	5.30726e-41	3	Naca
5771	3.57372e-35	0.28676	0.922	0.642	1.15377e-30	3	Cnpy2
5867	1.03224e-22	0.286713	0.909	0.61	3.33257e-18	3	Ppa1
5606	7.44449e-48	0.285954	0.515	0.221	2.40345e-43	3	Fgf1
5699	3.28034e-42	0.285388	0.67	0.366	1.05906e-37	3	Pex7
5760	2.18351e-36	0.284401	0.596	0.324	7.04946e-32	3	Nfs1
5646	3.95756e-45	0.28439	0.772	0.456	1.2777e-40	3	F9
[truncated: 848 more rows]

## Sheet: Cluster 4
6601	1.62783e-119	1.90518	1	0.731	5.25545e-115	4	Serpina1e	1
[truncated: 1,044 more rows]

[truncated: 12 more sheets: Cluster 5, Cluster 6, Cluster 7, Cluster 8, Cluster 9, Cluster 10, Cluster 11, Cluster 12, Cluster 13, Cluster 14, Cluster 15, Specific Cell Markers]
