# Supplementary material for: An innate granuloma eradicates an environmental pathogen using Gsdmd and Nos2
Source: Nat Commun. 2023 Oct 21;14:6686. doi: 10.1038/s41467-023-42218-1 (PMC10590453; doi:10.1038/s41467-023-42218-1)
Supplement: Supplementary file 7 — Source Data [file 41467_2023_42218_MOESM7_ESM.xlsx]

## Sheet: Figure 1g
Figure 1g
		WT	ΔvioA	Mix
	log(CFU/granuloma)	5.16739	4.54552	5.49468
		5.75396	5.22548	5.24008
		5.4918	4.72877	5.22345
		5.32611	3.56937	5.70051
		5.76082	4.30239
		5.43619	5.37965
		5.54082	5.96592
		5.20848	5.77336
		5.20961	5.95289
		5.31937	5.8158
		5.48536	5.20437
		5.87733	5.60814
		5.49171	5.05121
		5.30806	5.40473
		5.6811	5.86306
		5.43968	5.31721
		5.71569	5.50963
		5.58755	5.37206
		5.70718	5.3899
		6.23409	5.66328
		5.17742	5.44351
		5.35655	6.02495
		5.48927	5.50543
		5.06677	6.05565
		5.04022	5.69724
		5.55269	5.5635
		4.09429	5.31955
		5.5753	6.05278
		5.00688	5.39081
		5.23314	5.5649
		6.29337	5.53162
		5.7113	5.62685
		5.24381	5.81859
		4.75444	5.89713
		4.58553	5.89185
		5.31208	5.44967
		5.33802
		5.01703
		4.88596
		5.30864
		5.57779
		5.51481
		5.37157

## Sheet: Figure 1i
Figure 1i
		6	12	18	24	(hpi)
	Data 1 (log(CFU/Liver))	2.62839	4.55328	5.45917	5.75988
		4.30562	4.6348	5.09342	6.03386
		3.89522	4.36558	5.17781	5.85476
		3.62118	4.09167	5.55341	5.51115
		1.7	4.90741
	Data 2 (log(CFU/Spleen))	6	12	18	24	hpi
		1.92038	1.42732	1.4	1.4
		2.56937	1.73239	1.4	1.4
		1.73239	1.72835	1.4	1.4
		2.42325	1.43537	1.4	1.4
		1.43136	1.42732

## Sheet: Figure 1k
Figure 1k
		WT	Ncf1–/–
	Data 1 (# Cv positive staining regions in one whole liver section)	19	318
		56	204
		25	213
		2	1025
		47	814
		8	380

## Sheet: Figure 3e
Figure 3e
		3	7	14	21	28	35	dpi
	Data 1 (log(CFU/liver))	6.37772	5.7329	1.7	6.44279	1.7	1.7
		6.90006	5.78797	5.71149	4.80895	1.7	1.7
		5.96184	4.81813	1.7	1.7	1.7	1.7
		6.20704	5.62882	1.7	4.30973	4.46345	1.7
		1.7	5.09116	5.60358	1.7	1.7	1.7
		7.13444	5.52382	5.68361	1.7	1.7	1.7
		6.56461	4.89262	5.93453	1.7	1.7	1.7
		6.63794	5.18166	5.30656	1.7	3.43269	1.7
		6.25333	4.19142	5.48956	1.7	3.33851	1.7
							1.7
							1.7

## Sheet: Figure 3f
Figure 3f
		DPI	% Mice Cleared Infection
	Data 1 (% mice cleared infection)	3	1
		3	0
		3	0
		3	0
		3	0
		3	0
		3	0
		3	0
		3	0
		7	0
		7	0
		7	0
		7	0
		7	0
		7	0
		7	0
		7	0
		7	0
		14	1
		14	1
		14	1
		14	0
		14	0
		14	0
		14	0
		14	0
		14	0
		21	1
		21	1
		21	1
		21	1
		21	1
		21	1
		21	0
		21	0
		21	0
		28	1
		28	1
		28	1
		28	1
		28	1
		28	1
		28	0
		28	0
		28	0
		35	1
		35	1
		35	1
		35	1
		35	1
		35	1
		35	1
		35	1
		35	1
		35	1
		35	1

## Sheet: Figure 3g
Figure 3g
		3	5	7	14	21	dpi
	Data 1 (% active liver inflammation)	8.8833	7.0284	9.1352	5.9606	9.2938
		4.4066	9.1208	22.9039	4.478	0.0165
		5.4181	7.9631	12.5659	4.5718	0.3922
		6.5986	10.003		2.2852
		1.4318	15.0612	0	7.0983	0
		1.2715	12.4156	12.1494	6.5993	2.9173
		4.8306	8.1849	1.2871	0.4807	0.3216
		4.3353	15.1937	6.604	4.315	5.7271

## Sheet: Figure 3h
Figure 3h
	Data 1 (log(CFU/liver))	dpi	WT											Rag1–/–
		3	6.45356	6.7645	1.7	6.31803	6.75948	6.95328	6.70158	6.35661	6.70437	6.22294	5.54642	6.27039	6.15353	5.24195	5.44365	1.7	1.7	5.93467	5.98683
		10	1.7	8.14067	3.42967	4.25672	4.88161	1.7	5.72146	1.7	2.3483	5.04454		5.01452	6.14997	6.09116	1.7	2.69897	5.78861	5.07927	1.7	1.7	1.7	1.7
		21	1.7	1.7	1.7	1.7	1.7	1.7	1.7	1.7	1.7	1.7	1.7	4.77854	4.34044	1.7	4.39329	1.7	4.8662	1.7	6.09172	1.7	1.7	1.7

## Sheet: Figure 3i
Figure 3i
		Data 1 (log(CFU/liver))	WT	Rag1–/–
			1.7	6.88334
			1.7	1.7
			6.50439	6.02563
			1.7	1.7
			1.7	1.7
			1.7	1.7
			2.91235	1.7
				1.7
				1.7
				6.07451
				1.7
		Data 2 (log(CFU/spleen))	WT	Rag1–/–
			1.4	1.4
			1.4	1.4
			1.4	1.4
			1.4	1.4
			1.4	1.4
			1.4	1.4
			1.4	1.4
				1.4
				1.4
				1.4
				1.4

## Sheet: Figure 3j
Figure 3j
			WT	Rag1–/–
		Data 1 (%mice cleared infection)	71	72

## Sheet: Figure 3k
Figure 3k
			Days elapsed	WT	Rag1–/–
		Data 1 (Survival)	7	1
			27	0
			27	0
			27	0
			26		0
			26		0
			26		0
			26		0
			26		0
			26		0
			26		0

[truncated: 30 more sheets: Figure 4a, Figure 4b, Figure 4c, Figure 6a, Figure 6b, Figure 6c, Figure 6e, Figure 7a, Figure 7b, Figure 7c, Figure 7d, Figure 7e, Figure 7f, Figure S2a, Figure S2b, Figure S2e, Figure S3g, Figure S3h, Figure S5a, Figure S5b …]
